# Supplementary material for: The crystal structures, Hirshfeld surface analyses and energy frameworks of two hexa­thia­pyrazino­phane regioisomers; 2,5,8,11,14,17-hexa­thia-[9.9](2,6,3,5)-pyrazino­phane and 2,5,8,11,14,17-hexa­thia-[9.9](2,5,3,6)-pyrazino­phane
Source: Acta Crystallogr E Crystallogr Commun. 2020 Jun 2;76(Pt 7):977–83. doi: 10.1107/S2056989020007057 (PMC7336784; doi:10.1107/S2056989020007057)
Supplement: Supplementary file 1 [file e-76-00977-sup1.cif]

##############################################################################
#                                                                            #
# This CIF contains the data in a paper accepted for publication in          #
# Acta Crystallographica Section E. It conforms to the requirements of       #
# Notes for Authors for Acta Crystallographica Section E, and has been       #
# peer reviewed under the auspices of the IUCr Commission on Journals.       #
#                                                                            #
# Full details of the Crystallographic Information File format               #
# are given in the paper "The Crystallographic Information File (CIF):       #
# a New Standard Archive File for Crystallography" by S. R. Hall, F. H.      #
# Allen and I. D. Brown [Acta Cryst. (1991), A47, 655-685].                  #
#                                                                            #
# The current version of the core CIF dictionary is obtainable from          #
# ftp://ftp.iucr.org/pub/cif_core.dic.                                       #
#                                                                            #
# Software is freely available for graphical display of the structure(s)     #
# in this CIF. For information consult the CIF software page                 #
# http://www.iucr.org/resources/cif/software.                                #
#                                                                            #
# This file may be used for bona fide research purposes within the           #
# scientific community so long as proper attribution is given to the journal # 
# article from which it was obtained.                                        #
#                                                                            #
##############################################################################
data_I
_audit_creation_method     'SHELXL-2018/3'
_chemical_name_systematic
;
2,5,8,11,14,17-Hexathia-[9.9](2,6,3,5)-pyrazinophane
;
_chemical_name_common     ?
_chemical_formula_moiety     'C16 H24 N2 S6'
_chemical_formula_sum     'C16 H24 N2 S6'
_chemical_formula_iupac     'C16 H24 N2 S6'
_chemical_formula_weight     436.73
_chemical_melting_point     ?
_space_group_crystal_system     monoclinic
_space_group_name_H-M_alt     'P 21/n'
_space_group_name_Hall     '-P 2yn'
loop_
    _space_group_symop_operation_xyz
    'x, y, z'
    '-x+1/2, y+1/2, -z+1/2'
    '-x, -y, -z'
    'x-1/2, -y-1/2, z-1/2'
_cell_length_a     9.4078(7)
_cell_length_b     9.2511(7)
_cell_length_c     11.6953(8)
_cell_angle_alpha     90
_cell_angle_beta     105.722(8)
_cell_angle_gamma     90
_cell_volume     979.79(13)
_cell_formula_units_Z     2
_cell_measurement_reflns_used     5000
_cell_measurement_theta_min     2.85
_cell_measurement_theta_max     25.82
_cell_measurement_temperature     223(2)
_exptl_crystal_description     rod
_exptl_crystal_colour     colourless
_exptl_crystal_size_max     0.400
_exptl_crystal_size_mid     0.150
_exptl_crystal_size_min     0.150
_exptl_crystal_density_diffrn     1.480
_exptl_crystal_density_meas     ?
_exptl_crystal_density_method     ?
_exptl_crystal_F_000     460
_exptl_absorpt_coefficient_mu     0.700
_exptl_absorpt_correction_type     multi-scan
_exptl_absorpt_process_details
;
(MULABS; Spek, 2020)
;
_exptl_absorpt_correction_T_min     0.9638
_exptl_absorpt_correction_T_max     1.0000
_diffrn_ambient_temperature     223(2)
_diffrn_source     'sealed X-ray tube, 12 x 0.4 mm long-fine focus'
_diffrn_radiation_type     MoK\a
_diffrn_radiation_wavelength     0.71073
_diffrn_radiation_source     'fine-focus sealed tube'
_diffrn_radiation_monochromator     'plane graphite'
_diffrn_measurement_device_type     'STOE IPDS 1'
_diffrn_measurement_device     '1 ircle goniometer'
_diffrn_measurement_method     '\f rotation'
_diffrn_detector     'image plate'
_diffrn_detector_area_resol_mean     ?
_diffrn_reflns_number     7493
_diffrn_reflns_av_R_equivalents     0.0297
_diffrn_reflns_av_unetI/netI     0.0246
_diffrn_reflns_theta_min     2.850
_diffrn_reflns_theta_max     25.816
_diffrn_reflns_theta_full     25.242
_diffrn_measured_fraction_theta_max     0.954
_diffrn_measured_fraction_theta_full     0.957
_diffrn_reflns_limit_h_min     -11
_diffrn_reflns_limit_h_max     11
_diffrn_reflns_limit_k_min     -11
_diffrn_reflns_limit_k_max     11
_diffrn_reflns_limit_l_min     -14
_diffrn_reflns_limit_l_max     14
_refine_special_details     ?
_reflns_number_total     1812
_reflns_number_gt     1469
_reflns_threshold_expression     'I > 2\s(I)'
_refine_ls_structure_factor_coef     Fsqd
_refine_ls_matrix_type     full
_refine_ls_R_factor_all     0.0530
_refine_ls_R_factor_gt     0.0424
_refine_ls_wR_factor_gt     0.1046
_refine_ls_wR_factor_ref     0.1084
_refine_ls_goodness_of_fit_ref     1.029
_refine_ls_restrained_S_all     1.029
_refine_ls_number_reflns     1812
_refine_ls_number_parameters     127
_refine_ls_number_restraints     0
_refine_ls_hydrogen_treatment     constr
_refine_ls_weighting_scheme     calc
_refine_ls_weighting_details
              'w=1/[\s^2^(Fo^2^)+(0.0489P)^2^+1.0972P] where P=(Fo^2^+2Fc^2^)/3'
_atom_sites_solution_hydrogens     geom
_atom_sites_solution_primary     direct
_atom_sites_solution_secondary     difmap
_refine_ls_shift/su_max     0.000
_refine_ls_shift/su_mean     0.000
_refine_diff_density_max     0.803
_refine_diff_density_min     -0.352
_refine_ls_extinction_method     none
_refine_ls_extinction_coef     .
loop_
    _atom_type_symbol
    _atom_type_description
    _atom_type_scat_dispersion_real
    _atom_type_scat_dispersion_imag
    _atom_type_scat_source
    'C' 'C' 0.0033 0.0016
                         'International Tables Vol C Tables 4.2.6.8 and 6.1.1.4'
    'H' 'H' 0.0000 0.0000
                         'International Tables Vol C Tables 4.2.6.8 and 6.1.1.4'
    'N' 'N' 0.0061 0.0033
                         'International Tables Vol C Tables 4.2.6.8 and 6.1.1.4'
    'S' 'S' 0.1246 0.1234
                         'International Tables Vol C Tables 4.2.6.8 and 6.1.1.4'
_computing_data_collection
;
EXPOSE (Stoe & Cie, 1998)
;
_computing_cell_refinement
;
CELL (Stoe & Cie, 1998)
;
_computing_data_reduction
;
INTEGRATE (Stoe & Cie, 1998)
;
_computing_structure_solution
;
SHELXS-97 (Sheldrick, 2008)
;
_computing_structure_refinement
;
<i>SHELXL2018/3</i> (Sheldrick, 2015)
;
_computing_molecular_graphics
;
Mercury (Macrae <i>et al.</i>,  2020)
;
_computing_publication_material
;
<i>SHELXL2018/3</i> (Sheldrick, 2015), PLATON (Spek, 2020) and
publcif (Westrip, 2010)
;
loop_
    _atom_site_type_symbol
    _atom_site_label
    _atom_site_fract_x
    _atom_site_fract_y
    _atom_site_fract_z
    _atom_site_U_iso_or_equiv
    _atom_site_adp_type
    _atom_site_calc_flag
    _atom_site_occupancy
    _atom_site_disorder_assembly
    _atom_site_disorder_group
    S S1 0.43465(7) 0.06030(10) 0.61310(7) 0.0448(2) Uani d 1 . .
    S S2 0.29210(9) 0.05009(10) 0.94357(7) 0.0506(3) Uani d 1 . .
    S S3 -0.18897(9) 0.04529(10) 0.76708(7) 0.0455(2) Uani d 1 . .
    N N1 0.0478(2) 0.1229(2) 0.56726(18) 0.0282(5) Uani d 1 . .
    C C1 0.1307(3) 0.0623(3) 0.5033(2) 0.0275(5) Uani d 1 . .
    C C2 -0.0828(3) 0.0624(3) 0.5644(2) 0.0273(5) Uani d 1 . .
    C C3 0.2743(3) 0.1366(3) 0.5079(3) 0.0364(6) Uani d 1 . .
    H H3A 0.265885 0.238486 0.528088 0.044 Uiso calc 1 . .
    H H3B 0.290236 0.133282 0.428547 0.044 Uiso calc 1 . .
    C C4A 0.3996(4) 0.1160(4) 0.7527(3) 0.0361(8) Uani d 0.85 A 1
    H H4A1 0.490907 0.153803 0.806259 0.043 Uiso calc 0.85 A 1
    H H4A2 0.325885 0.193463 0.737391 0.043 Uiso calc 0.85 A 1
    C C5A 0.3448(4) -0.0092(4) 0.8112(3) 0.0366(8) Uani d 0.85 A 1
    H H5A1 0.422534 -0.082600 0.833774 0.044 Uiso calc 0.85 A 1
    H H5A2 0.259364 -0.053204 0.754762 0.044 Uiso calc 0.85 A 1
    C C4B 0.373(2) -0.010(2) 0.7494(17) 0.032(4) Uani d 0.15 A 2
    H H4B1 0.272978 -0.051440 0.724257 0.039 Uiso calc 0.15 A 2
    H H4B2 0.440973 -0.083717 0.793123 0.039 Uiso calc 0.15 A 2
    C C5B 0.375(2) 0.122(2) 0.823(2) 0.038(4) Uani d 0.15 A 2
    H H5B1 0.315371 0.199332 0.777647 0.045 Uiso calc 0.15 A 2
    H H5B2 0.476508 0.156417 0.857125 0.045 Uiso calc 0.15 A 2
    C C6 0.1059(3) 0.1134(3) 0.8751(3) 0.0405(7) Uani d 1 . .
    H H6A 0.072122 0.171931 0.932460 0.049 Uiso calc 1 . .
    H H6B 0.106432 0.175041 0.807071 0.049 Uiso calc 1 . .
    C C7 0.0005(4) -0.0096(3) 0.8340(2) 0.0413(7) Uani d 1 . .
    H H7A 0.002992 -0.072264 0.902097 0.050 Uiso calc 1 . .
    H H7B 0.034589 -0.066909 0.776044 0.050 Uiso calc 1 . .
    C C8 -0.1725(3) 0.1385(3) 0.6345(2) 0.0349(6) Uani d 1 . .
    H H8A -0.271975 0.154582 0.582373 0.042 Uiso calc 1 . .
    H H8B -0.128240 0.233573 0.657957 0.042 Uiso calc 1 . .
loop_
    _atom_site_aniso_label
    _atom_site_aniso_U_11
    _atom_site_aniso_U_22
    _atom_site_aniso_U_33
    _atom_site_aniso_U_12
    _atom_site_aniso_U_13
    _atom_site_aniso_U_23
    S1 0.0174(3) 0.0797(6) 0.0381(4) 0.0007(3) 0.0089(3) -0.0106(4)
    S2 0.0430(5) 0.0790(6) 0.0271(4) 0.0006(4) 0.0050(3) 0.0023(4)
    S3 0.0354(4) 0.0713(6) 0.0365(4) -0.0095(4) 0.0212(3) -0.0040(4)
    N1 0.0184(10) 0.0387(12) 0.0281(10) 0.0012(9) 0.0071(9) 0.0016(9)
    C1 0.0159(11) 0.0415(14) 0.0254(12) 0.0008(10) 0.0059(10) 0.0052(10)
    C2 0.0177(11) 0.0415(14) 0.0234(12) 0.0025(10) 0.0066(9) 0.0041(10)
    C3 0.0209(12) 0.0500(17) 0.0405(15) -0.0066(11) 0.0120(12) -0.0037(13)
    C4A 0.0294(17) 0.043(2) 0.0362(19) -0.0055(14) 0.0089(16) -0.0103(15)
    C5A 0.036(2) 0.037(2) 0.035(2) 0.0039(14) 0.0060(17) 0.0004(16)
    C4B 0.022(10) 0.050(13) 0.020(9) -0.005(8) -0.002(8) 0.004(8)
    C5B 0.034(11) 0.036(11) 0.045(12) -0.002(8) 0.014(10) -0.011(9)
    C6 0.0411(16) 0.0496(18) 0.0337(14) -0.0030(13) 0.0153(13) -0.0045(12)
    C7 0.0492(18) 0.0459(16) 0.0306(14) -0.0032(14) 0.0138(13) 0.0029(12)
    C8 0.0222(12) 0.0481(16) 0.0369(14) 0.0031(11) 0.0126(11) -0.0026(12)
_geom_special_details
;
 All esds (except the esd in the dihedral angle between two l.s. planes)
 are estimated using the full covariance matrix.  The cell esds are taken
 into account individually in the estimation of esds in distances, angles
 and torsion angles; correlations between esds in cell parameters are only
 used when they are defined by crystal symmetry.  An approximate (isotropic)
 treatment of cell esds is used for estimating esds involving l.s. planes.
;
loop_
    _geom_bond_atom_site_label_1
    _geom_bond_atom_site_label_2
    _geom_bond_site_symmetry_2
    _geom_bond_distance
    _geom_bond_publ_flag
    S1 C3 . 1.811(3) ?
    S1 C4A . 1.825(4) ?
    S1 C4B . 1.95(2) ?
    S2 C6 . 1.814(3) ?
    S2 C5A . 1.833(4) ?
    S2 C5B . 1.90(2) ?
    S3 C7 . 1.815(3) ?
    S3 C8 . 1.817(3) ?
    N1 C1 . 1.341(3) ?
    N1 C2 . 1.342(3) ?
    C1 C2 3_556 1.402(4) ?
    C1 C3 . 1.504(3) ?
    C2 C8 . 1.501(4) ?
    C3 H3A . 0.9800 ?
    C3 H3B . 0.9800 ?
    C4A C5A . 1.505(5) ?
    C4A H4A1 . 0.9800 ?
    C4A H4A2 . 0.9800 ?
    C5A H5A1 . 0.9800 ?
    C5A H5A2 . 0.9800 ?
    C4B C5B . 1.49(3) ?
    C4B H4B1 . 0.9800 ?
    C4B H4B2 . 0.9800 ?
    C5B H5B1 . 0.9800 ?
    C5B H5B2 . 0.9800 ?
    C6 C7 . 1.500(4) ?
    C6 H6A . 0.9800 ?
    C6 H6B . 0.9800 ?
    C7 H7A . 0.9800 ?
    C7 H7B . 0.9800 ?
    C8 H8A . 0.9800 ?
    C8 H8B . 0.9800 ?
loop_
    _geom_angle_atom_site_label_1
    _geom_angle_atom_site_label_2
    _geom_angle_atom_site_label_3
    _geom_angle_site_symmetry_1
    _geom_angle_site_symmetry_3
    _geom_angle
    _geom_angle_publ_flag
    C3 S1 C4A . . 100.29(15) ?
    C3 S1 C4B . . 107.8(6) ?
    C6 S2 C5A . . 100.00(15) ?
    C6 S2 C5B . . 95.9(6) ?
    C7 S3 C8 . . 101.53(13) ?
    C1 N1 C2 . . 118.6(2) ?
    N1 C1 C2 . 3_556 120.8(2) ?
    N1 C1 C3 . . 116.2(2) ?
    C2 C1 C3 3_556 . 123.0(2) ?
    N1 C2 C1 . 3_556 120.6(2) ?
    N1 C2 C8 . . 115.9(2) ?
    C1 C2 C8 3_556 . 123.5(2) ?
    C1 C3 S1 . . 114.9(2) ?
    C1 C3 H3A . . 108.5 ?
    S1 C3 H3A . . 108.5 ?
    C1 C3 H3B . . 108.5 ?
    S1 C3 H3B . . 108.5 ?
    H3A C3 H3B . . 107.5 ?
    C5A C4A S1 . . 110.9(3) ?
    C5A C4A H4A1 . . 109.5 ?
    S1 C4A H4A1 . . 109.5 ?
    C5A C4A H4A2 . . 109.5 ?
    S1 C4A H4A2 . . 109.5 ?
    H4A1 C4A H4A2 . . 108.0 ?
    C4A C5A S2 . . 111.0(3) ?
    C4A C5A H5A1 . . 109.4 ?
    S2 C5A H5A1 . . 109.4 ?
    C4A C5A H5A2 . . 109.4 ?
    S2 C5A H5A2 . . 109.4 ?
    H5A1 C5A H5A2 . . 108.0 ?
    C5B C4B S1 . . 103.8(15) ?
    C5B C4B H4B1 . . 111.0 ?
    S1 C4B H4B1 . . 111.0 ?
    C5B C4B H4B2 . . 111.0 ?
    S1 C4B H4B2 . . 111.0 ?
    H4B1 C4B H4B2 . . 109.0 ?
    C4B C5B S2 . . 101.5(15) ?
    C4B C5B H5B1 . . 111.5 ?
    S2 C5B H5B1 . . 111.5 ?
    C4B C5B H5B2 . . 111.5 ?
    S2 C5B H5B2 . . 111.5 ?
    H5B1 C5B H5B2 . . 109.3 ?
    C7 C6 S2 . . 111.8(2) ?
    C7 C6 H6A . . 109.3 ?
    S2 C6 H6A . . 109.3 ?
    C7 C6 H6B . . 109.3 ?
    S2 C6 H6B . . 109.3 ?
    H6A C6 H6B . . 107.9 ?
    C6 C7 S3 . . 114.4(2) ?
    C6 C7 H7A . . 108.7 ?
    S3 C7 H7A . . 108.7 ?
    C6 C7 H7B . . 108.7 ?
    S3 C7 H7B . . 108.7 ?
    H7A C7 H7B . . 107.6 ?
    C2 C8 S3 . . 115.73(19) ?
    C2 C8 H8A . . 108.3 ?
    S3 C8 H8A . . 108.3 ?
    C2 C8 H8B . . 108.3 ?
    S3 C8 H8B . . 108.3 ?
    H8A C8 H8B . . 107.4 ?
loop_
    _geom_torsion_atom_site_label_1
    _geom_torsion_atom_site_label_2
    _geom_torsion_atom_site_label_3
    _geom_torsion_atom_site_label_4
    _geom_torsion_site_symmetry_1
    _geom_torsion_site_symmetry_2
    _geom_torsion_site_symmetry_3
    _geom_torsion_site_symmetry_4
    _geom_torsion
    _geom_torsion_publ_flag
    C2 N1 C1 C2 . . . 3_556 -0.6(4) ?
    C2 N1 C1 C3 . . . . 178.7(2) ?
    C1 N1 C2 C1 . . . 3_556 0.6(4) ?
    C1 N1 C2 C8 . . . . -177.9(2) ?
    N1 C1 C3 S1 . . . . 97.1(2) ?
    C2 C1 C3 S1 3_556 . . . -83.5(3) ?
    C4A S1 C3 C1 . . . . -70.9(2) ?
    C4B S1 C3 C1 . . . . -33.9(7) ?
    C3 S1 C4A C5A . . . . 103.8(3) ?
    S1 C4A C5A S2 . . . . -174.34(17) ?
    C6 S2 C5A C4A . . . . 83.6(3) ?
    S1 C4B C5B S2 . . . . 173.4(8) ?
    C5A S2 C6 C7 . . . . 73.8(2) ?
    C5B S2 C6 C7 . . . . 112.7(6) ?
    S2 C6 C7 S3 . . . . 178.84(15) ?
    C8 S3 C7 C6 . . . . 65.5(2) ?
    N1 C2 C8 S3 . . . . -109.9(2) ?
    C1 C2 C8 S3 3_556 . . . 71.6(3) ?
    C7 S3 C8 C2 . . . . 45.9(2) ?
loop_
    _geom_hbond_atom_site_label_D
    _geom_hbond_atom_site_label_H
    _geom_hbond_atom_site_label_A
    _geom_hbond_site_symmetry_A
    _geom_hbond_distance_DH
    _geom_hbond_distance_HA
    _geom_hbond_distance_DA
    _geom_hbond_angle_DHA
    _geom_hbond_publ_flag
    C3 H3B S3 3_556 0.98 2.77 3.524(3) 134 yes
_shelx_space_group_comment
;
The symmetry employed for this shelxl refinement is uniquely defined
by the following loop, which should always be used as a source of
symmetry information in preference to the above space-group names.
They are only intended as comments.
;
_shelx_estimated_absorpt_T_min     0.767
_shelx_estimated_absorpt_T_max     0.902
_shelx_hkl_file
;
  11   0  -1  125.93   13.13
 -11   0   1  111.74   13.37
  11   0  -2    4.21   12.37
 -11   0   2    0.42   12.66
 -11   0   3    3.77   12.44
  11   0  -3    7.87   12.12
 -11   0   4    2.46   14.88
  11   0  -4   -3.23   15.08
 -11   0   5    1.05   19.09
  11   0  -5   -0.09   19.29
 -11   0   5    0.68   17.33
 -11   1   1   74.33   12.94
  11   1  -1   84.55   12.87
 -11  -1   1   75.25   12.96
  11  -1  -1   76.03   12.87
  11  -1  -2  702.27   16.56
  11   1  -2  723.92   17.03
 -11  -1   2  683.46   17.13
 -11   1   2  698.75   16.77
  11  -1  -3    0.72   14.97
 -11   1   3    2.13   12.33
  11   1  -3    4.05   12.22
 -11  -1   3    2.18   15.10
  11   1  -4  170.13   16.59
 -11   1   4  163.71   13.71
 -11  -1   4  169.37   18.68
  11  -1  -4  168.74   13.76
 -11  -1   4  162.90   16.50
  11  -1  -5   94.55   16.02
 -11   1   5   92.65   17.98
 -11  -1   5   92.88   27.03
 -11  -1   5   88.53   25.80
 -11   2   1  161.80   15.35
  11  -2  -1  166.65   15.11
 -11  -2   1  161.19   18.33
  11   2  -1  176.52   15.06
  11   2  -2   12.69   12.65
  11  -2  -2   12.58   12.54
 -11  -2   2   16.80   12.66
 -11   2   2   15.49   12.70
  11   2  -3    1.02   15.24
  11  -2  -3    2.01   12.35
 -11  -2   3    9.33   15.18
 -11  -2   3    4.62   12.26
 -11   2   3    2.12   12.41
 -11  -2   4   34.72   15.36
  11   2  -4   42.23   15.30
 -11  -2   4   40.52   15.26
 -11   2   4   31.25   15.26
  11  -2  -4   36.04   12.50
  11  -2  -5    7.93   14.80
 -11  -2   5    3.89   24.25
 -11   2   5    3.68   14.96
 -11  -2   5    4.64   25.88
  11  -2  -6  201.10   23.15
 -11   2   6  195.59   24.27
 -11  -3   2  233.75   15.63
 -11   3   2  238.04   15.63
  11  -3  -3   28.07   14.26
 -11   3   3   30.23   14.38
 -11  -3   3   25.51   14.34
 -11  -3   3   23.70   17.64
  11   3  -3   27.91   14.33
 -11  -3   4    8.78   17.14
  11  -3  -4    7.77   14.03
 -11   3   4    5.84   13.95
 -11  -3   4    4.35   17.28
 -11  -3   5  182.47   26.37
 -11   3   5  190.10   18.16
 -11  -3   5  185.47   26.52
  11  -3  -5  191.41   18.31
  10   0  -1    1.70   10.27
 -10   0   1   -5.63   10.57
 -10   0   2  167.70   11.77
  10   0  -2  182.88   11.48
  10   0  -3   -0.47   10.43
 -10   0   3    3.78   10.40
 -10   0   4 1487.40   23.74
  10   0  -4 1536.92   25.16
 -10   0   5   -0.16   16.71
 -10   0   5    1.09   16.43
  10   0  -5    2.65   16.48
 -10   1   1    0.16   10.70
  10  -1  -1   -1.85   10.43
  10   1  -1    0.62   10.42
 -10  -1   1    3.67   10.53
  10  -1  -2   62.74   10.89
 -10  -1   2   65.14   10.93
 -10   1   2   66.22   11.05
  10   1  -2   68.97   10.89
  10  -1  -3  137.08   11.39
 -10   1   3  142.12   13.77
  10   1  -3  137.92   11.45
 -10  -1   3  132.44   11.79
 -10   1   4   16.53   13.03
  10  -1  -4   11.70   10.63
 -10  -1   4   18.59   13.19
  10   1  -4   15.48   13.12
 -10  -1   4   16.11   10.87
 -10  -1   5   28.34   20.06
 -10  -1   5   29.35   21.37
  10  -1  -5   25.37   15.21
 -10   1   5   32.34   13.17
 -10  -2   1   59.03   10.99
 -10   2   1   63.68   11.00
  10  -2  -1   55.92   10.87
  10   2  -1   70.48   10.71
  10   2  -2   83.34   11.27
 -10  -2   2   99.37   11.14
  10  -2  -2  101.09   10.99
 -10   2   2   92.78    8.26
  10  -2  -3   50.17   10.70
 -10  -2   3   45.33   11.12
 -10   2   3   44.14   13.34
  10   2  -3   49.73   10.87
 -10  -2   3   42.04   11.01
  10  -2  -4  788.38   16.65
  10   2  -4  790.90   19.90
 -10   2   4  779.55   16.64
 -10  -2   4  785.20   20.00
 -10  -2   4  778.01   20.30
  10  -2  -5  745.76   19.42
 -10  -2   5  746.23   31.00
 -10   2   5  766.35   19.38
 -10  -2   5  764.54   32.64
 -10   2   6  359.51   20.69
  10  -2  -6  351.78   19.10
 -10   3   1   23.87   12.35
  10  -3  -1   23.90   12.37
 -10  -3   1   25.23   12.34
 -10  -3   1   20.39   12.35
  10   3  -1   10.85   12.51
  10  -3  -2  255.18   13.66
 -10  -3   2  270.45   16.35
 -10  -3   2  281.94   13.85
  10   3  -2  275.15   13.71
 -10   3   2  273.25   13.58
 -10   3   3    5.52   10.48
  10  -3  -3    1.72   11.48
  10   3  -3    5.66   13.50
 -10  -3   3    5.52   11.36
 -10  -3   3    5.77   13.62
  10  -3  -4    3.15   11.45
 -10   3   4   -1.85   11.44
 -10  -3   4    0.46   13.73
 -10  -3   4    1.77   14.22
 -10  -3   5   13.71   19.33
 -10   3   5    9.79   15.13
  10  -3  -5   12.23   15.05
 -10  -3   5   10.06   19.64
  10  -3  -6   55.82   15.18
 -10   3   6   49.29   15.32
  10  -3  -7   26.74   17.49
 -10   3   7   27.73   17.69
  10  -3  -7   27.95   17.15
 -10  -4   1  144.89   12.94
 -10   4   1  124.75    9.54
  10   4  -1  145.54   13.10
  10  -4  -1  139.84   12.99
 -10  -4   1  147.97   12.98
 -10  -4   2   12.26   12.17
 -10   4   2    2.31    8.76
 -10  -4   2    1.63   12.42
  10  -4  -2    3.39   12.34
  10   4  -2    4.74   12.40
  10  -4  -3  155.92   13.22
 -10   4   3  142.49   13.17
 -10  -4   3  148.61   15.98
 -10  -4   3  142.69   13.28
 -10  -4   4   23.33   15.00
 -10   4   4   21.60   12.31
  10  -4  -4   24.17   12.44
 -10  -4   4   21.99   15.23
 -10  -4   5  783.17   24.50
 -10  -4   5  771.02   23.74
  10  -4  -5  821.16   20.52
 -10   4   5  806.11   17.57
  10  -4  -6   20.16   12.39
 -10   4   6   20.44   12.43
  10  -4  -7    1.34   14.92
 -10   4   7    1.99   12.23
  10  -4  -7   -3.97   15.08
  10  -4  -8    7.53   17.03
  10  -4  -8    8.80   20.04
 -10   5   1    2.07   14.32
 -10  -5   1   11.65   14.01
  10  -5  -1    1.17   14.21
 -10  -5   1   12.17   14.07
  10   5  -1   21.35   14.05
  10  -5  -2   60.33   12.74
 -10   5   2   59.04    9.08
 -10  -5   2   59.99   12.54
 -10  -5   2   61.15   12.82
 -10  -5   3   58.98   12.90
  10  -5  -3   88.52   12.62
 -10  -5   3   74.42   15.56
 -10   5   3   73.36   12.78
 -10  -5   4   29.58   15.27
 -10   5   4   27.79   12.28
 -10  -5   4   23.02   15.22
  10  -5  -4   28.64   12.55
 -10  -5   5    0.75   15.17
  10  -5  -5    4.49   12.34
 -10   5   5    6.06   12.36
 -10  -5   5   -0.53   15.07
 -10   5   6    4.94   13.99
 -10  -5   6    3.01   19.72
 -10  -5   6    4.39   21.78
  10  -5  -6    4.32   17.05
  -9   0   1  255.93   10.55
   9   0  -1  256.52   10.48
  -9   0   2    0.85    8.87
   9   0  -2   -0.57    8.76
   9   0  -3  792.81   15.25
  -9   0   3  798.15   16.84
   9   0  -4   -0.75   10.67
  -9   0   4    0.44   10.71
   9   0  -5    8.81   15.31
  -9   0   5    9.22   13.97
  -9  -1   1   79.76    9.36
   9   1  -1   81.01    9.29
  -9   1   1   82.75    9.38
   9  -1  -1   84.36    9.13
  -9  -1   2   29.31    9.09
   9  -1  -2   24.82    9.10
   9   1  -2   25.51    9.04
  -9   1   2   21.89    9.33
   9   1  -3   53.23    9.19
  -9   1   3   46.35    9.28
   9  -1  -3   47.70    9.17
  -9  -1   3   44.72   11.30
   9  -1  -4   33.17    9.17
   9   1  -4   34.05   11.08
  -9  -1   4   33.73   12.88
  -9  -1   4   31.91   11.15
  -9   1   4   31.58   10.95
  -9   1   5  111.29   12.32
   9  -1  -5  116.92   13.89
  -9  -2   1  579.72   11.44
  -9   2   1  586.80   13.87
   9  -2  -1  605.78   13.68
   9   2  -1  615.11   13.95
   9  -2  -2   78.71   10.14
   9   2  -2   72.72    9.49
  -9  -2   2   73.08    9.44
  -9   2   2   74.94    9.46
  -9   2   3  475.48   12.44
  -9  -2   3  475.14   14.77
  -9  -2   3  478.51   13.08
   9  -2  -3  462.78   12.47
   9   2  -3  463.66   13.06
   9  -2  -4  185.05   10.46
  -9   2   4  183.26   10.54
   9   2  -4  180.18   12.73
  -9  -2   4  174.51   12.71
  -9  -2   4  179.99   12.90
  -9  -2   5    5.73   19.49
  -9   2   5    2.32   12.88
   9  -2  -5    2.26   12.82
  -9  -2   5    4.30   21.01
   9  -2  -6   -2.05   14.82
   9  -2  -6    2.02   12.69
  -9   2   6    0.36   12.83
  -9  -3   1   85.79   10.85
  -9   3   1   73.33    7.94
   9  -3  -1   69.16    7.92
   9   3  -1   72.83   10.82
  -9  -3   1   75.66   11.04
  -9   3   2    0.17   10.75
  -9  -3   2    7.04   10.61
   9  -3  -2    2.63   10.62
   9   3  -2    2.04   10.68
  -9  -3   2    2.89   10.69
  -9   3   3   55.88   10.94
   9   3  -3   53.33   11.00
   9  -3  -3   51.97   10.78
  -9  -3   3   56.94   13.18
  -9  -3   3   51.58   10.87
   9  -3  -4    5.02   12.85
  -9  -3   4   -1.44   13.04
  -9   3   4    4.47   10.48
  -9  -3   4    3.11   12.91
   9  -3  -5  371.71   13.47
  -9  -3   5  360.37   19.32
  -9   3   5  366.03   15.59
  -9  -3   5  354.78   20.66
   9  -3  -6  152.49   14.00
  -9   3   6  151.97   14.06
   9  -3  -7  257.65   17.50
   9  -3  -7  246.64   15.54
  -9   3   7  266.75   15.92
   9  -3  -8  227.38   20.63
   9  -3  -8  236.76   21.75
  -9   4   1  298.65   12.30
  -9  -4   1  283.30   12.34
   9  -4  -1  314.03   12.12
  -9  -4   1  282.26    9.43
   9   4  -1  285.61    9.49
   9   4  -2  889.37   16.26
  -9  -4   2  921.80   16.45
  -9  -4   2  897.20   16.33
  -9   4   2  927.34   15.50
   9  -4  -2  896.01   15.65
  -9   4   3   59.01   10.86
  -9  -4   3   55.38   11.02
  -9  -4   3   65.01   10.96
   9  -4  -3   63.86   10.77
   9  -4  -4  186.10   11.63
  -9  -4   4  186.78   14.24
  -9   4   4  179.73   11.71
  -9  -4   4  179.59   14.21
  -9  -4   5    2.77   12.81
   9  -4  -5    2.48   10.52
  -9   4   5    8.41   10.44
  -9  -4   5    3.29   12.80
  -9   4   6    3.67   10.27
  -9  -4   6    1.36   21.79
  -9  -4   6    1.14   21.81
   9  -4  -6   -3.11   10.43
   9  -4  -7   12.71   10.58
  -9   4   7   13.92   13.01
   9  -4  -7   21.43   12.88
   9  -4  -8  124.30   13.50
   9  -4  -8  123.74   13.35
   9  -4  -9   73.49   16.04
   9  -4  -9   72.33   15.58
   9  -4 -10  129.70   23.43
   9  -4 -10  130.42   23.82
  -9   5   1    5.56    8.67
   9   5  -1   -0.36   11.47
  -9  -5   1    5.95   11.34
  -9  -5   1    7.76   12.26
   9  -5  -1    7.53   12.15
  -9  -5   2    9.40    7.48
  -9   5   2    9.19    7.45
   9  -5  -2    9.46   10.53
  -9  -5   2    3.28   10.59
   9  -5  -3   14.43   10.61
  -9  -5   3   17.57   10.68
  -9   5   3   20.23   10.51
  -9  -5   3   20.99   10.55
  -9  -5   4   10.93   12.89
  -9  -5   4   11.39   13.00
   9  -5  -4   23.23   10.57
  -9   5   4   12.94   10.50
   9  -5  -5  114.96   12.20
  -9  -5   5  114.88   12.31
  -9  -5   5  118.26   14.48
  -9   5   5  115.42   11.24
  -9  -5   6    0.83   14.90
  -9  -5   6    3.34   17.02
   9  -5  -6   -0.65   12.27
  -9   5   6   -1.97   14.85
   9  -5  -7  146.14   13.27
  -9   5   7  153.67   15.94
   9  -5  -7  137.73   13.47
   9  -5  -8   71.99   15.46
   9  -5  -8   64.55   12.76
   9  -5  -9  463.43   18.26
   9  -5  -9  441.81   18.22
  -9  -6   1   62.89    8.99
   9  -6  -1   65.84   12.59
  -9   6   1   56.85    9.05
  -9  -6   1   70.59   12.70
   9  -6  -2  796.77   16.51
  -9  -6   2  819.06   17.09
  -9   6   2  780.03   16.27
  -9  -6   2  747.85   16.92
  -9  -6   3   39.83   12.45
  -9  -6   3   38.07   12.65
  -9   6   3   34.65   12.53
   9  -6  -3   47.63   12.50
   9  -6  -4   61.83   12.60
  -9  -6   4   61.59   12.60
  -9   6   4   55.98   12.49
  -9  -6   4   60.62   12.56
  -9   6   5    2.96   12.21
  -9  -6   5    2.14   12.20
   9  -6  -5    3.03   12.22
  -9  -6   5    6.33   14.99
  -9   6   6    6.50   12.21
   9  -6  -6   17.53   12.02
  -9  -6   6    8.23   12.18
  -9  -6   6    2.35   15.02
  -9  -6   7   28.38   16.60
   9  -6  -7   25.71   13.37
  -9  -6   7   23.45   18.92
   9  -6  -7   17.13   13.40
  -9   6   7   25.88   13.38
  -9   7   2    9.32    9.88
  -9  -7   3   18.18   14.11
   9  -7  -3   13.76   14.27
  -9   7   3   20.24   10.09
  -9   7   4   -8.83   14.17
   9  -7  -4    5.61    9.91
   8   0  -1   -0.98    8.91
  -8   0   1    6.04    8.99
  -8   0   2  150.21   10.33
   8   0  -2  142.86   10.30
  -8   0   3    6.10   11.56
   8   0  -3    3.28   11.35
  -8   0   4   89.06   12.50
   8   0  -4   86.77   12.47
   8   1  -1   27.14    9.13
  -8   1   1   33.08    6.59
   8  -1  -1   28.20    9.16
  -8  -1   1   25.38    9.37
   8  -1  -2  543.15   12.73
  -8   1   2  534.31   12.92
   8   1  -2  540.54   13.20
  -8  -1   2  559.61   14.82
  -8  -1   3 1612.78   21.25
  -8   1   3 1640.99   21.63
   8   1  -3 1658.19   21.24
   8  -1  -3 1652.64   20.29
  -8   1   4  314.31   14.27
   8  -1  -4  322.96   14.25
  -8  -1   4  313.57   15.03
  -8  -1   4  313.72   15.36
   8   1  -4  317.13   14.95
  -8   1   5 4498.60   45.68
   8  -1  -5 4508.55   46.78
  -8   2   1  978.42   14.52
   8  -2  -1  971.20   12.52
  -8  -2   1  980.02   14.94
   8   2  -1  986.20   14.96
   8   2  -2  100.57    9.86
  -8  -2   2   93.37    9.97
   8  -2  -2  103.92    9.60
  -8   2   2   96.69    9.99
   8   2  -3  432.79   13.06
  -8  -2   3  446.21   14.77
   8  -2  -3  439.66   12.29
  -8  -2   3  426.46   13.02
  -8   2   3  440.63   12.40
   8  -2  -4   62.99   11.94
  -8  -2   4   65.28   12.19
  -8  -2   4   69.82   13.92
  -8   2   4   65.85    9.88
   8  -2  -5  129.14   12.58
  -8   2   5  127.89   12.67
   8  -2  -6  521.72   17.47
   8  -2  -6  514.21   18.85
  -8   2   6  525.46   18.96
   8  -2  -7  147.66   23.76
  -8  -3   1   13.76    9.03
  -8  -3   1   13.81    9.24
  -8   3   1   17.44    9.03
   8   3  -1   11.63    9.07
   8  -3  -1   16.38    8.98
   8   3  -2  946.10   15.17
  -8  -3   2  922.07   15.32
  -8   3   2  946.23   14.58
   8  -3  -2  937.13   14.54
  -8  -3   2  938.05   15.38
   8   3  -3  296.54   11.69
  -8  -3   3  290.40   13.33
  -8   3   3  297.61   11.18
  -8  -3   3  298.85   11.55
   8  -3  -3  286.37   11.21
  -8  -3   4  439.60   15.35
  -8  -3   4  442.61   15.42
   8  -3  -4  439.86   12.64
  -8   3   4  435.46   12.53
  -8   3   5   61.42    9.75
  -8  -3   5   67.42   13.86
  -8  -3   5   66.53   14.02
   8  -3  -5   72.85   11.65
  -8   3   6 1648.45   23.39
   8  -3  -6 1580.73   21.61
   8  -3  -6 1674.10   24.27
   8  -3  -7  232.59   14.09
   8  -3  -7  222.01   13.88
   8  -3  -8  113.08   15.99
   8  -3  -8  113.91   16.28
   8  -3  -9   40.06   15.26
   8  -3  -9   42.67   15.43
   8  -3 -10   73.50   23.87
   8  -3 -10   71.28   29.25
   8  -4  -1  597.93   10.29
  -8  -4   1  623.45   12.89
   8   4  -1  626.73   12.68
  -8   4   1  605.90   12.29
  -8  -4   1  596.62   12.72
  -8  -4   2   27.49    9.03
  -8  -4   2   19.36    9.07
  -8   4   2   22.57    6.48
   8  -4  -2   22.67    6.38
   8   4  -2   23.67    8.99
  -8  -4   3    8.21    8.95
  -8  -4   3    9.33   10.76
  -8   4   3    7.81    8.88
   8  -4  -3   11.08    8.80
  -8  -4   4  413.72   12.94
   8  -4  -4  431.22   12.01
  -8   4   4  405.31   11.99
  -8  -4   4  414.97   14.52
  -8   4   5   75.53    9.67
  -8  -4   5   87.09   11.84
  -8  -4   5   85.68   11.92
   8  -4  -5   87.30    9.60
  -8  -4   6    8.29   16.98
  -8  -4   6   11.03   15.16
   8  -4  -6    9.16   10.78
  -8   4   6   17.36   10.64
   8  -4  -7  169.30   14.17
   8  -4  -7  168.93   14.18
  -8   4   7  181.42   14.24
   8  -4  -8  106.17   13.58
   8  -4  -8  107.64   13.63
   8  -4  -9  125.79   13.98
   8  -4  -9  133.23   14.19
   8  -4 -10    3.17   14.87
   8  -4 -10    4.26   15.08
   8  -4 -11   13.39   15.83
   8  -4 -11   13.94   18.15
   8  -5  -1   -0.79   10.41
  -8   5   1    5.58    7.33
  -8  -5   1   -0.69   10.65
  -8  -5   1   -3.67   10.52
   8   5  -1    7.20   10.41
  -8  -5   2   62.23    7.76
   8  -5  -2   57.13   10.69
  -8  -5   2   58.43   10.62
  -8   5   2   54.90   10.70
  -8  -5   3   -3.09   10.48
   8  -5  -3    1.92   10.42
  -8  -5   3    4.04   10.20
  -8   5   3    2.20   10.38
  -8  -5   4    2.01   10.45
   8  -5  -4    3.33    7.38
  -8  -5   4    5.03   10.45
  -8   5   4   -3.08   10.50
  -8  -5   5  340.98   13.65
   8  -5  -5  357.55   12.93
  -8  -5   5  361.03   15.85
  -8   5   5  356.54   13.02
  -8  -5   6  681.33   19.54
  -8  -5   6  679.52   19.43
   8  -5  -6  644.55   14.66
  -8   5   6  720.13   15.16
   8  -5  -6  707.77   15.43
   8  -5  -7   56.47   10.69
  -8   5   7   51.45   10.93
   8  -5  -7   48.53   10.81
  -8  -5   7   50.99   15.46
  -8  -5   7   53.84   15.40
   8  -5  -8   23.65   11.59
   8  -5  -8   25.39   11.55
   8  -5  -9   49.48   12.51
   8  -5  -9   49.34   12.63
   8  -5 -10   94.51   15.99
   8  -5 -10   87.02   13.17
  -8  -6   1   91.61   10.97
  -8   6   1   80.81   10.91
   8  -6  -1   90.35   10.74
  -8  -6   1   78.94   10.85
  -8  -6   2   -0.62   10.43
   8  -6  -2    3.71   10.36
  -8   6   2    5.70   10.42
  -8  -6   2    1.28   10.45
  -8  -6   3   76.45   10.86
   8  -6  -3   78.59   10.72
  -8  -6   3   71.05   10.81
  -8   6   3   63.19    7.81
  -8   6   4  110.86   11.03
   8  -6  -4  104.29    8.10
  -8  -6   4  107.60   11.22
  -8  -6   4   95.86   11.16
  -8  -6   5   46.72   13.27
  -8  -6   5   44.19   10.82
   8  -6  -5   51.89   10.57
  -8   6   5   38.36   10.77
  -8  -6   6    3.36   12.65
  -8  -6   6    3.18   12.77
   8  -6  -6   -0.31   10.45
   8  -6  -6   -1.26   10.35
  -8   6   6   -1.06   10.46
   8  -6  -7   68.78   12.47
  -8  -6   7   59.74   15.45
  -8  -6   7   59.65   12.62
   8  -6  -7   57.60    9.00
  -8   6   7   59.89   12.61
  -8  -6   8    3.74   14.87
   8  -6  -8    2.14   12.30
  -8  -6   8    1.19   14.88
   8  -6  -8    1.95   12.18
  -8  -6   9  102.23   23.98
  -8  -6   9  104.42   23.72
   8  -6  -9  105.71   14.16
   8  -6  -9  117.12   14.06
  -8  -7   1   52.17   12.36
   8  -7  -1   55.91    8.81
  -8   7   1   50.02    8.80
  -8  -7   1   54.98   12.53
   8  -7  -2   -4.41   12.18
  -8   7   2   -0.93   12.15
  -8  -7   2    4.14   12.17
  -8  -7   2    0.12   12.15
   8  -7  -3   18.18   12.22
  -8  -7   3   20.52    8.57
  -8   7   3   20.45    8.73
  -8  -7   3   21.86   12.30
  -8  -7   4   -1.78   14.97
  -8   7   4    0.98   12.22
  -8  -7   4   11.57   12.19
   8  -7  -4   10.29   12.22
  -8  -7   5  143.80   13.19
  -8  -7   5  132.88   13.05
   8  -7  -5  128.88   13.11
  -8   7   5  125.10    9.37
   8  -7  -6   70.14    9.09
  -8  -7   6   79.18   12.79
   8  -7  -6   81.32   12.69
  -8   7   6   72.85   12.87
  -8  -7   6   78.25   12.95
   8  -7  -7    3.17   12.38
  -8  -7   7    5.06   14.96
  -8   7   7    1.46    8.78
   8  -7  -7   -2.42   12.25
  -8  -7   7    2.91   15.03
  -8   8   1    7.71   14.20
  -8  -8   1   14.85   14.18
  -8  -8   2   12.12   14.19
  -8   8   2    9.89   13.21
   8  -8  -2    3.06   14.19
  -8  -8   2    7.48   14.13
  -8  -8   3    5.64    9.92
  -8  -8   3  -11.01   14.21
  -8   8   3    2.76   13.16
   8  -8  -3    1.36   14.25
  -8  -8   4    9.02   14.12
  -8   8   4    5.91   14.02
  -8  -8   4    8.07   14.09
   8  -8  -4   -0.33   14.16
   7   0  -1  205.20    9.33
  -7   0   1  198.33    9.50
   7   0  -2    1.64    7.96
  -7   0   2    2.82    8.12
   7   0  -3  432.61   12.41
  -7   0   3  435.65   13.92
   7   0  -4   -1.85   11.08
  -7   0   4    1.08   11.09
   7  -1  -1    7.71    7.80
  -7  -1   1    2.52    7.99
  -7   1   1    3.38    8.01
   7   1  -1    8.32    7.85
   7  -1  -2 1889.42   19.67
  -7  -1   2 1826.56   20.17
  -7   1   2 1846.10   19.79
   7   1  -2 1873.35   20.24
  -7   1   3  366.15   12.94
   7   1  -3  369.26   12.09
   7  -1  -3  370.76   11.44
  -7  -1   3  367.00   12.05
   7  -1  -4  704.14   16.49
  -7  -1   4  677.83   18.82
  -7   1   4  669.84   16.46
   7   1  -4  694.74   19.63
  -7  -1   4  684.24   19.83
  -7   1   5    2.69   12.46
   7  -1  -5    1.93   12.38
  -7   2   1  132.05    8.93
   7  -2  -1  145.16    8.67
  -7  -2   1  135.17    8.97
   7   2  -1  138.43    8.90
  -7   2   2  124.79    9.10
  -7  -2   2  123.44    9.24
   7  -2  -2  135.74    8.75
   7   2  -2  129.57    9.11
  -7  -2   3  150.19    9.85
   7  -2  -3  161.44   10.87
   7   2  -3  154.29    9.73
  -7  -2   3  153.21    9.77
  -7   2   3  155.60    9.45
  -7  -2   4    8.11    9.71
  -7  -2   4    8.70    9.76
  -7   2   4    8.67    7.94
   7  -2  -4   11.11    7.78
   7  -2  -5  275.48   12.66
  -7   2   5  280.65   12.73
  -7   2   6  280.16   15.10
   7  -2  -6  288.42   16.41
   7  -2  -6  280.49   16.57
   7  -2  -7  744.31   24.22
   7  -2  -7  758.97   24.23
   7  -2  -8  289.65   22.82
   7  -2  -8  267.71   22.47
   7  -2 -12  242.89   30.81
   7  -3  -1    0.15    9.20
   7   3  -1   -0.77    9.41
  -7  -3   1    5.34    6.62
  -7  -3   1    4.17    9.39
  -7   3   1    6.02    9.38
   7  -3  -2  168.06    9.12
  -7  -3   2  170.62   10.14
  -7   3   2  159.59    9.14
   7   3  -2  169.92    9.33
  -7  -3   2  170.32    9.29
   7  -3  -3 1653.97   18.43
  -7   3   3 1607.79   17.85
  -7  -3   3 1607.39   20.14
  -7  -3   3 1616.41   21.30
  -7  -3   4  659.66   15.75
  -7  -3   4  656.84   15.78
  -7   3   4  674.19   14.06
   7  -3  -4  676.24   14.16
   7  -3  -5    0.51    9.43
  -7  -3   5    2.95   13.28
  -7  -3   5    0.81   13.38
  -7   3   5    0.74    9.50
   7  -3  -6    8.38    9.34
  -7   3   6   11.69    9.32
   7  -3  -6   12.02   11.44
   7  -3  -7   78.82   11.84
   7  -3  -7   79.00   11.68
   7  -3  -8  150.98   12.59
   7  -3  -8  154.49   12.62
   7  -3  -9   95.74   13.71
   7  -3  -9   89.30   13.93
   7  -3 -10  164.90   14.68
   7  -3 -10  165.44   16.66
   7  -3 -11  551.10   20.54
   7  -3 -11  557.29   22.56
   7  -3 -12  124.92   18.64
   7  -3 -12  116.75   16.20
   7   4  -1    8.46    9.04
  -7  -4   1    7.63    9.07
  -7   4   1    8.69    6.54
  -7  -4   1    7.66    9.22
   7  -4  -1    5.50    8.85
   7  -4  -2  109.01    7.30
  -7   4   2  118.54    9.89
  -7  -4   2  121.59    9.91
  -7  -4   2  120.02    9.93
  -7   4   3    4.25    6.60
   7  -4  -3   -1.33    6.65
  -7  -4   3    6.41    9.24
  -7  -4   3    2.52    9.35
   7  -4  -4   22.43    9.38
  -7  -4   4   28.46   11.27
  -7   4   4   29.11    9.31
  -7  -4   4   28.07    9.32
  -7  -4   5  287.12   14.25
   7  -4  -5  304.13   11.50
  -7   4   5  301.28   11.57
  -7  -4   5  278.80   12.53
  -7  -4   6  783.75   21.64
  -7   4   6  802.43   16.61
  -7  -4   6  777.24   21.27
   7  -4  -6  753.04   14.65
   7  -4  -6  805.21   15.10
  -7  -4   7   23.16   15.88
  -7  -4   7   23.44   15.61
  -7   4   7   19.90   11.18
   7  -4  -7   23.03   11.09
   7  -4  -7   23.47   10.93
   7  -4  -8   21.38   12.95
   7  -4  -8   19.19   12.85
   7  -4  -9   99.15   11.36
   7  -4  -9   90.27   11.49
   7  -4 -10  288.46   13.30
   7  -4 -10  286.23   15.55
   7  -4 -11    6.22   12.42
   7  -4 -11   13.02   15.28
   7  -4 -12  342.48   17.12
   7  -4 -12  364.83   17.33
  -7   5   1   12.99    6.30
  -7  -5   1   17.18    8.94
  -7  -5   1   16.05    8.85
   7  -5  -1   11.33    8.87
   7  -5  -2   65.36    9.29
  -7  -5   2   68.49    9.20
  -7   5   2   57.23    6.83
  -7  -5   2   63.46    9.40
  -7   5   3 1428.52   16.88
  -7  -5   3 1388.76   18.07
  -7  -5   3 1470.43   18.49
   7  -5  -3 1487.93   17.17
  -7  -5   4   42.43    9.31
  -7   5   4   49.56    9.37
  -7  -5   4   46.12    9.44
   7  -5  -4   52.49    9.23
   7  -5  -5   50.50    9.25
  -7  -5   5   43.82   11.32
  -7   5   5   41.65    9.27
  -7  -5   5   41.94   11.10
  -7   5   6   13.24    8.91
  -7  -5   6    6.52    8.83
   7  -5  -6    6.60    8.87
  -7  -5   6    6.25    9.02
   7  -5  -6    3.55    8.94
  -7  -5   7    0.54   12.81
  -7  -5   7    2.93   12.66
   7  -5  -7    2.57   10.48
  -7   5   7   -0.06   10.53
   7  -5  -7    1.33   10.41
  -7  -5   8   40.04   13.14
  -7  -5   8   40.66   15.19
   7  -5  -8   46.62   13.11
   7  -5  -8   35.30   10.65
   7  -5  -9  339.20   13.19
   7  -5  -9  339.35   13.29
  -7  -5   9  311.81   19.58
  -7  -5   9  321.69   21.31
  -7  -5  10   24.99   24.98
  -7  -5  10   28.48   23.58
   7  -5 -10   31.08   12.59
   7  -5 -10   31.08   12.72
   7  -5 -11  283.61   14.72
   7  -5 -11  289.38   15.01
  -7  -6   1   11.44    7.48
   7  -6  -1   11.19    7.28
  -7   6   1    6.98   10.33
  -7  -6   1    6.82   10.42
   7  -6  -2   11.15    9.63
  -7  -6   2   15.35    9.63
  -7   6   2   18.30    8.71
  -7  -6   2   17.16   10.60
   7  -6  -3    2.71    9.54
  -7   6   3    5.54    8.73
  -7  -6   3    3.19   10.62
  -7  -6   3    1.52    9.58
  -7  -6   4   24.97   10.79
   7  -6  -4   34.56   10.64
  -7  -6   4   31.05   10.79
  -7   6   4   27.36   10.67
  -7  -6   5   26.71   11.18
  -7   6   5   33.65   10.84
   7  -6  -5   37.72   10.91
  -7  -6   5   31.73   10.80
   7  -6  -6  372.99   12.76
   7  -6  -6  310.07    9.85
  -7  -6   6  353.36   13.50
  -7   6   6  369.93   12.87
  -7  -6   6  339.36   13.34
   7  -6  -7   23.90   10.72
  -7  -6   7   17.33   13.21
  -7   6   7   21.02    7.66
   7  -6  -7   24.53    7.49
  -7  -6   7   28.35   12.92
  -7  -6   8  156.71   14.54
   7  -6  -8  172.39   11.79
   7  -6  -8  160.27   11.57
  -7  -6   8  149.97   14.30
   7  -6  -9  110.35   13.11
   7  -6  -9  108.66   12.90
  -7  -6   9   94.70   15.91
  -7  -6   9   99.11   16.05
   7  -6 -10   81.00   13.09
  -7  -6  10   78.42   15.97
   7  -6 -10   79.44   12.85
  -7  -6  10   76.30   18.24
  -7  -7   1   12.44   10.49
   7  -7  -1   21.41   10.36
  -7  -7   1    9.62   10.58
  -7   7   1    2.39   10.49
  -7   7   2  120.89    8.24
  -7  -7   2  117.19   11.25
   7  -7  -2  126.64   11.09
  -7  -7   2  136.19   11.27
  -7  -7   3  270.18    9.41
  -7   7   3  286.63   11.85
   7  -7  -3  288.24   12.22
  -7  -7   3  279.39   12.29
   7  -7  -4  133.59   11.47
  -7   7   4  143.67   11.36
  -7  -7   4  132.53   11.72
  -7  -7   4  128.90   11.47
  -7   7   5   31.80    7.66
  -7  -7   5   32.20   13.18
  -7  -7   5   35.28   10.79
   7  -7  -5   35.65    7.77
  -7   7   6   15.04   10.64
  -7  -7   6   24.02   10.68
  -7  -7   6   21.76   10.79
   7  -7  -6   35.67   10.50
   7  -7  -6   25.54   10.73
  -7  -7   7   43.24   12.55
   7  -7  -7   46.68   12.66
  -7  -7   7   41.54   12.45
   7  -7  -7   40.90   12.36
  -7   7   7   37.93   12.50
   7  -7  -8   -2.25   12.48
   7  -7  -8   -3.76   12.32
  -7  -7   8    5.10   14.86
  -7  -7   8    4.10   12.21
   7  -7  -9   55.37   14.89
  -7  -7   9   66.96   17.67
   7  -7  -9   62.18   14.56
  -7  -7   9   59.15   17.71
  -7   8   1    6.40   12.14
  -7  -8   1   18.04   12.17
   7  -8  -1    4.82   12.18
  -7  -8   1    6.94   12.20
  -7   8   2   20.83    8.77
  -7  -8   2   24.58   12.38
  -7  -8   2   20.56    8.72
   7  -8  -2   24.76   12.22
  -7   8   3   -4.32    8.60
  -7  -8   3    0.06    8.59
  -7  -8   3    4.04   12.15
   7  -8  -3   -2.73    8.65
  -7  -8   4    1.69   12.18
   7  -8  -4    9.02   12.24
  -7  -8   4   -0.37   12.32
  -7   8   4    1.58   12.09
  -7  -8   5   69.30   12.98
  -7   8   5   76.41    9.07
   7  -8  -5   79.48   12.89
  -7  -8   5   72.80   12.89
   7  -8  -6   14.57   12.38
   7  -8  -6    5.16   12.34
  -7   8   6    9.95    8.76
  -7  -8   6    9.17   12.36
  -7  -8   6    2.77   12.54
  -7   8   7   12.29   13.99
  -7  -8   7    6.04   14.09
  -7  -8   7   -2.63   14.10
   7  -8  -7   10.72   14.03
   7  -8  -7    2.02   14.32
   6   0  -1    1.69    8.25
  -6   0   1    2.83    8.25
  -6   0   2  758.23   14.43
   6   0  -2  770.88   14.40
   6   0  -3    3.35    9.81
  -6   0   3    0.83   10.15
   6   0  -4 2710.72   39.33
  -6   0   4 2683.72   39.55
   6   0 -12  791.52   28.29
   6   0 -12  774.33   28.20
   6   0 -13   -0.68   19.38
   6   0 -13   -0.25   19.43
  -6  -1   1 4174.70   29.29
   6   1  -1 4178.65   29.10
   6  -1  -1 4104.82   27.22
  -6   1   1 4074.91   27.89
   6  -1  -2    9.49    8.16
  -6  -1   2   13.67    8.17
  -6   1   2    9.74    8.32
   6   1  -2   11.44    8.27
  -6  -1   3    2.94    8.27
  -6   1   3    2.44    8.24
   6   1  -3    3.48   10.10
   6  -1  -3    1.53   10.00
  -6  -1   4   27.35   13.71
   6  -1  -4   31.12   10.39
  -6   1   4   27.32   10.54
  -6  -1   4   27.45   13.93
   6  -1  -5  396.51   18.02
  -6   1   5  402.97   18.17
   6  -1  -5  396.53   18.98
   6  -1 -10    4.84   15.32
   6  -1 -10    5.83   13.78
   6  -1 -11    0.10   16.31
   6  -1 -11    3.49   14.56
   6  -1 -12   17.01   15.24
   6  -1 -12   25.00   15.02
   6   1 -13   10.60   21.52
   6  -1 -13    8.89   15.12
   6  -1 -13    6.05   17.30
   6   1 -13    7.27   19.35
   6  -2  -1  139.28    9.10
  -6   2   1  130.72    7.17
   6   2  -1  134.18    7.23
  -6  -2   1  139.07    9.30
   6  -2  -2  511.83   11.80
  -6  -2   2  507.55   12.48
   6   2  -2  524.74   12.43
  -6   2   2  502.67   11.91
  -6   2   3  540.99   12.70
   6  -2  -3  565.69   12.78
   6   2  -3  558.63   15.18
  -6  -2   3  546.17   13.90
  -6  -2   3  568.02   15.35
  -6  -2   4 1813.90   29.20
  -6   2   4 1803.34   21.71
  -6  -2   4 1816.26   28.50
   6  -2  -4 1826.18   21.57
   6  -2  -5    6.74    8.24
  -6   2   5    4.41   10.12
   6  -2  -6 1398.81   22.85
   6  -2  -6 1402.81   23.11
   6  -2  -7 1370.76   23.81
   6  -2  -7 1416.44   24.31
   6  -2  -8   31.32   11.54
   6  -2  -8   29.53   13.33
   6  -2  -9  637.52   18.30
   6  -2  -9  596.23   17.77
   6  -2 -10   34.36   11.09
   6  -2 -10   38.10   11.16
   6  -2 -11  185.62   14.62
   6  -2 -11  183.95   14.37
   6  -2 -12  122.60   14.70
   6  -2 -12  122.57   15.45
   6   2 -13   78.78   22.50
   6  -2 -13   75.77   15.52
   6  -2 -13   72.17   15.80
   6   2 -13   75.25   22.06
  -6  -2  13   69.13   20.22
   6   3  -1 1086.64   13.36
  -6  -3   1 1132.35   13.67
   6  -3  -1 1119.20   12.79
  -6   3   1 1108.43   14.27
  -6  -3   1 1119.21   15.00
  -6   3   2   99.36    6.71
   6  -3  -2  104.53    8.78
  -6  -3   2  103.07    8.97
  -6  -3   2  102.96    9.19
   6   3  -2  101.38    9.10
  -6   3   3  356.19   10.68
  -6  -3   3  356.98   11.48
   6  -3  -3  363.18   10.83
  -6  -3   3  362.63   11.55
   6  -3  -4   41.36    8.43
  -6   3   4   37.92   10.20
  -6  -3   4   38.54    8.73
  -6  -3   4   39.76   10.29
  -6   3   5  466.51   12.21
  -6  -3   5  452.38   16.05
  -6  -3   5  446.87   15.83
   6  -3  -5  464.78   12.20
  -6   3   6  151.34    9.63
   6  -3  -6  144.31    9.48
  -6  -3   6  148.74   16.62
   6  -3  -6  146.68    9.68
  -6  -3   6  140.16   15.75
   6  -3  -7  114.23   12.71
   6  -3  -7  120.16   12.48
   6  -3  -8 1029.31   17.77
   6  -3  -8 1094.51   19.66
   6  -3  -9   76.75    9.81
   6  -3  -9   83.52   11.77
   6  -3 -10   77.93   11.11
   6  -3 -10   81.76   13.48
   6  -3 -11  420.87   14.47
  -6  -3  11  419.18   26.87
   6  -3 -11  456.98   16.68
   6   3 -11  435.86   28.05
   6  -3 -12    4.13   12.23
   6   3 -12    5.53   19.23
   6  -3 -12    0.95   12.51
  -6  -3  12    4.67   19.18
   6  -3 -13   22.71   16.78
   6  -3 -13   15.03   13.42
  -6  -3  13   18.79   19.27
   6   3 -13   22.47   21.67
  -6  -4   1   98.49    8.42
  -6   4   1   83.51    8.55
   6  -4  -1   94.60    6.25
  -6  -4   1   95.91    8.64
   6   4  -1   86.84    8.53
  -6  -4   2  244.28    9.96
   6  -4  -2  256.96    9.71
  -6   4   2  243.98    9.78
  -6  -4   2  254.33   10.05
  -6   4   3 1249.38   15.40
  -6  -4   3 1241.24   16.77
   6  -4  -3 1295.18   15.56
  -6  -4   3 1207.72   16.53
  -6  -4   4   97.32    9.15
  -6   4   4  105.51    8.80
  -6  -4   4   99.97    8.87
   6  -4  -4  104.95    8.85
  -6   4   5    5.77    8.24
  -6  -4   5   12.70   10.50
  -6  -4   5   17.26    9.11
   6  -4  -5   15.72    9.80
   6  -4  -6   10.27    9.44
  -6  -4   6   11.03   11.64
  -6   4   6   11.70    9.33
  -6  -4   6   11.30   11.51
   6  -4  -6   14.50    9.40
  -6  -4   7  862.91   20.35
  -6  -4   7  883.15   20.64
   6  -4  -7  919.55   15.74
   6  -4  -7  917.95   15.65
   6  -4  -8   -0.33    8.84
   6  -4  -8   -2.84    8.93
  -6  -4   8   -0.10   12.40
  -6  -4   8    3.33   12.72
   6  -4  -9  384.87   12.89
  -6  -4   9  343.24   17.05
   6  -4  -9  375.51   12.82
   6   4  -9  383.80   18.74
  -6  -4   9  357.68   18.34
  -6  -4  10   20.69   14.99
   6  -4 -10   22.21   10.61
   6   4 -10   22.62   15.22
  -6  -4  10   24.19   15.01
   6  -4 -10   20.95   13.08
   6  -4 -11  132.03   11.63
  -6  -4  11  121.55   16.44
   6  -4 -11  126.27   11.73
   6   4 -11  125.10   16.31
   6  -4 -12   40.29   12.57
   6  -4 -12   36.96   12.65
  -6  -4  12   36.23   17.40
   6   4 -12   37.36   17.65
  -6   5   1    7.32    9.39
  -6  -5   1    2.81    9.29
  -6  -5   1   -1.69    9.48
   6  -5  -1   11.87    9.17
  -6   5   2  342.57    8.89
   6  -5  -2  385.77   11.35
  -6  -5   2  370.91   11.69
  -6  -5   2  378.64   11.58
  -6  -5   3  215.07   10.90
  -6   5   3  222.73   10.69
  -6  -5   3  211.69   10.99
   6  -5  -3  223.19   10.67
  -6  -5   4   25.44    9.48
  -6   5   4   26.44    9.54
  -6  -5   4   32.07    9.57
   6  -5  -4   30.39    6.77
  -6  -5   5  305.37   13.72
  -6  -5   5  290.76   13.45
   6  -5  -5  292.38   11.26
  -6   5   5  316.58   11.07
   6  -5  -6  240.93   10.74
  -6  -5   6  241.16   11.55
  -6   5   6  242.54   10.87
  -6  -5   6  229.87   11.29
   6  -5  -6  234.78    8.50
  -6  -5   7   37.91    9.27
   6  -5  -7   38.40    9.14
   6  -5  -7   40.71    9.32
  -6   5   7   43.18    9.24
  -6  -5   7   37.78    9.37
   6   5  -8  176.59   13.93
   6  -5  -8  189.28   11.15
  -6  -5   8  170.84   13.72
   6  -5  -8  183.05   10.87
  -6  -5   8  171.87   14.45
   6  -5  -9   20.96   10.40
  -6  -5   9   13.45   13.01
  -6  -5   9   15.68   12.99
   6   5  -9   17.32   13.00
   6  -5  -9   17.29   10.66
   6   5 -10  549.67   16.62
   6  -5 -10  583.72   14.75
  -6  -5  10  562.37   18.67
   6  -5 -10  594.13   15.01
  -6  -5  10  532.24   18.07
   6  -5 -11  126.09   13.10
   6   5 -11  118.09   16.03
   6  -5 -11  115.76   13.16
  -6  -5  11  103.69   15.91
   6  -5 -12   54.59   14.35
   6   5 -12   49.19   17.41
  -6  -5  12   43.03   17.51
   6  -5 -12   48.84   14.50
  -6  -6   1    4.48    8.92
  -6   6   1    2.07    6.21
  -6  -6   1   -0.01    8.93
   6  -6  -1   -4.45    6.27
  -6  -6   2   10.30    6.52
  -6  -6   2   17.08    9.32
   6  -6  -2    4.96    9.31
  -6   6   2    5.80    6.60
   6  -6  -3  549.67   12.16
  -6  -6   3  554.17   12.81
  -6   6   3  530.09   12.09
  -6  -6   3  516.05   12.63
   6  -6  -4  104.63    9.67
  -6   6   4   99.51    9.75
  -6  -6   4   84.60    9.79
  -6  -6   4   99.86    9.91
  -6  -6   5    5.64    9.19
   6  -6  -5    2.03    9.23
  -6   6   5    2.19    8.98
  -6  -6   5   12.71    8.83
   6  -6  -6  103.66    9.69
  -6   6   6  109.46    9.54
  -6  -6   6   92.26    9.64
   6  -6  -6  101.57    9.46
  -6  -6   6  105.94    9.79
  -6  -6   7   61.17   10.92
   6  -6  -7   63.59   10.99
   6  -6  -7   62.58   10.78
  -6  -6   7   61.95   11.03
   6   6  -7   66.61   11.02
  -6   6   7   70.58   10.94
   6  -6  -8    8.22   10.87
   6  -6  -8   18.00   10.46
  -6  -6   8   12.39   10.71
  -6  -6   8   13.96   10.56
   6   6  -8   16.36   10.63
  -6  -6   9   88.73   11.33
   6   6  -9   93.25   11.48
   6  -6  -9   98.85   11.16
   6  -6  -9   99.94   11.23
  -6  -6   9   96.19   11.37
   6  -6 -10   -3.32   12.53
  -6  -6  10    2.56   14.89
   6   6 -10   -3.10   15.06
   6  -6 -10   -0.23   12.33
  -6  -6  10    2.02   15.02
   6  -6 -11   25.00   13.51
   6  -6 -11   14.77   13.50
  -6  -6  11   24.63   13.95
   6   6 -11   23.52   16.59
  -6   7   1  335.15    9.40
   6  -7  -1  347.85    9.66
  -6  -7   1  375.47   12.72
  -6  -7   1  357.30   12.47
  -6  -7   2   43.62   10.83
  -6  -7   2   40.17    7.86
  -6   7   2   43.53    6.34
   6  -7  -2   47.43    9.94
   6  -7  -3   -0.71    7.49
  -6  -7   3    7.14   10.50
  -6  -7   3   -2.05   10.62
  -6   7   3    2.90    9.59
  -6  -7   4   86.92   10.94
  -6  -7   4   83.97   11.00
   6  -7  -4  100.14   11.11
  -6   7   4   91.71   10.79
   6  -7  -5   22.76    7.60
  -6  -7   5   19.92   10.73
  -6   7   5   18.55   10.49
  -6  -7   5   18.97   10.50
   6  -7  -6  116.09   11.22
  -6   7   6  104.08   11.10
   6  -7  -6  118.51   11.06
  -6  -7   6  116.39   11.29
  -6  -7   6  101.51   11.23
  -6  -7   7   50.37   10.86
  -6   7   7   51.77   10.86
   6  -7  -7   57.91   10.99
   6   7  -7   53.43   13.16
   6  -7  -7   46.77   10.91
  -6  -7   7   46.99   11.02
  -6  -7   8   10.39   12.20
   6   7  -8   10.69   12.24
   6  -7  -8   12.06   12.25
   6  -7  -8   11.90   12.36
  -6  -7   8    8.24   12.15
   6  -7  -9   39.51   12.79
  -6  -7   9   31.59   12.55
   6  -7  -9   35.28   12.65
   6   7  -9   42.66   12.57
  -6  -7   9   37.96   12.69
   6   7 -10  308.43   16.24
  -6  -7  10  271.15   16.01
   6  -7 -10  316.18   15.98
   6  -7 -10  279.85   15.85
  -6  -7  10  281.12   16.19
   6  -8  -1    2.67   10.44
  -6  -8   1    4.53   10.46
  -6   8   1    3.55    7.27
  -6  -8   1    4.51   10.51
  -6  -8   2   44.11   10.79
  -6  -8   2   39.61    7.81
   6  -8  -2   42.41    7.63
  -6   8   2   35.47    7.55
  -6   8   3   10.36    7.31
  -6  -8   3    9.19   10.54
  -6  -8   3    8.32    7.49
   6  -8  -3    3.65   10.53
  -6  -8   4  100.67   11.03
  -6  -8   4  110.04   11.19
  -6   8   4   97.70   11.10
   6  -8  -4  102.96   11.17
  -6   8   5    8.06   10.51
   6  -8  -5    7.93    7.62
  -6  -8   5   11.27   11.53
   6  -8  -5   13.21   10.41
  -6  -8   5    6.32   10.55
  -6  -8   6   76.54   12.81
   6  -8  -6   91.08   12.50
  -6   8   6   84.06   12.54
  -6  -8   6   76.95   12.70
   6  -8  -6   87.58   12.83
   6  -8  -7   -4.07   12.34
  -6  -8   7    1.09   12.32
  -6   8   7   -5.01   12.36
  -6  -8   7    0.64   14.91
   6  -8  -7   -0.03   12.57
   6   8  -7   -2.11   12.34
   6  -8  -8   44.09   12.69
   6  -8  -8   46.91   12.94
   6   8  -8   50.16   12.68
  -6  -8   8   44.18   12.61
  -6  -8   8   45.70   12.42
  -6   9   1  180.13   13.40
   6  -9  -1  187.88    9.95
  -6  -9   1  209.91   13.34
  -6  -9   1  190.81   13.37
  -6  -9   2   18.36   12.48
  -6   9   2   22.32   12.26
  -6  -9   2   20.80    8.96
   6  -9  -2   22.98   12.46
  -6  -9   3   -3.05   12.21
  -6  -9   3   12.98   12.02
  -6   9   3   -3.32    8.56
   6  -9  -3    4.37   12.22
  -6  -9   4    9.77   12.30
  -6  -9   4    7.57   12.37
   6  -9  -4    6.87    8.78
  -6   9   4    3.86    8.62
   6  -9  -5   20.75   12.56
  -6  -9   5   12.59   12.40
  -6  -9   5   10.26   12.48
   6  -9  -5   15.72   12.28
  -6   9   5   15.46    8.78
  -6   9   6    9.09   14.02
   6  -9  -6    3.63   14.40
  -6  -9   6    7.02   14.13
   6  -9  -6   -7.69   14.21
  -6  -9   6    3.97   14.03
   5   0  -1 3666.52   28.13
  -5   0   1 3537.94   27.48
   5   0  -2    0.78    6.71
  -5   0   2    0.84    6.81
   5   0  -3 1138.56   22.45
  -5   0   3 1047.17   22.13
   5   0  -8    0.10   16.05
   5   0  -8   -0.57   16.03
   5   0  -9   81.22   14.36
   5   0  -9   78.75   14.21
   5   0 -10    2.38   10.78
  -5   0  10    1.32   10.67
   5   0 -10    0.38   10.97
   5   0 -11    6.32   10.58
   5   0 -11    3.59   10.60
  -5   0  11    4.65   10.33
   5   0 -12   -1.08   12.88
  -5   0  12    0.38   12.80
   5   0 -12   -0.40   12.84
   5   0 -13 1194.66   22.10
  -5   0  13 1089.49   21.49
   5   0 -13 1112.50   21.69
  -5   0  14   -3.01   14.08
   5   0 -14   -4.70   17.39
   5   0 -14    1.88   17.30
  -5  -1   1  192.21   10.08
   5  -1  -1  195.74    9.96
  -5   1   1  180.94    7.97
   5   1  -1  195.80   10.06
  -5  -1   2 1666.41   22.46
   5   1  -2 1675.07   21.43
  -5   1   2 1645.68   20.16
   5  -1  -2 1687.67   20.28
  -5  -1   3  192.25   13.14
  -5   1   3  195.78   10.87
   5  -1  -3  199.08   10.82
  -5  -1   3  211.32   13.61
   5   1  -3  204.64   13.34
   5  -1  -4   41.34   10.72
  -5   1   4   37.42   10.81
   5  -1  -5  108.91   13.73
   5  -1  -5  106.40   13.90
   5  -1  -6 2204.13   38.32
   5  -1  -6 2116.89   37.49
   5  -1  -7  657.49   20.72
   5  -1  -7  647.14   21.50
   5  -1  -8 1435.53   24.90
   5  -1  -8 1360.18   24.06
   5   1  -9    2.70   14.47
   5  -1  -9    1.57   11.21
   5   1  -9    1.11   12.83
   5  -1  -9   -0.36   10.94
  -5  -1   9    1.74   14.13
   5  -1 -10   51.92   11.30
   5   1 -10   49.37   11.81
  -5  -1  10   46.47   11.39
   5  -1 -10   51.17   11.41
   5  -1 -11    0.85    9.46
   5   1 -11   -2.82   12.28
   5  -1 -11    1.26    9.47
  -5  -1  11    0.38   11.77
  -5  -1  12  736.66   19.25
  -5   1  12  755.16   18.50
   5  -1 -12  718.22   16.46
   5  -1 -12  788.80   18.97
   5   1 -12  766.70   19.78
   5   1 -13   78.98   13.30
  -5  -1  13   81.01   13.04
  -5   1  13   82.98   15.78
   5  -1 -13   89.18   15.99
   5  -1 -13   93.41   15.81
   5   1 -14  490.68   18.39
   5  -1 -14  488.41   17.90
   5   1 -14  450.36   17.98
  -5  -1  14  440.19   20.71
  -5   1  14  431.63   17.44
   5  -1 -14  487.76   20.65
   5   2  -1 1011.07   15.15
   5  -2  -1  924.14   12.70
  -5  -2   1  986.77   15.20
  -5   2   1  969.91   14.57
  -5  -2   2  443.09   12.57
  -5   2   2  408.14   11.63
   5   2  -2  425.95   12.29
  -5  -2   2  410.42   12.21
   5  -2  -2  424.44   11.55
  -5  -2   3  556.74   16.05
  -5  -2   3  531.42   15.87
  -5   2   3  535.42   13.05
   5  -2  -3  547.76   13.05
  -5   2   4 1298.73   19.01
   5  -2  -4 1317.22   18.89
  -5  -2   4 1291.39   25.74
  -5  -2   4 1322.88   26.16
   5  -2  -5  609.48   14.60
   5  -2  -5  590.00   14.36
  -5   2   5  593.17   14.47
   5  -2  -6    8.42   10.37
   5  -2  -6    5.97    8.34
   5  -2  -7  429.51   12.94
   5  -2  -7  455.71   14.71
   5  -2  -8   -0.17    7.77
   5   2  -8    3.17   12.40
   5  -2  -8    1.61    7.90
  -5  -2   8    3.01   13.31
  -5  -2   9   51.54   11.88
   5  -2  -9   53.32   11.53
   5   2  -9   55.37   13.65
   5  -2  -9   60.15   11.85
   5  -2 -10   15.74   10.98
   5  -2 -10   17.52   10.86
   5   2 -10   15.21   11.01
  -5  -2  10   14.23   12.53
   5  -2 -11   73.35   13.19
   5   2 -11   69.07   13.57
   5  -2 -11   77.59   13.19
  -5  -2  11   69.04   13.39
   5  -2 -12   75.49   11.10
   5   2 -12   71.21   13.74
  -5  -2  12   71.16   11.21
   5  -2 -12   78.52   11.16
   5  -2 -13  403.27   15.30
   5   2 -13  402.48   16.20
  -5  -2  13  389.30   18.38
   5  -2 -13  434.78   18.18
  -5   3   1   38.93    8.78
  -5  -3   1   39.72    8.80
  -5  -3   1   34.95    8.75
   5  -3  -1   39.76    8.65
   5   3  -1   42.08    8.62
   5   3  -2  732.27   13.67
  -5  -3   2  725.46   13.79
  -5  -3   2  701.93   13.51
  -5   3   2  735.80   12.97
   5  -3  -2  701.82   11.24
  -5  -3   3  464.16   12.75
  -5   3   3  456.98   11.63
   5  -3  -3  463.84   11.67
  -5  -3   3  447.75   12.46
  -5   3   4   36.45    8.72
   5  -3  -4   39.42    8.66
  -5  -3   4   39.60   10.50
  -5  -3   4   37.64   10.84
  -5   3   5  594.49   13.08
   5  -3  -5  586.41   13.05
   5  -3  -5  606.27   13.07
  -5  -3   5  593.65   16.82
  -5  -3   5  576.40   16.41
   5   3  -6  145.95   12.42
  -5  -3   6  130.87   11.99
   5  -3  -6  147.66   11.27
  -5   3   6  142.25    9.82
  -5  -3   6  135.94   13.32
   5  -3  -6  140.05    9.48
   5   3  -7 1690.45   27.06
  -5  -3   7 1625.75   27.08
  -5  -3   7 1660.71   27.78
   5  -3  -7 1660.80   19.77
   5  -3  -7 1726.07   20.41
  -5  -3   8  338.97   15.47
   5  -3  -8  359.70   12.36
   5  -3  -8  345.91   11.96
   5   3  -8  342.88   15.61
  -5  -3   9    1.37   10.94
   5   3  -9   -3.34   10.79
   5  -3  -9    2.21    9.01
   5  -3  -9   -1.53    8.84
   5  -3 -10   35.42    9.36
   5   3 -10   40.08   11.18
  -5  -3  10   37.76   11.13
   5  -3 -10   40.33    9.11
   5   3 -11    7.93   12.67
  -5  -3  11    6.13   12.85
   5  -3 -11   13.78   10.42
   5  -3 -11    3.82   10.58
   5  -3 -12  329.84   12.90
  -5  -3  12  322.90   15.99
   5  -3 -12  325.85   13.07
   5   3 -12  330.38   15.88
   5   3 -13  619.15   20.69
   5  -3 -13  593.20   16.94
   5  -3 -13  633.82   16.96
  -5  -3  13  599.16   20.43
  -5   4   1   26.30    8.50
  -5  -4   1   22.97    8.51
   5  -4  -1   27.55    8.37
   5   4  -1   22.39    8.32
  -5  -4   1   24.02    8.44
  -5  -4   2  685.81   12.93
   5  -4  -2  686.79   12.17
  -5   4   2  661.89   12.12
  -5  -4   2  647.56   12.66
  -5   4   3   85.08    8.89
   5  -4  -3   89.72    8.91
  -5  -4   3   87.07    9.00
  -5  -4   3   85.70    9.11
  -5  -4   4 1613.35   19.77
  -5  -4   4 1553.99   19.23
  -5   4   4 1601.01   17.63
   5  -4  -4 1626.76   17.50
   5  -4  -5    8.19    8.31
  -5  -4   5    4.49    8.23
  -5   4   5    3.49    8.32
   5   4  -5    5.55   10.31
  -5  -4   5    0.61    8.32
   5  -4  -5    3.44    5.77
   5  -4  -6   71.37    8.55
  -5  -4   6   71.75    8.82
   5  -4  -6   71.61    8.75
  -5  -4   6   71.95   10.56
  -5   4   6   76.38    8.71
   5   4  -6   80.15   10.74
   5  -4  -7   88.28   10.13
   5   4  -7   91.01   12.66
  -5  -4   7   85.86   12.56
   5  -4  -7   92.71   10.25
   5  -4  -8   28.73    9.29
  -5  -4   8   24.81   11.28
   5  -4  -8   26.91    9.07
   5   4  -8   25.78    9.17
   5  -4  -9   -2.96    8.66
   5  -4  -9    2.43    8.80
   5   4  -9    4.28   10.56
  -5  -4   9    0.28    8.80
   5  -4 -10  135.29   11.51
  -5  -4  10  127.96   11.78
   5  -4 -10  141.29   11.50
   5   4 -10  139.25   13.79
   5   4 -11   68.92   13.27
   5  -4 -11   71.51   11.04
   5  -4 -11   73.77   10.94
  -5  -4  11   63.40   11.21
  -5  -4  12  282.20   17.40
   5   4 -12  281.36   14.57
   5  -4 -12  280.73   14.07
   5  -4 -12  292.38   14.20
   5  -4 -13   11.36   14.28
   5  -4 -13    1.51   14.38
   5   4 -13   11.67   14.19
  -5  -4  13   12.80   14.03
  -5  -5   1  435.68    8.98
  -5  -5   1  437.86   10.76
   5  -5  -1  468.23   10.55
  -5   5   1  450.77   10.64
   5  -5  -2   20.19    5.77
  -5   5   2   18.80    8.11
  -5  -5   2   21.06    5.76
  -5  -5   2   23.05    8.13
  -5  -5   3  144.63    9.18
  -5   5   3  141.24    9.00
   5  -5  -3  137.39    8.86
  -5  -5   3  136.37    9.11
  -5  -5   4  118.97    9.06
  -5  -5   4  124.96    9.31
   5  -5  -4  126.62    9.02
  -5   5   4  127.03    9.12
  -5  -5   5  157.44   10.14
   5  -5  -5  154.92    8.87
   5  -5  -5  162.28    9.85
  -5  -5   5  153.94    9.30
   5   5  -5  159.15    9.53
  -5   5   5  156.15    9.20
  -5  -5   6  144.27   11.12
   5  -5  -6  140.35    8.11
   5   5  -6  159.89   13.10
  -5   5   6  145.17   10.81
   5  -5  -6  147.47   10.47
  -5  -5   6  143.01   12.79
   5   5  -7 1057.78   17.17
   5  -5  -7 1061.57   15.75
  -5  -5   7 1076.20   18.93
   5  -5  -7 1035.75   15.36
   5   5  -8   31.57    9.10
   5  -5  -8   34.07    9.07
   5  -5  -8   33.99    9.28
  -5  -5   8   36.87    9.11
  -5  -5   9    2.25   10.40
   5  -5  -9    1.27    7.56
   5   5  -9    2.58   10.25
   5  -5  -9    2.42   10.32
   5  -5 -10   20.36   10.61
  -5  -5  10   14.29   10.70
   5   5 -10   18.47   12.71
   5  -5 -10   12.48   10.55
   5  -5 -11   69.18   12.62
   5   5 -11   64.14   12.71
   5  -5 -11   67.23   12.59
  -5  -5  11   59.31   12.85
  -5  -5  12   -4.21   12.57
   5  -5 -12    2.86   12.48
   5  -5 -12   -1.80   12.44
   5   5 -12    3.82   12.36
   5  -6  -1  145.43   10.12
  -5  -6   1  142.15   10.45
  -5   6   1  140.25   10.24
  -5  -6   1  138.23   10.34
  -5  -6   2  238.78   11.04
  -5   6   2  241.53   10.83
   5  -6  -2  223.69    8.14
  -5  -6   2  235.09   11.00
  -5   6   3    3.72    9.41
  -5  -6   3    0.24    9.51
   5  -6  -3   -2.47    9.34
  -5  -6   3   -6.35    9.51
  -5  -6   4  487.78   12.74
   5   6  -4  498.48   12.96
  -5   6   4  489.56   12.15
   5  -6  -4  478.93    9.90
  -5  -6   4  470.53   12.58
   5   6  -5   57.00    9.97
  -5   6   5   61.88    9.74
  -5  -6   5   61.17    9.62
   5  -6  -5   68.26    9.73
  -5  -6   5   51.67    9.98
   5  -6  -5   60.96    9.58
  -5  -6   6   66.59    9.49
  -5   6   6   66.38    7.01
  -5  -6   6   63.34    9.43
   5   6  -6   62.67    9.67
   5  -6  -6   69.29    9.54
   5  -6  -6   56.49    9.43
   5  -6  -7    3.51    6.20
  -5   6   7    1.35    6.38
   5  -6  -7   -1.29    9.00
  -5  -6   7    8.91    8.61
   5   6  -7    2.83    8.92
  -5  -6   7    7.48    8.88
   5  -6  -8   24.09    7.74
   5  -6  -8   28.46   10.46
  -5  -6   8   26.59   10.60
   5   6  -8   24.14   10.60
   5  -6  -9   43.08   10.78
  -5  -6   9   45.10   10.75
   5  -6  -9   41.69   10.65
   5   6  -9   49.12   10.56
   5   6 -10  133.53   15.75
  -5  -6  10  129.34   15.91
   5  -6 -10  116.92    9.46
   5  -6 -10  138.79    9.51
   5   6 -11   43.88   12.48
  -5  -6  11   38.14   15.49
   5  -6 -11   42.72   12.61
   5  -6 -11   31.08   12.61
  -5  -7   1  158.83    9.69
  -5  -7   1  161.34   10.00
   5  -7  -1  150.63    9.59
  -5   7   1  155.82    9.71
  -5  -7   2   66.33    9.50
  -5  -7   2   77.08    9.47
  -5   7   2   68.61    9.52
   5  -7  -2   76.66    9.38
   5  -7  -3   60.56    9.32
  -5   7   3   57.00    9.37
  -5  -7   3   56.00    9.31
  -5  -7   3   59.41    9.38
   5  -7  -4    8.72    6.32
  -5  -7   4    1.23    9.10
   5   7  -4    3.70    6.51
  -5  -7   4    3.52    8.90
  -5   7   4    2.97    6.35
   5   7  -5    2.02    8.93
  -5  -7   5    5.89    8.98
   5  -7  -5   -4.33    6.38
  -5   7   5    1.93    8.79
   5  -7  -5   -0.78    8.73
  -5  -7   5   -2.32    8.85
  -5   7   6  262.56   12.20
   5  -7  -6  261.16    9.25
  -5  -7   6  254.14   12.78
  -5  -7   6  241.36   12.23
   5   7  -6  261.79   12.36
   5  -7  -6  247.61   12.11
   5   7  -7  426.26   13.35
   5  -7  -7  445.30   13.12
  -5   7   7  395.20   10.15
  -5  -7   7  430.88   13.56
  -5  -7   7  395.96   13.10
   5  -7  -7  364.31   10.28
   5  -7  -8   21.96   10.81
   5   7  -8   17.30   10.60
   5  -7  -8   15.77    7.64
  -5  -7   8   16.03   10.71
   5   7  -9    6.95   12.14
  -5  -7   9    2.34   12.28
   5  -7  -9    4.07   12.32
   5  -7  -9    8.83   12.29
  -5  -7  10  156.68   13.42
   5   7 -10  157.74   13.24
   5  -7 -10  152.32    9.83
   5  -7 -10  140.71    9.81
  -5   8   1   89.59   10.99
  -5  -8   1   77.45    8.14
   5  -8  -1  100.35   11.13
  -5  -8   1   86.60   10.93
  -5  -8   2   15.20   10.66
  -5   8   2   26.28   10.45
   5  -8  -2   11.85   10.68
  -5  -8   2   25.71   10.67
   5  -8  -3    2.02   10.62
  -5  -8   3    1.40   10.55
  -5   8   3    6.19   10.45
  -5  -8   3   12.75   10.59
  -5  -8   4    6.80    7.61
  -5  -8   4   16.45   10.63
   5   8  -4   10.97    7.61
   5  -8  -4   12.80   10.70
  -5   8   4   11.07    7.36
  -5  -8   5   54.84   10.73
   5  -8  -5   59.83    7.94
   5   8  -5   56.19   11.04
   5  -8  -5   53.10    7.70
  -5  -8   5   67.84   10.89
  -5   8   5   54.88    7.89
   5  -8  -6   -0.79    7.40
  -5   8   6  -10.41    7.65
  -5  -8   6    0.72   10.31
  -5  -8   6    0.80    7.53
   5   8  -6    6.39   10.38
   5  -8  -6   -3.08   10.71
   5   8  -7   15.34   12.17
  -5  -8   7   19.67   12.28
   5  -8  -7   19.70   12.34
  -5   8   7   10.94    8.71
  -5  -8   7   10.17   12.14
   5  -8  -7   11.13    8.85
  -5  -8   8    4.01   12.21
   5  -8  -8    7.66   12.50
   5  -8  -8   11.31   12.35
  -5  -8   8   11.98   12.30
   5   8  -8    8.96   12.14
   5  -8  -9   31.26   13.64
   5  -8  -9   35.21   13.51
  -5  -8   9   38.93   12.55
   5   8  -9   36.20   12.56
  -5   9   1    0.42   11.27
   5  -9  -1   -5.87   11.48
  -5  -9   1    1.45   11.32
  -5  -9   1    5.98    7.29
   5  -9  -2   98.22   11.00
  -5  -9   2   93.34   10.87
  -5  -9   2   97.85   11.92
  -5   9   2   91.52   10.80
   5  -9  -3   88.81    9.25
  -5  -9   3   76.50    9.05
  -5   9   3   82.63   11.60
  -5  -9   3   80.92   11.90
  -5  -9   4   13.67   12.32
   5  -9  -4   19.52   12.09
  -5  -9   4   10.81   12.20
  -5   9   4   11.32   12.16
   5   9  -4    6.72   12.45
   5  -9  -4   11.63   12.30
   5  -9  -5    9.64   12.03
   5  -9  -5   12.09   12.24
  -5  -9   5   -3.24    8.82
   5   9  -5   -1.34   12.27
  -5  -9   5    2.11   12.09
  -5   9   5   -4.58   12.26
   5  -9  -6  151.48   13.15
   5  -9  -6  122.26    9.51
  -5   9   6  129.59    9.59
   5   9  -6  140.12   13.13
  -5  -9   6  149.48   13.20
  -5  -9   6  127.00   12.98
   5  -9  -7   35.00   12.56
   5   9  -7   36.54   12.63
  -5   9   7   45.40   12.62
  -5  -9   7   33.82   12.41
  -5  -9   7   45.36   13.61
   5  -9  -7   52.41   13.56
  -5  10   1   46.10    9.12
  -5 -10   1   53.19   13.56
   5 -10  -1   45.56   10.21
  -5 -10   1   37.91    9.21
  -5  10   2    7.41    8.50
  -5 -10   2    5.16   12.18
   5 -10  -2    2.68   13.10
  -5 -10   2    6.72   12.96
   5 -10  -3    6.19    9.88
  -5 -10   3    4.62   13.09
  -5 -10   3    5.88   13.22
  -5  10   3   -0.56    8.69
   5  10  -4    7.60   14.24
  -5  10   4   12.51   14.06
  -5 -10   4    7.40   14.01
  -5 -10   4    8.70   10.08
   5 -10  -4   17.31   13.95
  -4   0   1    1.30    7.25
   4   0  -1   -0.15    7.16
   4   0  -2 2117.96   27.21
  -4   0   2 2075.57   26.92
  -4   0   3    2.24   11.20
   4   0  -3    1.62    9.97
   4   0  -6  545.93   23.28
   4   0  -6  524.37   22.58
  -4   0   7    0.14   11.59
   4   0  -7   -2.14   10.28
   4   0  -7    0.87   11.55
   4   0  -8   60.54   10.63
  -4   0   8   53.10    8.69
   4   0  -8   54.36   10.37
   4   0  -9    0.22    9.28
  -4   0   9    2.04    9.35
  -4   0  10 1096.55   17.60
   4   0 -10 1137.06   19.20
  -4   0  11   -1.28   10.75
   4   0 -11   -0.85   10.80
  -4   0  12  238.51   11.98
   4   0 -12  223.01   11.97
   4   0 -13    3.04   15.03
  -4   0  13    1.78   12.28
  -4   0  14   30.02   12.46
   4   0 -14   32.01   12.64
  -4   1   1  157.86    9.07
   4   1  -1  159.79    9.20
   4  -1  -1  160.12    8.95
  -4  -1   1  157.37    9.33
   4  -1  -2   35.98    7.58
  -4  -1   2   35.73    9.39
   4   1  -2   37.92    9.40
  -4   1   2   34.21    7.75
  -4   1   3 2047.14   26.92
  -4  -1   3 2043.44   37.32
   4  -1  -3 2099.98   27.07
  -4  -1   3 2171.66   38.30
   4  -1  -4  155.77   11.42
  -4   1   4  156.97   11.61
   4  -1  -4  159.62   11.58
   4  -1  -5 3395.90   38.77
   4  -1  -5 3217.27   37.50
   4  -1  -6    2.18    9.99
  -4  -1   6    1.41   14.15
   4  -1  -6    0.05   10.24
   4   1  -6    0.08   14.30
   4  -1  -7  448.59   14.68
   4   1  -7  464.33   17.83
   4  -1  -7  474.70   15.08
  -4  -1   7  446.30   16.40
  -4  -1   8   20.35    8.31
   4  -1  -8   22.25    9.91
   4   1  -8   22.42   10.12
   4  -1  -8   25.41    8.44
  -4   1   8   24.49    8.24
   4  -1  -9  509.31   13.67
   4  -1  -9  492.40   12.55
  -4  -1   9  469.37   12.91
  -4   1   9  481.43   12.17
   4   1  -9  480.37   12.88
   4  -1 -10  264.23   13.28
   4   1 -10  239.34   11.48
   4  -1 -10  234.82   11.15
  -4  -1  10  240.94   13.38
  -4   1  10  243.50   12.95
   4  -1 -11  518.39   12.93
   4  -1 -11  562.73   13.43
  -4   1  11  535.45   13.00
  -4  -1  11  533.84   13.45
   4   1 -11  556.39   15.10
   4   1 -12   12.35   10.48
   4  -1 -12   10.11   12.86
  -4   1  12   14.07   10.31
   4  -1 -12   14.26   10.27
  -4  -1  12    9.47   10.55
   4  -1 -13  311.99   14.04
  -4  -1  13  311.69   14.50
  -4   1  13  308.22   16.79
   4  -1 -13  326.06   14.42
   4   1 -13  299.26   14.43
  -4   1  14   31.18   12.44
  -4  -1  14   29.21   12.52
   4  -1 -14   29.75   12.72
   4  -1 -14   31.41   13.41
   4   1 -14   28.71   12.65
   4   2  -1   31.29    7.38
  -4   2   1   35.99    7.45
  -4  -2   1   31.03    7.43
   4  -2  -1   31.54    7.37
  -4  -2   2 4726.10   36.78
   4  -2  -2 4728.35   32.39
   4   2  -2 4717.45   36.24
  -4  -2   2 4793.87   36.46
  -4   2   2 4639.73   32.22
  -4  -2   3   15.06    7.34
   4  -2  -3   14.02    7.18
  -4  -2   3   14.54    8.80
  -4   2   3   14.15    7.21
  -4  -2   4  766.16   20.17
  -4   2   4  769.34   14.78
   4  -2  -4  804.98   15.78
  -4  -2   4  770.30   19.77
   4   2  -5    2.21   12.10
  -4  -2   5    3.02   11.88
  -4  -2   5    1.26   11.90
   4  -2  -5    0.01    8.46
   4  -2  -5    1.63    8.51
  -4  -2   6  437.92   16.38
   4  -2  -6  449.82   12.68
   4  -2  -6  459.51   12.88
   4   2  -6  456.93   17.74
   4  -2  -7   10.94    8.42
  -4  -2   7    9.60   10.16
   4  -2  -7   10.39    8.21
   4   2  -7    9.94   10.09
   4   2  -8   51.82   10.43
   4  -2  -8   53.92    8.53
   4  -2  -8   49.03    8.40
  -4  -2   8   50.14   10.35
   4  -2  -9   27.46   11.20
  -4  -2   9   31.93    9.49
   4  -2  -9   18.35    9.58
   4   2  -9   25.03   11.46
   4  -2 -10 1076.78   16.40
   4  -2 -10 1025.05   16.20
  -4  -2  10 1019.87   17.30
  -4   2  10 1011.69   15.89
   4   2 -10 1067.71   19.04
   4  -2 -11  237.74   10.67
   4  -2 -11  245.41   10.92
   4   2 -11  249.87   12.86
  -4   2  11  228.83   10.73
  -4  -2  11  238.18   12.97
   4   2 -12  202.84   14.16
   4  -2 -12  194.01   11.63
  -4   2  12  182.12   11.66
  -4  -2  12  192.91   11.98
   4  -2 -12  200.49   11.75
   4   2 -13   41.43   12.62
   4  -2 -13   36.59   12.67
  -4  -2  13   32.98   12.61
   4  -2 -13   38.85   12.53
  -4   2  13   37.19   12.42
   4  -2 -14    1.40   14.38
   4   2 -14    4.67   14.24
   4  -3  -1  379.58    8.42
  -4   3   1  363.26    8.37
  -4  -3   1  379.10   10.20
   4   3  -1  395.27   10.21
  -4  -3   1  409.03   10.36
  -4   3   2    4.06    6.81
   4  -3  -2    4.44    4.86
  -4  -3   2    3.43    6.85
  -4  -3   2    4.82    6.89
  -4  -3   3 2821.39   26.77
   4  -3  -3 2691.13   21.90
  -4   3   3 2739.32   23.43
  -4  -3   3 2654.70   25.62
   4   3  -4 2684.18   28.12
   4  -3  -4 2602.24   23.05
  -4  -3   4 2650.76   27.96
  -4  -3   4 2468.22   27.11
  -4   3   4 2513.07   22.79
  -4  -3   5  907.10   16.99
  -4   3   5  939.28   14.97
   4  -3  -5  924.58   14.71
   4   3  -5  960.48   18.66
   4  -3  -5  950.06   15.11
   4  -3  -6    8.60    8.31
   4   3  -6   13.78   10.13
   4  -3  -6   12.89    8.41
  -4  -3   6   10.25   10.15
   4  -3  -7   -1.05    8.07
   4   3  -7    5.27    8.16
   4  -3  -7    4.09    8.26
  -4  -3   7    2.51    8.12
   4  -3  -8  134.76    9.14
  -4  -3   8  137.35   10.97
   4  -3  -8  132.09    8.92
   4   3  -8  128.30    9.34
   4   3  -9   28.21    9.37
   4  -3  -9   33.46    9.15
   4  -3  -9   31.27    9.50
  -4  -3   9   29.04    9.38
   4  -3 -10  923.59   15.18
   4   3 -10  928.91   17.83
   4  -3 -10  902.43   14.89
  -4  -3  10  878.92   16.28
  -4  -3  11  165.04   12.06
   4  -3 -11  160.49   11.67
   4  -3 -11  176.12   11.66
   4   3 -11  174.97   11.93
   4  -3 -12    3.40   10.53
   4   3 -12    4.86   10.58
  -4  -3  12    7.79   12.97
   4  -3 -12    5.32   10.51
   4  -3 -13    8.31   12.43
  -4   3  13   11.64   12.12
   4   3 -13    8.13   12.55
  -4  -3  13    4.04   12.41
   4  -3 -13   12.36   12.20
  -4  -4   1 2404.98   20.51
   4  -4  -1 2565.31   19.83
  -4  -4   1 2567.77   21.08
  -4   4   1 2491.14   19.75
  -4  -4   2 1026.83   14.87
  -4   4   2 1038.82   14.06
  -4  -4   2 1082.82   15.19
   4  -4  -2 1070.40   14.22
  -4   4   3   42.75    8.73
   4   4  -3   41.80    9.06
   4  -4  -3   42.26    8.70
  -4  -4   3   47.08    8.88
  -4  -4   3   41.76    6.44
  -4  -4   4  200.12   10.26
   4  -4  -4  214.42    9.85
  -4  -4   4  202.47   10.13
  -4   4   4  195.53    7.69
   4   4  -4  209.29   10.30
   4  -4  -5   87.05    8.94
   4  -4  -5   91.13    8.97
  -4  -4   5   93.21    9.22
   4   4  -5   94.46    9.25
  -4   4   5   92.73    9.00
   4   4  -6  200.21   11.54
   4  -4  -6  196.39    9.48
   4  -4  -6  193.13    9.66
  -4  -4   6  195.56   10.12
   4  -4  -7  184.73    9.39
   4   4  -7  186.64    9.78
  -4  -4   7  177.73    9.80
   4  -4  -7  197.82    9.43
  -4  -4   8   49.73    9.65
   4  -4  -8   48.75    9.56
   4  -4  -8   56.59    9.71
   4   4  -8   54.60    9.66
   4  -4  -9  195.28   10.27
  -4  -4   9  181.61   10.83
   4   4  -9  190.27   10.64
   4  -4  -9  189.64   10.24
   4  -4 -10  187.45   10.16
  -4  -4  10  183.92   12.43
   4  -4 -10  157.31    7.66
   4   4 -10  178.11   10.49
   4   4 -11  588.64   14.75
   4  -4 -11  604.67   14.06
  -4  -4  11  589.47   15.23
   4  -4 -11  618.24   13.97
   4   4 -12  105.58   12.88
   4  -4 -12   90.47   12.82
  -4  -4  12  105.40   12.96
   4  -4 -12  106.89   12.79
   4   4 -13    7.74   12.47
  -4  -4  13    8.86   12.35
   4  -4 -13   11.81   12.35
   4  -4 -13   13.14   12.30
  -4  -5   1   25.35    8.40
  -4   5   1   28.23    8.33
   4  -5  -1   21.85    5.99
  -4  -5   1   18.25    8.40
   4  -5  -2   97.97    8.79
  -4  -5   2  100.27    8.78
  -4   5   2   99.86    8.80
  -4  -5   2   96.87    8.97
  -4  -5   3   14.45    6.22
  -4  -5   3   19.47    8.50
   4  -5  -3   25.84    8.54
   4   5  -3   22.56    8.58
  -4   5   3   15.86    6.22
  -4   5   4 3307.27   23.24
  -4  -5   4 3321.96   25.53
   4  -5  -4 3405.65   23.67
   4   5  -4 3320.25   25.71
  -4  -5   4 3150.52   24.87
  -4   5   5   56.80    8.67
  -4  -5   5   62.14    8.54
   4   5  -5   56.46    8.59
   4  -5  -5   60.40    8.49
   4  -5  -5   58.05    8.42
  -4   5   6   20.18    8.09
  -4  -5   6   12.81    8.10
   4  -5  -6   14.18    7.90
   4  -5  -6   13.26    8.05
   4   5  -6   15.87    8.03
   4   5  -7  134.88   10.42
   4  -5  -7  151.35   10.17
  -4  -5   7  136.22   10.33
   4  -5  -7  129.97    7.59
   4   5  -8   71.78    9.42
   4  -5  -8   70.96    9.46
   4  -5  -8   65.99    9.31
  -4  -5   8   68.88   11.44
  -4  -5   9   -0.21    8.89
   4   5  -9   -0.92    8.80
   4  -5  -9    7.23    8.67
   4  -5  -9    2.00    8.80
  -4  -5  10  507.62   14.52
   4  -5 -10  513.81   13.49
   4  -5 -10  486.28   13.47
   4   5 -10  505.34   13.96
   4  -5 -11   14.50   10.53
  -4  -5  11   10.60   10.77
   4   5 -11   16.89   10.56
   4  -5 -11    7.30   10.62
   4  -5 -12    2.57   12.26
  -4  -5  12    0.46   12.44
   4  -5 -12   -2.18   12.26
   4   5 -12    2.06   12.40
  -4  -6   1 1647.55   15.00
   4  -6  -1 1841.23   16.36
  -4   6   1 1668.48   14.31
  -4  -6   1 1813.87   17.12
   4   6  -2  515.04   11.42
  -4   6   2  485.37   10.90
  -4  -6   2  506.22   11.27
   4  -6  -2  504.03   10.95
  -4  -6   2  476.42   11.05
   4   6  -3    1.54    8.20
  -4  -6   3    3.15    5.68
   4  -6  -3   -0.46    8.02
  -4   6   3   10.49    7.92
  -4  -6   3    2.32    8.09
   4  -6  -4  124.49    8.73
  -4  -6   4  120.49    8.83
  -4  -6   4  105.22    8.81
  -4   6   4  110.80    6.54
   4   6  -4  108.80    8.90
   4   6  -5    5.92    9.62
  -4   6   5   17.74    9.60
   4  -6  -5   19.95    9.56
  -4  -6   5   11.76    6.80
   4  -6  -5   15.18    9.41
   4   6  -6   -2.72    9.10
  -4   6   6    3.10    6.43
   4  -6  -6    1.40    6.39
   4  -6  -6   -6.86    9.21
  -4  -6   6   -2.67    9.17
   4  -6  -7  416.73   11.41
   4   6  -7  404.43   11.70
   4  -6  -7  396.11   11.49
  -4  -6   7  409.91   11.90
   4   6  -8    3.79    6.28
   4  -6  -8    8.76    8.74
   4  -6  -8    5.30    8.83
  -4  -6   8    0.34    8.91
   4   6  -9   98.84   11.12
   4  -6  -9  103.02   10.96
   4  -6  -9  110.79   10.99
  -4  -6   9  107.12   11.12
  -4  -6  10   49.89   10.97
   4   6 -10   55.93   10.76
   4  -6 -10   50.75    7.81
   4  -6 -10   51.79   10.86
  -4  -6  11  300.64   14.47
   4   6 -11  306.45   14.33
   4  -6 -11  303.16   13.86
   4  -6 -11  295.58   10.59
  -4  -6  12   14.63   14.34
   4  -6 -12   20.71   10.01
  -4   7   1  460.88   11.54
  -4  -7   1  434.36    9.47
  -4  -7   1  443.52   11.68
   4  -7  -1  473.50   11.64
  -4   7   2    9.98    6.82
   4   7  -2   19.00    6.93
   4  -7  -2   23.67    9.47
  -4  -7   2   15.14    9.47
  -4  -7   2   11.46    9.76
   4   7  -3  901.00   12.36
   4  -7  -3  960.01   11.92
  -4  -7   3  856.38   12.17
  -4  -7   3  983.79   14.89
  -4   7   3  884.01   11.74
   4  -7  -4  766.67   13.27
  -4  -7   4  692.24   11.24
  -4   7   4  761.12   12.99
   4   7  -4  729.60   13.72
  -4  -7   4  702.45   13.19
   4  -7  -5   48.56    6.75
   4  -7  -5   50.38    6.64
  -4  -7   5   42.06    6.96
  -4   7   5   46.69    6.77
   4   7  -5   46.02    9.42
  -4  -7   5   43.93    9.22
   4  -7  -6   81.52    9.50
  -4   7   6   92.84    9.46
  -4  -7   6   75.23    7.08
   4  -7  -6   89.65    9.44
   4   7  -6   77.52    9.52
   4  -7  -7   61.82   10.86
   4  -7  -7   61.64   10.77
  -4  -7   7   66.98   10.85
   4   7  -7   65.64   10.74
   4  -7  -8   -5.69   10.55
   4   7  -8    1.06    7.30
  -4  -7   8    1.03    7.34
   4  -7  -8   -8.31   10.42
   4   7  -9    1.67   10.45
   4  -7  -9   -1.97    7.42
   4  -7  -9    3.18    7.46
  -4  -7   9    4.97   10.33
  -4  -7  10   68.84   12.80
   4  -7 -10   68.90   12.67
   4   7 -10   65.35   12.77
   4  -7 -10   75.13   12.69
   4  -7 -11   89.78   10.50
   4   7 -11   91.93   14.69
   4  -7 -11   83.35   10.65
  -4  -7  11   93.05   14.65
   4  -8  -1   21.33    9.20
  -4   8   1   22.73    9.06
  -4  -8   1   22.54    9.12
  -4  -8   1   29.50    6.26
  -4   8   2  866.64   13.66
  -4  -8   2  831.51   11.76
   4  -8  -2  871.01   11.61
  -4  -8   2  835.21   13.75
   4   8  -2  827.93   11.80
   4   8  -3   23.30    9.28
  -4   8   3   17.10    9.21
  -4  -8   3   16.22    6.75
   4  -8  -3    7.30    9.41
  -4  -8   3    8.92    9.13
  -4  -8   4  246.24   11.03
   4  -8  -4  251.42    9.13
   4   8  -4  255.38   11.37
   4  -8  -4  258.87   11.68
  -4  -8   4  275.56   12.26
  -4   8   4  270.57   11.77
   4   8  -5   55.13   10.79
   4  -8  -5   54.95    7.76
  -4  -8   5   66.49   10.88
  -4   8   5   37.51    7.89
   4  -8  -5   52.57    7.65
  -4  -8   5   49.82   10.70
   4  -8  -6  123.89   11.19
  -4   8   6  110.61    8.25
   4   8  -6  113.31    8.29
  -4  -8   6  115.55   11.36
   4  -8  -6  111.43    8.02
   4  -8  -7   79.99    7.87
   4   8  -7   79.21   10.88
  -4  -8   7   78.51   11.07
   4  -8  -7   86.09   10.89
  -4  -8   8   30.37   12.46
   4  -8  -8   24.45    8.99
   4   8  -8   35.34   12.24
   4  -8  -8   32.89   12.43
   4   8  -9    6.95   12.13
   4  -8  -9   -4.55   12.28
   4  -8  -9   -9.14   12.36
  -4  -8   9   -2.74    8.63
  -4  -9   1   62.01   10.82
   4  -9  -1   66.46   10.84
  -4  -9   1   77.46    7.82
  -4   9   1   70.29    7.70
   4   9  -2   21.19   10.81
   4  -9  -2   20.76    7.56
  -4  -9   2   17.63   10.59
  -4   9   2   15.45   10.70
  -4  -9   2   13.91    7.60
   4   9  -3  275.05   12.32
   4  -9  -3  268.84    9.30
  -4  -9   3  286.79   12.38
  -4  -9   3  248.87   12.01
  -4   9   3  278.52   11.98
   4   9  -4    2.48   10.47
  -4   9   4    1.03    7.30
  -4  -9   4    2.74   10.42
   4  -9  -4    8.63   10.44
  -4  -9   4    7.28   10.48
   4  -9  -4   -6.47   10.43
   4  -9  -5  107.73   12.06
   4  -9  -5   85.06   11.12
  -4   9   5   87.37   11.17
  -4  -9   5  104.05   12.18
  -4  -9   5   96.30   11.01
   4   9  -5  101.00   11.25
  -4   9   6   38.53   12.53
   4  -9  -6   43.90    8.90
   4   9  -6   46.04   12.46
   4  -9  -6   47.35   12.37
  -4  -9   6   42.28   12.25
  -4  -9   6   39.23    8.94
   4  -9  -7    9.88   12.30
   4   9  -7    3.61   12.21
  -4  -9   7   -2.07   12.52
   4  -9  -7   -1.24    8.69
   4   9  -8   -0.53    9.99
   4  -9  -8    0.03   14.08
  -4  -9   8    3.98   14.07
   4  -9  -8    4.50    9.94
  -4 -10   1   82.34   12.65
  -4  10   1  107.04   12.74
   4 -10  -1   99.07   12.87
  -4 -10   1   89.35   12.84
  -4 -10   2   27.82   12.49
   4 -10  -2   27.84    8.89
  -4  10   2   31.30   12.31
  -4 -10   2   30.49   12.21
   4  10  -2   42.03   12.55
   4  10  -3   14.16   12.36
  -4 -10   3    1.63   12.42
   4 -10  -3   18.23   12.26
  -4 -10   3    4.16    8.75
  -4  10   3    8.16   12.29
   4 -10  -3   14.40    8.62
   4  10  -4    4.00    8.66
   4 -10  -4   15.16   12.11
   4 -10  -4   10.33   12.37
  -4 -10   4    6.25   12.42
  -4  10   4   -2.24   12.37
  -4 -10   4   11.26    8.60
  -4  10   5   38.39    9.09
   4 -10  -5   50.49   13.50
   4  10  -5   44.53    8.99
  -4 -10   5   34.38    8.88
  -4 -10   5   41.80   10.19
   4 -10  -5   42.75    8.92
  -3   0   1  533.01   15.58
   3   0  -1  548.40   15.64
   3   0  -2    1.81   11.03
  -3   0   2    2.39   11.17
   3   0  -4    1.03   11.77
   3   0  -4    1.12   13.05
   3   0  -5  238.18   13.21
  -3   0   5  239.20   13.19
   3   0  -6   -0.68    8.35
  -3   0   6    0.13    8.42
  -3   0   7 7853.87   48.02
   3   0  -7 7669.23   47.66
   3   0  -8    1.20    8.30
  -3   0   8   -1.40    8.51
   3   0  -9 1655.61   18.56
  -3   0   9 1670.26   18.77
  -3   0  10    2.25    8.95
   3   0 -10    1.44    8.94
  -3   0  11   73.43    9.30
   3   0 -11   61.38    6.83
   3   0 -12   -2.71   10.26
  -3   0  12    5.27   10.35
  -3   0  13  954.61   16.96
   3   0 -13  869.70   15.88
   3   0 -14   -5.59   12.38
  -3   0  14    5.01   12.32
   3  -1  -1  814.49   16.38
   3   1  -1  816.68   17.36
  -3  -1   1  794.74   17.29
  -3   1   1  807.28   16.51
  -3   1   2 7240.69   51.73
   3  -1  -2 7377.41   52.24
  -3  -1   3  154.79   18.74
   3  -1  -3  160.02   12.40
  -3  -1   3  153.51   18.77
  -3   1   3  160.63   12.45
   3  -1  -4 1017.18   20.75
   3   1  -4  983.35   30.64
  -3  -1   4  949.54   30.51
   3  -1  -4  977.22   20.39
  -3  -1   5 1938.58   30.08
   3   1  -5 1976.42   30.35
   3  -1  -5 1900.03   24.36
   3  -1  -5 2041.58   25.11
  -3  -1   6    8.69   10.58
   3  -1  -6    8.78    8.63
   3  -1  -6   12.56   10.61
   3   1  -6   13.60   10.49
  -3   1   6   12.70   10.36
   3  -1  -7  612.58   13.61
  -3  -1   7  610.44   15.57
   3   1  -7  590.28   15.28
   3  -1  -7  572.47   13.27
  -3   1   7  566.78   13.26
   3  -1  -8 3549.33   28.66
  -3  -1   8 3392.58   28.49
   3   1  -8 3488.52   28.76
  -3   1   8 3411.15   26.97
   3  -1  -9   14.84    7.96
  -3  -1   9   15.93    7.95
  -3   1   9   11.94    7.91
   3   1  -9   17.15    7.88
   3  -1 -10  218.79   10.47
   3   1 -10  212.05   10.64
  -3   1  10  214.29   10.47
  -3  -1  10  204.63   10.68
   3  -1 -11   59.78    9.26
   3   1 -11   57.15    9.20
  -3   1  11   65.45    9.19
  -3  -1  11   59.74    9.23
   3  -1 -12   46.70   10.47
   3   1 -12   44.97   10.59
  -3   1  12   55.41   10.65
  -3  -1  12   40.25   10.82
   3  -1 -13    3.88   12.27
   3   1 -13   -2.57   11.46
  -3   1  13    1.91   12.46
  -3  -1  13    1.77   12.53
   3   1 -14  165.44   13.47
  -3   1  14  161.75    9.89
  -3  -1  14  167.84   13.59
   3  -1 -14  166.98   13.34
  -3  -2   1  272.75   11.07
  -3   2   1  258.85    8.83
  -3  -2   1  258.03   10.86
   3  -2  -1  274.14   10.59
   3   2  -1  265.68   10.78
  -3  -2   2  403.26   14.00
  -3   2   2  392.72   11.82
   3  -2  -2  390.17   10.30
  -3  -2   2  382.19   13.84
  -3  -2   3  508.63   15.49
   3  -2  -3  503.87   12.64
  -3  -2   3  477.13   15.14
   3   2  -3  512.30   15.69
  -3   2   3  490.73   12.70
   3  -2  -4  105.88    8.55
   3   2  -4  105.01   10.47
  -3  -2   4   95.33    9.00
   3  -2  -4  102.43    8.45
  -3   2   4  103.07    8.51
   3  -2  -5  449.65   11.60
   3   2  -5  440.58   12.98
   3  -2  -5  433.20   11.50
  -3  -2   5  453.63   14.06
   3   2  -6 1317.59   20.69
  -3  -2   6 1255.57   19.37
   3  -2  -6 1322.64   17.62
   3  -2  -6 1311.07   17.57
  -3  -2   7 1896.07   21.72
   3  -2  -7 1889.86   19.75
   3   2  -7 1889.24   21.64
  -3   2   7 1902.13   19.76
   3  -2  -7 1954.89   19.96
  -3   2   8 2023.52   19.64
   3  -2  -8 2107.31   20.09
  -3  -2   8 2017.49   21.38
   3   2  -8 2006.50   21.11
   3  -2  -8 1985.21   19.56
  -3   2   9 1275.02   15.61
   3   2  -9 1268.89   16.56
  -3  -2   9 1276.83   16.83
   3  -2  -9 1345.06   16.04
   3  -2  -9 1274.53   15.77
   3  -2 -10   32.18    9.16
  -3   2  10   31.45    9.29
   3  -2 -10   30.42    9.43
   3   2 -10   26.66    9.44
  -3  -2  10   40.59    9.27
  -3  -2  11   26.73    9.04
   3  -2 -11   27.32    9.02
   3  -2 -11   25.02    9.00
  -3   2  11   22.51    8.92
   3   2 -11   23.62    9.04
   3  -2 -12    5.94   10.46
  -3   2  12    7.70   10.42
   3  -2 -12    4.36   10.62
   3   2 -12   -0.78   10.58
  -3  -2  12    3.75   10.56
   3  -2 -13  516.71   14.90
   3  -2 -13  591.70   15.38
  -3   2  13  545.83   15.18
  -3  -2  13  534.94   15.56
   3   2 -13  522.88   15.34
   3  -2 -14  315.81   11.98
   3   2 -14  364.22   16.26
  -3  -2  14  349.68   16.24
   3  -2 -14  384.78   16.37
  -3   2  14  337.98   16.17
   3  -3  -1 4754.56   29.11
  -3  -3   1 4784.84   30.99
  -3  -3   1 4584.36   30.06
  -3   3   1 4598.65   28.64
  -3   3   2  473.10   11.08
   3   3  -2  483.88   11.89
   3  -3  -2  486.64   10.99
  -3  -3   2  494.89   11.88
  -3  -3   2  460.47   11.50
   3  -3  -3  742.75   12.72
   3   3  -3  738.65   14.11
  -3   3   3  719.78   12.74
  -3  -3   3  726.41   13.96
  -3   3   4  732.14   11.59
   3   3  -4  761.90   14.31
  -3  -3   4  753.40   14.24
   3  -3  -4  770.47   12.98
   3  -3  -4  717.54   11.45
   3  -3  -5 1325.73   16.58
   3  -3  -5 1307.86   15.28
   3   3  -5 1317.62   18.26
  -3  -3   5 1321.04   18.34
   3  -3  -6  119.65    9.44
   3  -3  -6  111.98    7.05
  -3  -3   6  116.24    9.58
   3   3  -6  119.36    9.57
   3   3  -7  911.46   15.06
  -3  -3   7  894.37   14.97
   3  -3  -7  928.09   13.97
   3  -3  -7  885.92   12.38
  -3  -3   8  234.94   10.20
   3   3  -8  237.12   11.78
   3  -3  -8  230.21    9.86
   3  -3  -8  236.99    9.78
  -3   3   8  227.43    9.66
   3  -3  -9  114.65   10.28
  -3  -3   9  109.60   10.24
   3  -3  -9  120.87    9.98
  -3   3   9  112.28   10.04
   3   3  -9  114.62   10.20
   3  -3 -10    3.24    8.89
   3  -3 -10    4.57    6.19
  -3  -3  10   -4.43    9.03
   3   3 -10    3.81    8.84
  -3   3  10    1.86    8.84
   3   3 -11  185.25   11.88
   3  -3 -11  196.32   11.48
  -3  -3  11  190.80   11.82
  -3   3  11  193.40   11.65
   3  -3 -11  196.46   11.76
   3  -3 -12    2.03   10.57
  -3  -3  12   -6.02   10.72
   3   3 -12    2.16   10.51
  -3   3  12   -3.05   10.41
   3  -3 -12   -1.59   10.54
   3  -3 -13    9.96   12.22
   3  -3 -13    4.44   12.24
  -3   3  13    2.59   12.24
  -3  -3  13   -0.58   12.43
   3   3 -13    0.93   12.40
  -3   4   1 1188.07   12.88
  -3  -4   1 1125.49   13.21
  -3  -4   1 1291.18   15.12
   3   4  -1 1224.15   13.84
   3  -4  -1 1231.04   13.01
  -3  -4   2  115.16    9.34
   3  -4  -2  125.76    7.08
  -3   4   2  118.87    8.64
   3   4  -2  130.10    8.80
  -3  -4   2  132.43    9.44
  -3  -4   3  383.50   11.36
  -3   4   3  365.43   10.72
   3  -4  -3  375.96   10.77
   3   4  -3  371.79   11.22
   3   4  -4  526.61   12.31
  -3  -4   4  547.75   12.47
   3  -4  -4  495.32    9.72
   3  -4  -4  524.82    9.89
  -3   4   4  501.26    9.75
  -3   4   5  155.69    9.73
   3   4  -5  149.69    7.51
   3  -4  -5  161.80    9.58
  -3  -4   5  155.57    9.95
   3  -4  -5  156.64    9.55
  -3  -4   6    4.04    8.16
   3  -4  -6    1.12    8.26
   3  -4  -6    6.16    5.74
   3   4  -6    5.00    8.22
   3  -4  -7   18.20    8.24
   3  -4  -7    7.89    8.09
   3   4  -7    8.51    8.29
  -3  -4   7    9.13    8.21
  -3  -4   8 3023.24   25.56
   3   4  -8 2969.68   25.09
   3  -4  -8 3153.83   23.67
   3  -4  -8 3040.11   23.61
  -3  -4   9  318.26   11.50
   3   4  -9  316.19   11.37
   3  -4  -9  320.84   11.01
   3  -4  -9  322.09   11.14
  -3  -4  10   94.65    9.61
   3  -4 -10   87.49    9.28
   3  -4 -10   90.40    9.41
   3   4 -10   96.75    9.56
   3   4 -11    6.50    7.40
  -3  -4  11   11.20   10.60
   3  -4 -11   13.91   10.52
   3  -4 -11    7.36   10.47
  -3   4  11    5.33   10.43
  -3   4  12   42.55    8.89
   3  -4 -12   55.51    8.86
  -3  -4  12   42.51   11.88
   3  -4 -12   45.63    7.67
   3   4 -12   52.99   11.73
  -3   4  13   35.32   12.29
   3  -4 -13   37.97    8.82
   3   4 -13   37.10   12.51
  -3  -4  13   38.12   12.59
   3  -4 -13   33.54   12.75
   3  -5  -1 2494.47   17.66
  -3  -5   1 2654.07   20.55
   3   5  -1 2569.17   18.98
  -3   5   1 2572.03   19.32
  -3  -5   1 2405.46   18.29
  -3  -5   2   77.74    6.61
   3  -5  -2   89.92    8.84
   3   5  -2   86.32    6.71
  -3   5   2   84.27    8.87
  -3  -5   2   86.08    9.02
   3  -5  -3  678.74   12.06
   3   5  -3  638.59   10.67
  -3   5   3  670.04   11.98
  -3  -5   3  686.74   12.75
  -3   5   4  307.87   10.16
   3  -5  -4  313.81   10.09
  -3  -5   4  309.66   10.53
   3  -5  -4  325.15   10.19
   3   5  -4  307.68   10.46
  -3  -5   5    1.37    8.10
   3   5  -5   -1.82    8.13
   3  -5  -5    7.13    8.21
   3  -5  -5   -0.07    5.69
  -3   5   5    2.88    5.85
   3  -5  -6  112.22    8.58
   3   5  -6  106.35    8.88
  -3  -5   6  115.20    8.81
   3  -5  -6  112.90    8.65
   3   5  -7   11.49    9.57
   3  -5  -7   19.26    9.55
  -3  -5   7   18.57    9.51
   3  -5  -7   14.45    9.42
   3  -5  -8   20.49    6.71
   3  -5  -8   21.13    9.34
   3   5  -8   30.29    9.25
  -3  -5   8   21.53    9.38
  -3  -5   9  150.10    9.84
   3  -5  -9  143.62    9.65
   3   5  -9  132.54    7.48
   3  -5  -9  132.29    7.37
  -3  -5  10   45.76   10.78
   3  -5 -10   44.45    7.50
   3   5 -10   35.40   10.81
   3  -5 -10   43.37   10.66
   3   5 -11   30.48   10.63
  -3  -5  11   29.05   10.67
   3  -5 -11   23.30   10.63
   3  -5 -11   30.08   10.59
   3   5 -12   -1.43    8.86
   3  -5 -12   -1.02   12.34
   3  -5 -12    3.67   12.35
  -3  -5  12    4.18   12.36
  -3  -6   1   23.01    8.08
  -3   6   1   15.96    8.43
  -3  -6   1   16.53    5.81
   3  -6  -1   24.76    8.24
   3   6  -1   16.03    8.37
  -3   6   2   19.58    8.07
   3  -6  -2   11.74    8.18
  -3  -6   2   18.10    8.14
  -3  -6   2   14.59    5.70
   3   6  -2   12.79    8.18
  -3  -6   3  147.52    6.85
  -3  -6   3  157.99    7.13
   3  -6  -3  159.02    6.92
   3   6  -3  158.62    7.07
  -3   6   3  168.65    9.05
   3  -6  -4  750.40   10.39
  -3   6   4  837.57   12.44
   3  -6  -4  854.49   12.47
  -3  -6   4  864.92   13.06
   3   6  -4  809.40   12.90
  -3   6   5   11.02    5.85
   3   6  -5   12.43    8.06
   3  -6  -5   19.53    7.99
  -3  -6   5   10.09    8.20
   3  -6  -5    9.14    5.84
   3   6  -6  106.20    9.76
  -3  -6   6  107.46    9.91
   3  -6  -6  111.81    9.88
   3  -6  -6   99.51    9.97
   3  -6  -7  146.67   10.40
   3   6  -7  166.60   10.07
   3  -6  -7  144.15   10.09
  -3  -6   7  170.30   10.31
  -3  -6   8 1029.34   15.48
   3  -6  -8  949.08   14.43
   3   6  -8  974.17   15.04
   3  -6  -8 1012.63   14.44
  -3  -6   9    6.34   10.64
   3   6  -9    7.78   10.64
   3  -6  -9    3.16    7.65
   3  -6  -9    9.28   10.73
  -3  -6  10   48.10   10.68
   3  -6 -10   48.63    7.66
   3  -6 -10   41.01   10.66
   3   6 -10   52.95   10.69
   3  -6 -11   45.23   12.67
  -3  -6  11   48.05    9.01
   3  -6 -11   57.82   12.55
   3   6 -11   54.09   12.50
   3  -6 -12    8.64   14.28
   3  -6 -12   11.87   14.20
  -3  -6  12   12.22   10.02
   3   6 -12    3.77   14.36
  -3   7   1  586.67   12.32
   3  -7  -1  599.23   12.41
  -3  -7   1  561.03   12.39
  -3  -7   1  595.68   12.52
   3   7  -1  573.27   12.58
   3  -7  -2  208.54   10.62
  -3  -7   2  199.68   10.59
   3   7  -2  200.90   10.91
  -3  -7   2  200.60   10.87
  -3   7   2  190.75    7.91
   3   7  -3  289.16   11.30
  -3  -7   3  304.13   11.33
   3  -7  -3  314.98   11.11
  -3  -7   3  286.45   10.90
  -3   7   3  296.45   11.16
  -3   7   4   23.65    9.53
  -3  -7   4   27.44    6.80
   3  -7  -4   38.53    9.39
   3   7  -4   22.48    9.53
   3  -7  -4   27.67    6.76
  -3   7   5    2.62    6.62
   3  -7  -5    5.55    6.41
  -3  -7   5    5.52    9.30
   3  -7  -5    3.13    9.10
   3   7  -5    1.33    6.45
   3  -7  -6  131.80    9.71
   3  -7  -6  123.95    7.33
   3   7  -6  145.90    9.80
  -3   7   6  147.92    9.92
  -3  -7   6  145.34   10.02
   3   7  -7    4.66    8.93
   3  -7  -7    2.82    8.84
  -3  -7   7    0.51    8.91
   3  -7  -7    2.40    6.24
  -3  -7   8   13.16   10.59
   3  -7  -8   13.38    7.44
   3   7  -8   12.39   10.51
   3  -7  -8    9.38   10.65
   3  -7  -9   14.04   10.53
   3   7  -9   18.03   10.39
   3  -7  -9   10.95    7.54
  -3  -7   9   12.33    7.50
  -3  -7  10    0.16   12.25
   3  -7 -10   -2.45   12.19
   3  -7 -10   -1.47   12.30
   3   7 -10   -0.70   12.19
   3  -7 -11    1.76    8.81
   3  -7 -11    0.42   10.03
   3   7 -11   -1.94   13.36
  -3  -7  11    6.11   13.24
  -3   8   1  114.23    9.67
   3  -8  -1  121.28    9.52
   3   8  -1  110.39    7.25
  -3  -8   1  107.68    7.04
  -3  -8   1  115.10    7.14
  -3  -8   2   34.46    9.27
   3  -8  -2   26.72    9.24
  -3  -8   2   17.52    9.13
   3   8  -2   31.02    9.28
  -3   8   2   33.21    6.50
  -3  -8   3  365.26    9.03
   3   8  -3  380.39    9.06
  -3  -8   3  436.12   11.80
   3  -8  -3  432.84   11.46
  -3   8   3  420.20   11.25
   3  -8  -4   82.04    9.65
   3  -8  -4   79.06    6.86
  -3  -8   4   87.84    7.11
  -3   8   4   78.49    6.94
   3   8  -4   91.09    6.84
  -3   8   5    7.41    9.02
   3   8  -5    7.18    6.29
  -3  -8   5   12.10    9.93
   3  -8  -5    9.29    8.67
   3  -8  -5   19.57    9.60
  -3   8   6   13.32   10.71
  -3  -8   6   10.27   10.57
   3  -8  -6   14.55   10.41
   3  -8  -6   25.24   10.37
   3   8  -6   15.05   10.46
   3   8  -7   88.77    8.08
  -3  -8   7   91.75   11.27
   3  -8  -7   86.80   11.10
   3  -8  -7   96.77   11.00
   3   8  -8   42.95    7.78
   3  -8  -8   62.22   11.49
   3  -8  -8   50.27   10.62
  -3  -8   8   39.69    7.86
   3   8  -9   10.20   12.20
   3  -8  -9    5.25   12.34
   3  -8  -9   -1.02   12.29
  -3  -8   9    6.46   12.26
   3   8 -10    3.23   14.19
   3  -8 -10    6.93   14.22
   3  -8 -10    6.09   14.20
  -3  -8  10    4.95   14.04
   3  -9  -1   32.03   10.68
  -3  -9   1   18.48   10.51
   3   9  -1   18.10   10.80
  -3   9   1   21.24    7.58
  -3  -9   1   24.44   10.71
  -3  -9   2  305.78   12.56
   3  -9  -2  251.22    9.15
   3   9  -2  243.57    9.26
  -3   9   2  272.12   12.19
  -3  -9   2  266.24   12.05
  -3  -9   3   47.49   10.90
   3  -9  -3   33.85   10.69
   3  -9  -3   55.39   10.56
  -3  -9   3   41.18    7.58
   3   9  -3   47.01    7.60
  -3   9   3   54.29   10.56
   3  -9  -4   20.62   10.57
   3  -9  -4   29.21   10.27
   3   9  -4   17.88   10.64
  -3  -9   4   26.52   10.61
  -3   9   4    9.34   10.56
  -3  -9   4   20.03   10.40
   3  -9  -5   49.21   10.68
   3  -9  -5   50.19   10.55
  -3  -9   5   51.12   10.91
   3   9  -5   39.88    7.72
  -3   9   5   47.61   10.76
  -3   9   6   58.26    8.84
  -3  -9   6   65.53   12.73
   3   9  -6   58.00   11.62
   3  -9  -6   57.58    8.92
   3  -9  -6   55.44   12.54
  -3  -9   7   60.12   12.59
   3  -9  -7   63.76   12.41
   3  -9  -7   52.20    8.97
   3   9  -7   51.53   12.46
   3   9  -8   16.97   12.49
  -3  -9   8   18.62   12.46
   3  -9  -8   14.06   12.40
   3  -9  -8   20.25   12.37
  -3 -10   1   13.43   12.21
  -3  10   1   17.37    8.71
   3 -10  -1    8.78   12.39
  -3 -10   1   12.44    8.54
   3  10  -1    5.41    8.80
  -3 -10   2   29.32   12.10
  -3 -10   2   39.11    8.87
   3 -10  -2   34.11    8.71
  -3  10   2   37.91   12.28
   3  10  -2   35.80   12.41
  -3  10   3   85.28   12.65
   3 -10  -3  101.09   12.66
  -3 -10   3   84.26    9.20
   3  10  -3   81.90    9.20
   3 -10  -3   77.42   12.58
  -3 -10   3   72.89    9.05
   3  10  -4   -1.99   12.23
   3 -10  -4    4.37    8.51
  -3 -10   4    8.97    8.59
  -3  10   4   -3.26   12.20
   3 -10  -4   -9.08   12.24
  -3 -10   4   -0.48   12.14
   3 -10  -5    0.67    8.59
  -3  10   5    9.92    8.65
  -3 -10   5    1.15   12.38
   3  10  -5   -0.81   12.22
   3 -10  -5    7.12    8.51
  -3 -10   5   18.46   12.03
   3  10  -6   18.26   10.10
  -3 -10   6   28.25   10.03
   3 -10  -6   24.58   13.15
   3 -10  -6   23.99   14.00
   2   0  -1    1.47   10.74
  -2   0   1    2.17   10.63
   2   0  -3    0.72   13.63
  -2   0   3   -0.63   13.51
  -2   0   5    1.35    7.38
   2   0  -5   -0.02    7.36
   2   0  -6 7412.27   44.24
  -2   0   6 7576.37   44.45
   2   0  -7   -0.25    8.17
  -2   0   7   -0.23    8.25
   2   0  -8    2.56    8.09
  -2   0   8    0.21    8.17
  -2   0   9   -4.76    7.85
   2   0  -9   -1.42    7.77
   2   0 -10   98.16    7.16
  -2   0  10  117.84    9.83
   2   0 -11    0.08    8.61
  -2   0  11    0.94    8.86
  -2   0  12  383.66   12.67
   2   0 -12  355.93   12.42
  -2   0  13    2.17   11.34
   2   0 -13   -2.90   11.31
  -2   0  14   -6.41   12.68
   2   0 -14    4.77   12.41
   2   1  -1 2106.15   31.21
  -2   1   1 2106.23   28.64
  -2  -1   1 2169.87   31.64
  -2  -1   1 2189.35   32.89
   2  -1  -1 2140.19   28.60
   2   1  -2   14.98   13.04
  -2   1   2   14.72   12.73
  -2  -1   2   15.19   12.76
  -2  -1   2   14.25   12.76
   2  -1  -2   14.18   10.44
   2   1  -3  175.82   14.94
   2  -1  -3  181.65   12.09
  -2  -1   3  173.38   14.64
   2  -1  -3  178.06   11.98
   2  -1  -4  831.26   16.57
   2   1  -4  804.74   19.04
  -2  -1   4  801.61   18.98
   2  -1  -4  802.58   16.42
  -2   1   4  773.46   16.26
  -2  -1   5 4396.50   35.78
   2  -1  -5 4437.94   33.01
   2   1  -5 4319.64   34.96
  -2   1   5 4464.00   33.02
  -2   1   6    9.12    7.08
  -2  -1   6    7.02    7.10
   2  -1  -6    8.33    5.08
   2   1  -6    9.89    8.54
  -2   1   7  973.39   14.64
   2  -1  -7  904.87   14.17
  -2  -1   7  904.18   14.69
   2   1  -7  915.59   14.70
  -2   1   8    8.05    5.89
   2  -1  -8   12.46    8.18
  -2  -1   8   12.23    8.07
   2   1  -8    8.06    8.20
  -2  -1   9   44.80    6.03
   2   1  -9   46.06    5.97
  -2   1   9   54.94    8.22
   2  -1  -9   50.78    8.07
   2  -1 -10  129.19    9.66
  -2  -1  10  119.71    7.33
  -2   1  10  124.45    9.87
   2   1 -10  122.18    9.81
  -2   1  11  325.41    8.88
   2  -1 -11  342.17   11.05
   2   1 -11  336.03   10.95
  -2  -1  11  333.03    8.90
  -2  -1  12   78.57   10.99
  -2   1  12   70.96    8.02
   2  -1 -12   68.80   10.80
   2   1 -12   71.85   10.82
   2  -1 -13    1.51   12.12
   2   1 -13    2.79   12.16
  -2  -1  13    1.86   12.28
  -2   1  13    4.87   12.12
   2  -1 -14   41.55   12.45
  -2   1  14   29.90   13.58
   2   1 -14   39.53   13.44
  -2  -1  14   43.74   13.55
   2  -2  -1  141.16   11.04
  -2  -2   1  135.39   11.01
   2   2  -1  146.11   11.24
  -2  -2   1  138.44   11.25
  -2   2   1  135.14   11.07
  -2   2   2  116.88   10.51
   2   2  -2  115.84   10.85
   2  -2  -2  117.64   10.38
  -2  -2   2  118.55   10.76
   2  -2  -3  201.24   10.41
  -2  -2   3  206.79   11.12
   2   2  -3  204.47   11.06
  -2   2   3  196.08    8.57
   2  -2  -3  191.43    8.44
   2   2  -4 5561.82   40.00
   2  -2  -4 5371.01   35.13
  -2  -2   4 5375.21   39.18
   2  -2  -4 5649.74   35.83
  -2  -2   5 2740.59   25.50
  -2   2   5 2758.83   23.26
   2   2  -5 2699.36   25.21
   2  -2  -5 2721.47   23.29
   2  -2  -5 2826.29   23.54
   2   2  -6 4655.52   32.04
  -2  -2   6 4692.95   32.24
   2  -2  -6 4631.28   28.79
   2  -2  -6 4591.64   29.72
  -2   2   6 4474.24   28.27
   2  -2  -7  108.93    9.32
   2   2  -7  100.73    9.23
  -2  -2   7   99.65    9.34
   2  -2  -7  100.75    9.25
  -2   2   7   99.19    6.91
  -2   2   8  174.95    9.41
  -2  -2   8  180.55    9.45
   2  -2  -8  175.31    9.28
   2   2  -8  180.84    9.36
  -2   2   9    6.03    7.69
   2   2  -9    3.38    7.66
   2  -2  -9    7.02    7.57
  -2  -2   9    2.37    7.72
  -2   2  10  369.60   11.32
   2  -2 -10  377.15   11.05
  -2  -2  10  370.45   11.37
   2   2 -10  360.55   11.20
   2  -2 -11   98.69    7.00
  -2  -2  11  111.27    9.67
  -2   2  11  111.33    9.59
   2   2 -11  105.91    9.37
   2  -2 -12  143.16    8.31
  -2   2  12  161.88   11.34
   2   2 -12  149.26   11.33
  -2  -2  12  163.65   11.47
   2  -2 -13  103.79   12.50
  -2  -2  13   86.67   12.83
  -2   2  13   86.08    9.10
   2   2 -13   97.08   12.69
   2   2 -14   12.06   14.25
   2  -3  -1    8.94    8.12
  -2  -3   1   11.42    8.32
  -2   3   1   12.12    8.18
   2   3  -1   10.46    8.20
  -2  -3   1    8.58    8.16
   2  -3  -2 1489.38   17.17
   2   3  -2 1454.85   18.20
  -2   3   2 1411.35   15.93
  -2  -3   2 1485.69   18.46
  -2   3   3   65.32    7.99
  -2  -3   3   66.92    8.13
   2   3  -3   60.05    6.15
   2  -3  -3   67.84    7.88
   2  -3  -3   65.16    7.90
  -2   3   4 1275.26   15.59
   2  -3  -4 1246.71   14.29
   2  -3  -4 1234.34   15.27
  -2  -3   4 1263.85   16.75
   2   3  -4 1239.42   16.45
   2   3  -5  361.86   11.62
   2  -3  -5  380.54   11.10
  -2  -3   5  393.32   11.58
   2  -3  -5  379.80   11.11
  -2   3   6  311.15   10.50
   2  -3  -6  323.09   10.66
   2   3  -6  307.31   10.99
   2  -3  -6  299.12    8.47
  -2  -3   6  313.18   10.95
  -2  -3   7   30.42    6.09
  -2   3   7   29.39    8.45
   2  -3  -7   28.24    8.45
   2   3  -7   30.15    8.53
   2  -3  -7   28.04    8.60
  -2  -3   8  134.17    9.01
   2  -3  -8  128.96    8.77
   2   3  -8  134.29    8.94
   2  -3  -8  145.57    8.83
  -2   3   8  134.98    8.75
  -2  -3   9  317.05   11.33
  -2   3   9  313.82   11.13
   2  -3  -9  309.18   11.05
   2   3  -9  317.54   11.30
   2  -3  -9  330.97   11.37
  -2  -3  10   93.10    7.18
   2  -3 -10  108.65    9.82
   2  -3 -10  104.38    9.51
  -2   3  10  114.70    9.62
   2   3 -10  102.65    9.53
  -2   3  11  144.04    8.34
   2  -3 -11  151.29    8.37
   2  -3 -11  150.33   11.22
  -2  -3  11  153.05   11.48
   2   3 -11  152.43   11.36
   2  -3 -12  317.79    9.48
  -2  -3  12  327.32   12.40
   2   3 -12  326.97   12.32
  -2   3  12  295.39    9.38
   2  -3 -12  298.13   12.19
   2  -3 -13   24.13   12.63
   2  -3 -13   20.65   12.41
  -2  -3  13   26.03   12.49
   2   3 -13   22.66   12.38
  -2   3  13   29.94   12.35
  -2   4   1  249.03    8.95
   2   4  -1  241.36    7.51
   2  -4  -1  260.99    8.87
  -2  -4   1  244.34    7.56
  -2  -4   1  233.46    7.38
  -2   4   2  486.46   10.46
  -2  -4   2  491.25   10.89
   2   4  -2  486.70   10.78
   2  -4  -2  497.25   10.41
  -2   4   3    3.84    6.88
  -2  -4   3    4.29    6.93
   2   4  -3    4.34    6.95
   2  -4  -3    3.21    4.77
   2  -4  -3   -0.09    6.85
  -2   4   4  614.01   12.08
   2  -4  -4  615.05   11.96
   2  -4  -4  602.37   11.94
   2   4  -4  617.53   12.50
  -2  -4   4  618.06   12.54
   2  -4  -5 5092.17   28.58
   2   4  -5 4674.05   28.60
   2  -4  -5 4670.97   26.38
  -2  -4   5 5088.67   31.14
   2   4  -6  744.20   13.02
   2  -4  -6  694.76   10.60
  -2  -4   6  737.92   12.97
   2  -4  -6  724.41   12.34
   2  -4  -7   30.62    8.33
   2   4  -7   21.91    6.21
   2  -4  -7   38.80    5.91
  -2  -4   7   31.10    6.05
  -2  -4   8   50.50    8.32
   2  -4  -8   52.31    6.08
   2  -4  -8   49.78    8.27
  -2   4   8   47.68    5.99
   2   4  -8   55.86    8.36
  -2  -4   9   12.41    9.14
   2   4  -9   13.40    9.05
   2  -4  -9   11.77    9.15
  -2   4   9    8.72    6.46
   2  -4  -9   12.71    6.52
   2   4 -10  201.34   10.22
  -2  -4  10  210.18   10.34
   2  -4 -10  210.20   10.00
   2  -4 -10  215.23   10.10
  -2   4  10  211.27   10.14
   2  -4 -11  772.01   14.61
  -2   4  11  790.48   14.57
  -2  -4  11  699.52   12.24
   2   4 -11  753.29   14.77
   2  -4 -11  811.17   14.65
   2  -4 -12   -3.52   12.48
   2  -4 -12   -2.16   11.54
  -2  -4  12    0.91    8.76
   2   4 -12   10.66   12.14
  -2   4  12   -2.87   12.22
  -2   4  13   59.79   12.65
   2  -4 -13   65.61   12.75
  -2  -4  13   57.76   12.87
   2   4 -13   74.33   12.70
   2  -4 -13   65.13   12.74
   2  -5  -1  162.46    7.28
   2   5  -1  177.69    9.72
  -2  -5   1  172.03    9.46
  -2   5   1  174.33    9.63
  -2  -5   1  170.43    7.38
   2   5  -2 1267.22   13.76
  -2  -5   2 1411.84   15.75
  -2   5   2 1372.46   15.05
   2  -5  -2 1341.75   13.44
   2   5  -3   20.00    8.63
  -2  -5   3   19.35    6.30
  -2   5   3   20.03    8.59
   2  -5  -3   19.85    8.48
   2  -5  -3   24.44    6.14
   2  -5  -4    9.46    5.90
  -2   5   4   12.39    8.48
   2   5  -4    8.56    8.36
   2  -5  -4    8.62    8.37
  -2  -5   4   10.22    6.02
   2  -5  -5   90.66    6.71
  -2  -5   5  115.37    9.08
   2  -5  -5  110.36    8.92
  -2   5   5  101.69    6.74
   2   5  -5  107.86    9.06
   2  -5  -6  592.74    9.57
  -2  -5   6  602.34   11.71
   2  -5  -6  582.71   11.30
   2   5  -6  556.57    9.78
   2   5  -7    7.35    8.09
   2  -5  -7    2.43    8.02
  -2  -5   7    9.20    7.99
   2  -5  -7   11.24    8.06
  -2  -5   8  146.42   10.05
   2   5  -8  142.87   10.20
   2  -5  -8  146.78   10.09
   2  -5  -8  146.52    9.99
  -2  -5   9   74.36    9.47
   2  -5  -9   78.79    9.34
   2   5  -9   78.18    9.47
   2  -5  -9   87.74    9.18
   2   5 -10    4.90   10.48
   2  -5 -10   -1.24   10.53
   2  -5 -10    2.58    7.40
  -2  -5  10    9.94   10.44
   2   5 -11   21.42   10.63
   2  -5 -11   26.93   10.65
  -2  -5  11   16.31    7.66
   2  -5 -11   18.55   10.69
  -2   5  11   25.63   10.60
  -2   5  12  260.23   10.23
   2   5 -12  298.96   13.84
  -2  -5  12  312.64   13.99
   2  -5 -12  273.71   10.27
   2  -5 -12  308.28   13.79
   2   6  -1  449.06    8.73
   2  -6  -1  487.09   10.71
  -2   6   1  435.51    8.74
  -2  -6   1  490.37   10.95
  -2  -6   1  422.66    8.58
  -2  -6   2   53.87    8.63
   2  -6  -2   50.19    8.52
   2   6  -2   58.08    8.50
  -2   6   2   47.85    8.58
   2   6  -3    3.14    7.95
  -2  -6   3    5.90    8.08
  -2   6   3    0.88    5.75
   2  -6  -3    3.44    5.65
   2  -6  -3    0.78    5.59
  -2  -6   4   77.67    8.84
  -2   6   4   71.44    6.40
   2   6  -4   62.63    6.50
   2  -6  -4   84.62    8.78
   2  -6  -4   73.43    6.28
   2  -6  -5 1799.86   16.38
  -2   6   5 1899.19   16.88
   2  -6  -5 1785.73   14.85
  -2  -6   5 1705.05   15.44
   2   6  -5 1850.40   17.47
  -2  -6   6    7.17    6.78
   2  -6  -6    4.78    6.81
   2   6  -6    4.72    6.90
   2  -6  -6    8.88    6.76
   2  -6  -7   30.74    9.34
   2  -6  -7   27.90    9.41
   2   6  -7   33.71    6.70
  -2  -6   7   42.58    9.28
   2  -6  -8  161.09    7.55
   2  -6  -8  162.04    9.82
  -2  -6   8  175.26   10.13
   2   6  -8  170.16    9.95
  -2  -6   9   45.52   10.72
   2  -6  -9   49.28   10.68
   2  -6  -9   43.80   10.64
   2   6  -9   36.75   10.77
   2   6 -10  140.48   11.22
  -2  -6  10  127.59   11.25
   2  -6 -10  127.59    8.20
   2  -6 -10  132.34   11.08
   2   6 -11  610.83   15.58
  -2  -6  11  623.57   15.76
   2  -6 -11  609.46   15.29
   2  -6 -11  604.05   11.81
   2   6 -12   72.45   14.58
  -2  -6  12   66.00   14.67
   2  -6 -12   61.30   14.43
   2  -6 -12   76.29   14.74
  -2   7   1  188.90    7.01
   2   7  -1  200.85    9.25
   2  -7  -1  191.64    7.07
  -2  -7   1  198.15    7.07
  -2  -7   1  178.40    9.12
  -2  -7   2  185.17    9.01
   2  -7  -2  178.23    8.97
  -2   7   2  162.61    6.83
   2   7  -2  165.26    8.93
  -2   7   3  323.55    7.78
   2  -7  -3  308.13    7.70
   2   7  -3  326.81    9.85
   2  -7  -3  340.17   10.55
  -2  -7   3  337.21   10.75
   2   7  -4    6.74    9.43
  -2   7   4    7.61    9.45
   2  -7  -4   11.27    6.66
   2  -7  -4    5.95    9.33
  -2  -7   4    2.14    9.65
   2   7  -5  135.60    7.67
  -2   7   5  159.58   10.14
  -2  -7   5  148.17   10.28
   2  -7  -5  145.45    7.39
   2  -7  -5  154.01    9.83
   2  -7  -6   36.68    9.21
   2   7  -6   36.52    6.59
   2  -7  -6   51.68    9.07
  -2  -7   6   32.25    9.37
   2  -7  -7   98.69    9.27
   2  -7  -7   91.03    9.49
   2   7  -7   92.72    9.37
  -2  -7   7   97.69    9.41
   2  -7  -8   -4.49   10.45
   2  -7  -8    4.39   10.41
   2   7  -8    1.51   10.42
  -2  -7   8   -4.80   10.42
   2  -7  -9   35.59   10.55
   2  -7  -9   27.66    7.48
   2   7  -9   25.36   10.64
  -2  -7   9   31.20   10.56
  -2  -7  10   -8.56   12.32
   2  -7 -10    3.03    8.61
   2  -7 -10   11.53   12.10
   2   7 -10    4.68   12.29
   2  -7 -11    4.28   10.02
  -2  -7  11    8.68   13.10
   2  -7 -11    0.30   13.22
   2   7 -11    7.70   13.22
   2  -8  -1  173.69   10.01
  -2  -8   1  168.58    7.61
   2   8  -1  168.20    7.44
  -2   8   1  154.57    7.33
  -2  -8   1  155.00    7.25
  -2  -8   2    8.02    9.00
   2  -8  -2    0.25    8.90
   2   8  -2    4.81    8.98
  -2   8   2    2.98    6.35
  -2  -8   2   -5.30    8.97
   2  -8  -3   14.26    8.96
  -2   8   3   30.64    8.89
  -2  -8   3    4.72    9.18
   2   8  -3    7.11    6.48
   2  -8  -3   18.20    8.88
   2  -8  -4  147.44    7.46
  -2   8   4  149.89    7.60
  -2  -8   4  175.50    7.84
   2  -8  -4  190.00   10.11
   2   8  -4  148.85    7.61
   2   8  -5   66.33    6.54
   2  -8  -5   52.91    9.02
  -2  -8   5   63.09    9.23
  -2   8   5   68.60    9.13
   2  -8  -5   62.52    9.18
  -2  -8   6   62.28   11.03
   2   8  -6   64.14   10.94
   2  -8  -6   62.63   11.01
   2  -8  -6   59.76   10.81
   2  -8  -7   59.24   10.58
   2   8  -7   48.79   10.76
   2  -8  -7   58.92   10.68
  -2  -8   7   49.55    7.76
   2  -8  -8  111.94    8.07
   2   8  -8  128.91   10.97
   2  -8  -8  113.41    8.07
  -2  -8   8  122.96   11.13
   2  -8  -9   12.40   12.21
   2   8  -9    6.07   12.38
   2  -8  -9   14.42   12.34
  -2  -8   9    3.90   12.42
  -2  -8  10  298.36   11.99
   2   8 -10  339.90   15.89
   2  -8 -10  353.69   15.64
   2  -8 -10  331.20   15.74
  -2  -9   1   12.33    7.35
   2  -9  -1    9.16    7.48
  -2  -9   1    8.10   10.42
   2   9  -1   17.59   10.56
  -2   9   1   -5.21   10.73
   2   9  -2   -6.17   10.48
   2  -9  -2   13.83   10.47
  -2  -9   2    6.51    7.49
  -2   9   2   11.23   10.44
  -2  -9   2   10.52   10.41
   2  -9  -2    4.84   10.36
   2  -9  -3  235.80    8.78
   2  -9  -3  246.93   11.33
  -2  -9   3  242.34   11.89
   2   9  -3  232.35   11.66
  -2   9   3  242.31   11.64
  -2   9   4   34.96    7.77
  -2  -9   4   42.31    7.77
   2   9  -4   35.96    7.65
   2  -9  -4   41.79    7.56
   2  -9  -4   37.01   10.77
  -2  -9   5   36.70   10.87
   2  -9  -5   45.47   10.49
  -2   9   5   31.49   10.85
   2   9  -5   40.50   10.57
   2  -9  -5   40.24    7.49
   2   9  -6   66.79   10.78
   2  -9  -6   54.80    7.82
  -2  -9   6   56.53   10.84
   2  -9  -6   62.58   10.86
   2   9  -7   18.25   12.09
   2  -9  -7    9.31   12.18
   2  -9  -7   17.19   12.17
  -2  -9   7    3.82   12.28
   2   9  -8   31.77   12.21
   2  -9  -8   30.34   12.29
   2  -9  -8   25.88   12.17
  -2  -9   8   19.89    8.84
  -2 -10   1   14.03   10.47
  -2 -10   1    9.77   10.63
   2 -10  -1   17.60   10.45
   2  10  -1   22.50   10.49
  -2  10   1   13.47   10.51
  -2  10   2   11.37   10.42
   2  10  -2    6.02    7.36
   2 -10  -2    7.48    7.38
  -2 -10   2    5.66   11.41
   2 -10  -2   13.21   10.27
  -2 -10   2    8.68    7.28
   2 -10  -3    3.41    8.62
   2 -10  -3   12.59   12.29
  -2 -10   3    1.13   12.12
   2  10  -3   10.32   12.24
  -2 -10   3   10.15    8.65
  -2  10   3   14.01    8.57
   2 -10  -4   19.92   12.37
   2 -10  -4   15.93   12.09
   2  10  -4   20.16    8.67
  -2  10   4   17.38   12.34
  -2 -10   4   21.40    8.79
  -2  10   5   45.31    8.95
  -2 -10   5   58.24   12.55
   2  10  -5   49.71    8.86
   2 -10  -5   46.05    8.97
   2 -10  -5   35.09   12.48
   2 -10  -6   24.02    8.85
  -2 -10   6   16.62   12.71
   2 -10  -6   20.06   12.42
   2  10  -6   21.15   12.43
   2  11  -1   20.63   12.93
  -2 -11   1   -2.71   13.25
  -2  11   1   -5.28   13.16
   2 -11  -1    0.19   13.10
  -2 -11   1   -6.88   13.26
   2 -11  -1    4.37   13.05
  -2 -11   2   13.77   14.01
   2 -11  -2    7.63   13.96
   2 -11  -2    2.69    9.96
  -2  11   2    3.84    9.98
   2  11  -2   -5.22    9.97
  -2 -11   2    2.94    9.88
   2  11  -3   -5.80    9.98
  -2  11   3  -12.35   10.18
  -2 -11   3   -3.86    9.95
   2 -11  -3    3.69    9.87
   1   0  -2    6.02   11.27
  -1   0   2    6.61   13.30
   1   0  -4    2.42    8.73
  -1   0   4    0.96    8.78
   1   0  -5 1637.79   18.84
  -1   0   5 1694.95   19.11
  -1   0   6    1.61    6.74
   1   0  -6    0.32    6.77
   1   0  -7   53.22    6.39
  -1   0   7   58.72    6.39
  -1   0   8    1.93    7.98
   1   0  -8   -4.77    8.13
   1   0  -9 2389.95   19.54
  -1   0   9 2371.12   19.48
   1   0 -10   -3.64    8.90
  -1   0  10    2.02    8.88
   1   0 -11   38.62    8.97
  -1   0  11   42.51    6.52
   1   0 -12   -1.88   10.42
  -1   0  12    4.18   10.48
  -1   0  13   -0.47   12.27
   1   0 -13    2.19    8.56
  -1   0  14   15.97   14.39
   1   0 -14    2.20   14.48
   1   1  -1   28.36   11.77
   1  -1  -1   27.80   11.28
  -1   1   1   30.42   11.79
  -1  -1   1   29.26   11.39
   1  -1  -2 1236.47   23.09
  -1   1   2 1152.23   21.15
   1   1  -2 1184.74   25.27
  -1   1   2 1186.78   22.52
   1  -1  -2 1159.41   22.73
  -1  -1   2 1184.32   24.93
  -1  -1   3   41.42   10.42
   1   1  -3   36.98   10.60
  -1   1   3   40.11   10.40
   1  -1  -3   38.78   10.52
   1  -1  -4  213.10   10.51
   1   1  -4  210.12   10.89
  -1  -1   4  221.43   10.67
  -1   1   4  224.75   10.62
  -1  -1   5  367.25    9.42
   1  -1  -5  357.65    9.10
  -1   1   5  397.14   10.82
   1   1  -5  388.67   10.96
   1  -1  -6   24.39    5.03
  -1  -1   6   29.60    6.99
  -1   1   6   24.07    7.09
   1   1  -6   27.38    7.04
  -1   1   7   25.48    8.38
  -1  -1   7   23.78    8.38
   1  -1  -7   23.93    8.39
   1   1  -7   25.61    8.36
   1  -1  -8 1542.05   16.00
  -1  -1   8 1597.80   16.51
   1   1  -8 1551.38   16.39
  -1   1   8 1572.86   16.23
   1  -1  -9  366.45   10.13
  -1  -1   9  328.25    8.22
  -1   1   9  362.38   10.06
   1   1  -9  349.02   10.08
  -1   1  10  290.44   10.72
   1  -1 -10  256.58    8.24
  -1  -1  10  284.90   10.72
   1   1 -10  275.00   10.72
   1   1 -11  196.61    9.96
   1  -1 -11  197.85    9.83
  -1  -1  11  189.95   10.09
  -1   1  11  200.60   10.07
   1  -1 -12  385.69   12.09
  -1  -1  12  354.48   12.47
   1   1 -12  383.77   12.20
  -1   1  12  385.60   12.33
   1  -1 -13  121.88   12.70
  -1   1  13  116.08   12.83
  -1  -1  13  123.38    9.21
   1   1 -13  120.31   12.75
  -1  -1  14 1138.25   16.29
   1   2  -1   32.68   11.04
  -1   2   1   50.38   11.16
   1  -2  -1   28.57    7.79
  -1  -2   1   33.16   10.76
   1  -2  -2 5959.09   39.07
  -1   2   2 5812.83   38.80
  -1  -2   2 5831.77   40.64
   1  -2  -2 5621.61   38.18
   1   2  -2 5726.82   41.08
  -1   2   4  290.34   10.26
   1  -2  -4  304.75   10.36
   1   2  -4  282.46   10.59
  -1  -2   4  289.34   10.63
   1  -2  -4  286.44   10.27
  -1  -2   5   59.65    7.52
   1  -2  -5   55.15    7.53
  -1   2   5   55.44    7.57
   1   2  -5   57.78    7.53
  -1  -2   6  758.20   13.15
   1  -2  -6  719.82   12.76
   1   2  -6  733.98   13.05
  -1   2   6  720.63   11.09
  -1  -2   7  104.41    8.89
   1   2  -7   97.26    8.87
   1  -2  -7   97.71    8.80
  -1   2   7   88.78    6.63
  -1  -2   8  348.22    8.47
   1  -2  -8  358.29   10.15
   1   2  -8  341.09    8.45
  -1   2   8  365.08   10.24
  -1   2   9  902.13   12.88
   1  -2  -9  888.73   12.68
  -1  -2   9  892.63   12.95
   1   2  -9  867.04   12.89
  -1  -2  10  488.96    9.65
   1  -2 -10  544.65   11.75
  -1   2  10  536.74   12.00
   1   2 -10  537.30   11.94
   1  -2 -11   43.43    8.87
  -1  -2  11   35.36    8.97
   1   2 -11   32.71    8.94
  -1   2  11   31.62    6.47
   1   2 -12  121.31   10.96
   1  -2 -12  120.53   11.05
  -1  -2  12  125.64   11.15
  -1   2  12  107.95    8.13
   1  -2 -13   33.34    8.84
  -1  -2  13   39.77    8.76
  -1   2  13   29.01   12.48
   1   2 -13   32.91   12.52
   1   3  -1   18.03    9.13
  -1   3   1   20.64    9.04
  -1  -3   1   17.19    9.08
   1  -3  -1   20.01    8.99
  -1  -3   2  267.62   10.73
   1  -3  -2  271.43   10.38
  -1   3   2  241.66    8.48
   1   3  -2  258.13   10.62
   1  -3  -2  241.50    8.35
   1   3  -3    9.81    7.66
   1  -3  -3    3.99    7.58
  -1   3   3    4.96    7.66
  -1  -3   3    8.06    5.41
   1  -3  -3   13.03    7.48
  -1   3   4   56.60    7.45
   1   3  -4   50.56    5.79
   1  -3  -4   59.84    7.54
   1  -3  -4   52.56    7.48
  -1  -3   4   58.32    7.60
   1   3  -5   57.10    5.60
   1  -3  -5   67.03    7.36
   1  -3  -5   69.22    7.35
  -1   3   5   64.40    7.30
  -1  -3   5   60.83    7.37
  -1  -3   6  184.42    9.65
   1  -3  -6  184.39    9.53
  -1   3   6  181.45    9.63
   1  -3  -6  196.09    9.74
   1   3  -6  171.14    7.49
   1  -3  -7   10.56    8.31
   1   3  -7   14.95    8.28
  -1   3   7   11.35    8.34
   1  -3  -7   15.18    8.46
  -1  -3   7   11.05    8.23
  -1  -3   8  179.59    9.15
   1  -3  -8  191.89    9.19
  -1   3   8  187.74    9.18
   1   3  -8  186.87    9.19
   1  -3  -8  205.36    9.43
  -1  -3   9 1373.21   16.15
   1  -3  -9 1347.13   15.60
   1   3  -9 1359.70   16.01
  -1   3   9 1405.56   15.66
  -1  -3  10  299.36   10.70
   1  -3 -10  305.95   10.40
   1   3 -10  294.99   10.56
  -1   3  10  274.96    8.28
  -1  -3  11  382.28    9.69
   1  -3 -11  374.03    9.58
   1   3 -11  416.38   12.49
  -1   3  11  398.51    9.66
  -1   3  12   98.77   11.04
  -1  -3  12  102.45   11.14
   1   3 -12   87.90    8.12
   1  -3 -12   96.32   10.96
   1  -3 -13  181.97    9.46
   1   3 -13  189.38   13.32
  -1  -3  13  179.16   13.32
   1  -3 -13  204.88   13.45
  -1   3  13  188.68   13.26
   1   4  -1  353.90   10.20
  -1   4   1  359.47   10.10
   1  -4  -1  350.93    8.30
  -1  -4   1  376.46   10.32
  -1  -4   2 5353.03   29.96
   1   4  -2 5370.86   31.00
   1  -4  -2 5439.79   28.93
  -1   4   2 5144.48   28.12
   1  -4  -3  681.29   10.03
   1  -4  -3  640.46    9.98
  -1  -4   3  651.41   10.47
   1   4  -3  637.62   10.26
  -1   4   3  634.58    9.96
   1   4  -4 1788.03   17.76
   1  -4  -4 1770.58   16.85
  -1  -4   4 1711.64   16.18
   1  -4  -4 1832.97   17.02
   1   4  -5  156.33    7.32
   1  -4  -5  171.42    9.43
   1  -4  -5  166.72    7.25
  -1  -4   5  171.00    9.60
   1  -4  -6  387.82    8.60
   1   4  -6  398.89   10.70
   1  -4  -6  401.90   10.47
  -1   4   6  375.15    8.40
  -1  -4   6  372.92    8.61
  -1  -4   7  225.15    9.51
  -1   4   7  224.54    9.31
   1   4  -7  220.06    9.61
   1  -4  -7  210.55    7.35
   1  -4  -7  231.90    9.52
  -1  -4   8  765.52   12.89
   1  -4  -8  794.75   12.64
   1   4  -8  731.74   12.18
   1  -4  -8  691.48    9.96
  -1   4   8  756.78   12.56
   1  -4  -9    4.44    6.44
  -1  -4   9   -2.83    9.06
   1   4  -9    0.72    6.36
   1  -4  -9   -0.45    8.99
  -1   4   9    3.81    6.40
  -1  -4  10  316.60   10.84
   1   4 -10  313.89   10.55
   1  -4 -10  301.89    8.30
   1  -4 -10  308.96   10.42
  -1   4  10  304.52    8.41
   1  -4 -11   -0.85   10.54
  -1  -4  11   13.16   10.42
   1   4 -11   11.91   10.34
   1  -4 -11    1.06   10.59
  -1   4  11    2.23   10.56
   1  -4 -12    1.81    8.62
  -1  -4  12   -4.05   12.25
   1   4 -12    2.03   12.13
  -1   4  12    5.18   12.11
   1  -4 -12   -7.10   12.34
   1  -4 -13  112.50    9.43
  -1  -4  13  124.26   13.99
   1   4 -13  119.25   13.96
   1  -4 -13  128.23   10.77
  -1   4  13  125.31   10.53
  -1   5   1    5.93    8.49
  -1  -5   1    3.24    8.56
   1  -5  -1    5.56    6.04
   1   5  -1    4.73    8.57
  -1  -5   2  179.10    9.66
   1   5  -2  170.81    9.53
  -1   5   2  164.45    7.20
   1  -5  -2  176.17    9.49
  -1  -5   3   18.68    6.07
   1  -5  -3   19.80    5.96
   1  -5  -3   19.86    8.47
  -1   5   3   19.84    8.52
   1   5  -3   17.19    8.54
   1  -5  -4    0.63    8.23
   1  -5  -4    0.37    8.28
  -1  -5   4   -0.91    5.92
   1   5  -4    2.23    8.33
  -1   5   4    5.48    8.36
  -1  -5   5   72.19    8.70
   1  -5  -5   66.73    6.24
   1  -5  -5   79.51    8.60
   1   5  -5   71.33    8.69
   1   5  -6    6.34    8.14
   1  -5  -6   11.79    8.06
   1  -5  -6   14.51    8.07
  -1  -5   6   11.90    8.04
   1   5  -7   13.55    7.97
   1  -5  -7   20.20    7.78
   1  -5  -7   17.79    7.87
  -1  -5   7   13.68    7.84
  -1  -5   8   31.00    9.24
   1   5  -8   18.15    6.61
   1  -5  -8   27.39    9.31
  -1   5   8   33.56    9.29
   1  -5  -8   22.03    9.32
   1  -5  -9 1014.62   13.83
  -1  -5   9  998.03   14.39
   1   5  -9  831.32   11.60
   1  -5  -9  954.97   13.86
  -1   5   9 1013.00   13.85
  -1  -5  10   33.40   10.76
   1   5 -10   33.94   10.70
   1  -5 -10   28.58    7.56
  -1   5  10   32.49   10.68
   1  -5 -10   20.10   10.85
  -1  -5  11   34.98   10.54
   1   5 -11   32.90   10.73
  -1   5  11   39.10   10.59
   1  -5 -11   38.36   10.49
   1  -5 -11   44.63   10.69
  -1   5  12    3.29   12.35
  -1  -5  12    4.12   12.35
   1   5 -12    2.50    8.77
   1  -5 -12    5.70   12.26
   1  -5 -12    8.21   12.32
   1   6  -1   11.54    8.58
  -1   6   1   10.36    6.03
  -1  -6   1    7.66    6.15
   1  -6  -1   13.43    6.07
   1   6  -2 1599.15   14.36
  -1  -6   2 1716.36   16.28
   1  -6  -2 1643.88   14.07
  -1   6   2 1635.08   14.06
   1  -6  -2 1567.01   13.84
   1  -6  -3  449.89    8.64
  -1  -6   3  512.80   11.06
   1   6  -3  463.23    9.01
   1  -6  -3  504.06   10.87
  -1   6   3  476.94    8.81
   1  -6  -4  544.02    9.19
   1  -6  -4  600.48   11.23
  -1  -6   4  563.20    9.54
  -1   6   4  554.97    9.27
   1   6  -4  579.80   11.40
   1  -6  -5  136.59    6.70
  -1  -6   5  141.30    8.91
   1   6  -5  125.82    6.72
   1  -6  -5  139.58    8.81
   1  -6  -6    2.39    9.30
   1  -6  -6    1.29    6.49
  -1  -6   6   -0.13    6.60
   1   6  -6    2.26    6.56
   1   6  -7   24.99    9.09
   1  -6  -7   22.93    6.52
   1  -6  -7   26.21    9.12
  -1  -6   7   19.00    9.26
   1   6  -8  555.33   12.19
   1  -6  -8  549.05   11.92
   1  -6  -8  574.64   12.22
  -1  -6   8  555.56   12.29
  -1  -6   9   77.67   10.88
   1   6  -9   65.45   10.96
   1  -6  -9   71.76   11.02
   1  -6  -9   65.30    7.79
  -1  -6  10   27.55   10.47
   1   6 -10   21.80    7.53
   1  -6 -10   26.63    7.37
   1  -6 -10   20.36   10.55
  -1  -6  11    7.34   12.21
   1   6 -11    8.54    8.68
   1  -6 -11    2.91   12.22
   1  -6 -11   -0.58    8.68
  -1  -7   1   46.15    8.20
   1  -7  -1   46.73    8.15
   1   7  -1   47.65    8.21
  -1   7   1   43.94    8.31
  -1  -7   2   19.07    8.14
  -1   7   2   17.12    8.03
   1  -7  -2   18.46    5.69
   1  -7  -2   16.83    7.86
   1   7  -2   12.46    5.75
   1   7  -3   11.17    5.67
   1  -7  -3   15.75    7.70
  -1  -7   3   16.64    7.91
  -1   7   3   17.35    7.97
   1  -7  -3   14.00    5.54
  -1   7   4   70.33    9.77
   1  -7  -4   68.80    9.52
  -1  -7   4   68.23    9.87
   1  -7  -4   71.38    9.73
   1   7  -4   64.53    9.70
   1  -7  -5    5.75    6.29
   1   7  -5    6.73    9.07
  -1  -7   5    2.76    6.46
   1  -7  -5    2.53    8.91
   1  -7  -6   69.44    9.19
  -1  -7   6   61.27    9.28
   1  -7  -6   56.11    9.14
   1   7  -6   54.26    9.27
   1  -7  -7   41.25    6.48
   1   7  -7   47.38    9.10
   1  -7  -7   39.29    9.05
  -1  -7   7   30.69    6.74
   1  -7  -8   67.21   10.79
   1  -7  -8   55.05    7.71
   1   7  -8   61.31    7.75
  -1  -7   8   59.94    7.74
  -1  -7   9  252.16   11.71
   1  -7  -9  251.95   11.64
   1  -7  -9  255.92   11.65
   1   7  -9  220.14    8.87
   1   7 -10   43.62   12.66
  -1  -7  10   33.58   12.43
   1  -7 -10   41.70   12.50
   1  -7 -10   40.99   12.50
   1   7 -11   -0.54   14.09
  -1  -7  11    7.30   13.95
   1  -7 -11    8.77    9.81
   1  -7 -11  -12.03   14.25
  -1  -8   1   93.90    9.66
   1  -8  -1   93.07    9.52
   1   8  -1   72.14    9.83
  -1   8   1   93.87    9.40
  -1   8   2  147.38    7.36
  -1  -8   2  168.48   10.20
   1   8  -2  157.04    7.38
   1  -8  -2  147.52    7.36
   1  -8  -2  160.47    7.48
   1   8  -3  556.66   12.15
   1  -8  -3  547.74   12.11
  -1  -8   3  515.69    9.81
  -1   8   3  535.30   12.03
   1  -8  -3  529.05   11.90
  -1   8   4   26.62    9.20
   1   8  -4   23.94    9.02
  -1  -8   4   20.78    6.53
   1  -8  -4   23.24    9.03
   1  -8  -4   26.90    8.82
   1  -8  -5   12.95    6.24
   1   8  -5   15.54    6.25
  -1  -8   5   17.18    8.82
   1  -8  -5   12.30    6.19
   1  -8  -6   50.09    7.56
   1   8  -6   49.90   10.57
   1  -8  -6   46.17   10.55
  -1  -8   6   55.02   10.68
   1  -8  -7   72.60   10.81
   1   8  -7   69.02    7.67
   1  -8  -7   52.96   10.73
  -1  -8   7   66.40    7.85
   1  -8  -8  103.42   11.01
   1  -8  -8  102.87   10.97
   1   8  -8  115.34   10.91
  -1  -8   8   99.15    7.99
   1  -8  -9   62.11   12.55
   1  -8  -9   71.96   12.63
   1   8  -9   56.78   12.58
  -1  -8   9   54.43   12.68
   1   8 -10    0.61   13.98
  -1  -9   1   35.41    6.56
   1  -9  -1   35.59    6.56
   1   9  -1   36.84    6.39
  -1   9   1   37.75    6.44
  -1  -9   1   25.72    6.49
   1  -9  -1   38.58    6.30
   1  -9  -2   17.52    9.63
  -1  -9   2    8.94    7.57
   1   9  -2   11.43    6.28
   1  -9  -2   13.74    9.56
  -1   9   2    4.32    9.71
  -1   9   3   -0.33   10.44
  -1  -9   3   10.37   10.52
   1   9  -3    2.76    7.45
   1  -9  -3    3.34   10.28
   1  -9  -3    8.18    7.26
  -1  -9   4    2.09   10.55
   1   9  -4   -2.51   10.62
  -1   9   4   -4.56   10.51
   1  -9  -4    3.73   10.36
   1  -9  -4    8.62   10.28
   1   9  -5   44.77    7.77
   1  -9  -5   54.28    7.55
  -1  -9   5   52.34    7.83
   1  -9  -5   52.07    7.60
   1   9  -6   23.64    7.53
   1  -9  -6   13.11   10.56
   1  -9  -6   21.77    7.48
  -1  -9   6   23.66   10.57
   1  -9  -7    3.25    8.66
   1  -9  -7    0.85    8.75
   1   9  -7   11.49   12.07
  -1  -9   7    7.22    8.60
   1  -9  -8   16.15    8.75
   1  -9  -8   16.22   12.43
   1   9  -8   11.98   12.53
  -1  -9   8   23.35   12.40
   1  10  -1   14.22   10.54
  -1  10   1   11.58   10.58
   1 -10  -1   16.29    7.55
  -1 -10   1   10.01   10.61
   1 -10  -1   29.85   10.31
  -1 -10   1   20.65   10.41
   1 -10  -2    3.29   10.52
   1 -10  -2    0.72   10.39
   1  10  -2    5.90   10.43
  -1  10   2    5.79   10.52
  -1 -10   2    4.92    7.43
   1 -10  -3  149.52    9.37
   1 -10  -3  117.81    8.27
  -1 -10   3  155.52   12.39
   1  10  -3  124.71   12.31
  -1  10   3  118.00    8.34
   1  10  -4    8.70    8.43
  -1 -10   4  -11.93   12.45
   1 -10  -4    1.61   12.04
   1 -10  -4    1.10   12.06
  -1  10   4   20.63   12.03
   1  10  -5    2.50    8.51
   1 -10  -5    4.23   12.03
  -1 -10   5  -10.89   12.34
   1 -10  -5   -0.65   12.20
   1  10  -6   -3.61   12.26
  -1 -10   6    3.24   12.31
   1 -10  -6    5.76    8.63
   1 -10  -6   -6.31   12.24
  -1 -11   1    7.73   12.30
   1 -11  -1    3.04   12.32
   1  11  -1   -1.91   12.36
  -1 -11   1    4.59   12.13
   1 -11  -1   11.39   12.20
  -1  11   1   13.85   12.30
   1  11  -2    6.98   12.21
   1 -11  -2    1.97    8.64
  -1 -11   2   -0.62    8.73
  -1 -11   2   -2.51   12.22
  -1  11   2    8.06   12.25
   1 -11  -2    6.28   12.05
   1 -11  -3   21.00   10.00
  -1  11   3   24.21   14.20
   1  11  -3   16.02   14.19
  -1 -11   3   27.02   10.04
   1 -11  -3   17.51   14.02
   0   0  -2  201.99   13.77
   0   0   2  193.69   10.86
   0   0  -3    3.83   10.20
   0   0   3    4.39    9.94
   0   0  -4  113.11    9.63
   0   0   4  118.31    9.47
   0   0  -5    1.44    7.14
   0   0   5   -1.09    7.14
   0   0  -6 2464.05   19.01
   0   0   6 2720.23   20.46
   0   0  -7   -2.96    5.88
   0   0   7   -0.06    8.13
   0   0  -8  226.80    9.25
   0   0   8  217.28    7.26
   0   0  -9    3.53    7.66
   0   0   9    1.92    5.45
   0   0  10  404.28   11.00
   0   0 -10  377.85   10.98
   0   0 -11    5.21    6.05
   0   0  11   -0.86    8.68
   0   0 -12    8.05   10.34
   0   0  12    2.98    7.41
   0   0  13   -8.70   12.20
   0   0 -13    0.38   12.03
   0   1   0   16.82    8.78
   0  -1   0   20.08   10.53
   0  -1   1  818.98   19.29
   0   1  -1  829.49   21.45
   0  -1  -1  837.60   18.81
   0   1   1  815.88   18.53
   0  -1  -1  794.94   18.67
   0   1   1  811.11   19.17
   0  -1  -2  833.17   16.47
   0   1  -2  876.92   19.01
   0   1   2  883.65   18.44
   0  -1   2  910.83   18.90
   0  -1   3 2058.46   22.01
   0   1  -3 2068.78   23.35
   0  -1  -3 2062.66   22.80
   0   1   3 1969.44   21.07
   0  -1  -4  245.00   10.10
   0  -1   4  251.38    8.50
   0   1   4  255.88   10.24
   0   1  -4  247.42   10.32
   0  -1   5 2891.04   22.15
   0  -1  -5 2819.13   21.58
   0   1   5 2701.46   20.35
   0   1  -5 2631.66   20.44
   0   1  -6  303.66    9.71
   0  -1   6  314.21   10.29
   0  -1  -6  288.66    8.17
   0   1   6  303.57   10.23
   0   1   7 2057.92   16.43
   0  -1  -7 1962.79   16.22
   0  -1   7 2175.41   18.35
   0   1  -7 1991.92   16.45
   0  -1  -8    1.31    7.92
   0  -1   8    4.09    7.84
   0   1   8    1.54    7.89
   0   1  -8   -0.40    7.99
   0  -1  -9  734.39   11.69
   0  -1   9  752.08   11.90
   0   1   9  684.19    9.87
   0   1  -9  731.24   11.71
   0  -1 -10   -8.00    9.03
   0   1  10   -0.50    8.82
   0  -1  10    3.26    8.87
   0   1 -10    0.24    6.37
   0  -1 -11  672.83   11.99
   0  -1  11  680.50   12.41
   0   1  11  695.70   12.21
   0   1 -11  664.20   12.19
   0  -1 -12   67.54   10.58
   0  -1  12   65.89   10.63
   0   1  12   59.73   10.71
   0   1 -12   63.06   10.60
   0  -1 -13   71.07   12.51
   0   1  13   79.99   12.55
   0  -1  13   83.35   12.57
   0   1 -13   73.27   12.58
   0  -2  -2  186.61    9.18
   0   2   2  196.93    9.18
   0   2  -2  202.20   12.12
   0  -2  -2  199.48    9.41
   0  -2   2  188.78    9.48
   0   2  -3 4736.26   30.86
   0  -2  -3 4745.25   29.78
   0  -2   3 4796.50   31.11
   0   2   3 5102.80   31.87
   0  -2   4  132.39    8.59
   0  -2  -4  128.29    8.58
   0   2  -4  124.99    8.60
   0   2   4  125.83    6.66
   0  -2   5 1920.50   17.69
   0   2   5 1915.93   17.23
   0   2  -5 1851.93   17.51
   0  -2  -5 1894.83   17.12
   0   2   6 1119.79   14.09
   0  -2   6 1009.08   12.29
   0  -2  -6 1021.82   12.16
   0   2  -6 1091.68   14.26
   0  -2   7  500.66   11.16
   0  -2  -7  462.14    9.09
   0   2   7  518.13   11.25
   0   2  -7  497.05   11.15
   0   2   8    1.46    5.60
   0  -2   8    1.52    5.67
   0  -2  -8    2.40    7.94
   0   2  -8    4.34    5.66
   0  -2  -9  204.55   10.36
   0  -2   9  218.54   10.36
   0   2   9  208.03   10.35
   0   2  -9  190.31    7.94
   0  -2 -10  164.23    9.73
   0  -2  10  181.98    9.70
   0   2  10  152.04    7.37
   0   2 -10  160.61    9.71
   0  -2 -11   37.64    7.45
   0  -2  11   32.25    7.63
   0   2  11   32.52   10.64
   0   2 -11   42.15   10.54
   0  -2 -12    8.99   10.39
   0  -2  12   10.25   10.43
   0   2  12    1.44    7.54
   0   2 -12    0.84   10.42
   0  -2 -13   82.25   12.47
   0  -2  13   74.03   12.57
   0   2  13   70.69   12.71
   0   2 -13   68.17    8.96
   0   3   0   -1.81    9.28
   0  -3   0    1.44    6.44
   0  -3   1 1704.95   18.98
   0  -3  -1 1669.62   17.35
   0   3  -1 1658.06   18.88
   0   3   1 1688.32   18.72
   0  -3  -1 1468.45   16.39
   0   3  -2  708.49   11.91
   0  -3  -2  726.48   11.56
   0  -3   2  724.32   11.99
   0   3   2  742.35   11.78
   0  -3  -2  785.10   13.42
   0   3  -3   23.39    7.79
   0  -3   3   27.04    5.54
   0  -3  -3   23.62    5.43
   0   3   3   26.03    5.46
   0  -3  -3   25.33    5.54
   0   3  -4  129.39    8.20
   0  -3   4  140.95    8.12
   0  -3  -4  129.18    6.25
   0   3   4  125.78    6.16
   0  -3  -4  130.23    6.27
   0   3  -5  691.23   12.32
   0  -3  -5  691.80   12.17
   0   3   5  707.97   12.26
   0  -3  -5  718.55   12.35
   0  -3   5  663.41   10.59
   0  -3   6 1392.15   15.21
   0  -3  -6 1243.48   12.83
   0   3  -6 1350.58   15.06
   0   3   6 1398.01   14.81
   0  -3   7  597.16   11.35
   0  -3  -7  540.18    9.20
   0   3  -7  534.35    9.35
   0   3   7  581.43   11.18
   0  -3   8   15.67    5.49
   0  -3  -8   16.79    5.59
   0   3   8   25.86    7.97
   0   3  -8   13.69    8.10
   0  -3   9  188.39    7.71
   0  -3  -9  211.49   10.22
   0   3  -9  177.52    7.80
   0   3   9  184.87    7.69
   0  -3  10   12.57    8.77
   0  -3 -10   17.33    6.13
   0   3 -10   23.13    8.69
   0   3  10   10.17    6.20
   0  -3 -11   73.46    7.79
   0  -3  11   92.27   10.79
   0   3  11   83.48   10.72
   0   3 -11   85.84    7.90
   0  -3 -12  454.10   13.40
   0  -3  12  456.28   13.50
   0   3 -12  464.01   13.53
   0   3  12  468.22   14.00
   0  -3 -13  110.92   12.84
   0  -3  13  107.79   12.83
   0   3 -13  105.99   12.88
   0   3  13   91.83   12.88
   0   4   0  201.20    8.96
   0  -4   0  203.25    7.16
   0  -4   1 2757.05   20.89
   0   4   1 2330.19   18.24
   0  -4  -1 2661.82   20.25
   0   4  -1 2459.74   19.03
   0  -4  -2  992.02   13.07
   0  -4   2  918.48   11.87
   0   4   2  946.06   12.99
   0   4  -2  867.38   11.65
   0  -4  -2  930.32   12.82
   0   4  -3 1290.78   14.55
   0  -4   3 1363.87   14.84
   0  -4  -3 1370.00   14.27
   0  -4  -3 1314.51   14.04
   0  -4  -4  116.64    6.98
   0   4  -4  108.78    6.95
   0   4   4  113.11    6.95
   0  -4   4  129.36    9.33
   0  -4  -4  119.14    6.88
   0   4   5 1965.87   16.80
   0   4  -5 1731.67   15.28
   0  -4  -5 1776.57   14.84
   0  -4  -5 1988.20   16.89
   0  -4   5 1997.70   17.41
   0  -4  -6   26.73    8.43
   0   4  -6   19.77    6.03
   0  -4  -6   28.55    8.29
   0   4   6   23.10    8.35
   0  -4   6   25.47    5.93
   0  -4   7  370.59   10.18
   0   4  -7  369.31   10.29
   0  -4  -7  370.04    9.89
   0  -4  -7  364.72    8.24
   0   4   7  360.47    8.14
   0  -4  -8  166.56   10.68
   0  -4   8  151.92   10.53
   0  -4  -8  145.48    7.70
   0   4  -8  153.71   10.36
   0   4   8  165.76   10.43
   0   4   9   71.43    9.28
   0  -4   9   61.93    9.28
   0  -4  -9   65.22    9.13
   0  -4  -9   70.34    9.44
   0   4  -9   65.75    6.63
   0  -4  10    9.93    9.54
   0  -4 -10   17.71    7.34
   0   4  10   12.41    7.28
   0  -4 -10   12.10    9.52
   0   4 -10    8.08    9.56
   0  -4 -11   23.19    7.55
   0  -4  11   21.57   10.49
   0  -4 -11   22.15   10.48
   0   4  11   25.26    7.44
   0   4 -11   28.71   10.46
   0  -4 -12   10.21   12.14
   0  -4  12    4.41   12.21
   0   4 -12    7.87   12.21
   0  -4 -12    4.74   12.22
   0   4  12  -10.86   12.33
   0  -5   0   -4.84    8.52
   0   5   0   -2.55    4.86
   0  -5   1  867.75   13.00
   0   5  -1  797.51   11.06
   0   5   1  808.73   10.98
   0  -5  -1  841.70   12.79
   0  -5   2   44.16    8.71
   0  -5  -2   38.29    8.69
   0   5  -2   34.26    6.36
   0   5   2   43.82    6.23
   0  -5  -2   33.13    6.26
   0  -5  -3    5.38    8.53
   0   5   3   14.87    8.66
   0  -5   3    8.81    6.16
   0  -5  -3    7.12    8.43
   0   5  -3   12.34    8.57
   0   5  -4  107.59    9.06
   0  -5   4  111.04    6.77
   0  -5  -4  108.79    6.65
   0  -5  -4  107.17    6.56
   0   5  -5   27.66    6.04
   0  -5  -5   29.82    5.96
   0  -5  -5   32.09    5.91
   0  -5   5   37.32    8.33
   0   5   6 1273.42   13.81
   0  -5  -6 1327.03   14.03
   0   5  -6 1265.60   14.35
   0  -5  -6 1182.21   12.03
   0  -5   6 1290.22   14.26
   0   5  -7   55.23    9.83
   0  -5  -7   47.74    7.15
   0  -5  -7   47.93    6.91
   0   5   7   51.17    7.06
   0  -5   7   58.47    7.04
   0  -5   8    0.83    6.44
   0   5  -8    1.45    8.91
   0  -5  -8   -2.46    8.90
   0  -5  -8    0.06    9.09
   0   5   8  -10.23    9.05
   0  -5   9    4.88    8.89
   0   5  -9   15.48    8.72
   0  -5  -9   11.83    6.29
   0  -5  -9   11.32    6.27
   0   5   9   11.31    6.34
   0  -5  10    0.83   10.35
   0   5 -10    2.78   10.40
   0  -5 -10   -1.14   10.46
   0  -5 -10   -3.89   10.26
   0   5  10   -3.29   10.43
   0  -5  11   53.24   12.35
   0  -5 -11   53.36    8.80
   0  -5 -11   60.62   12.35
   0   5 -11   50.11    8.84
   0   5  11   44.09    8.94
   0  -5 -12  486.93   11.43
   0  -5  12  452.35   11.30
   0  -5 -12  495.58   14.68
   0   5 -12  469.25   11.51
   0   5  12  468.26   11.29
   0   6   0  351.06   10.23
   0  -6   0  352.07   10.24
   0  -6   1  195.46    9.43
   0   6  -1  192.50    9.53
   0   6   1  176.47    7.16
   0  -6  -1  182.72    7.25
   0  -6  -1  169.04    7.07
   0  -6   2  280.35    7.99
   0   6  -2  297.36   10.02
   0  -6  -2  289.05    7.83
   0   6   2  312.59    9.93
   0  -6  -2  288.01    9.86
   0  -6  -3   16.84    8.17
   0   6   3   12.07    8.42
   0   6  -3   10.06    5.98
   0  -6  -3   12.93    8.23
   0  -6   3   18.64    5.82
   0  -6  -4    7.77    5.64
   0  -6   4   -1.19    8.14
   0  -6  -4   -1.15    5.69
   0   6  -4    3.99    5.76
   0  -6  -5  551.60    9.02
   0  -6  -5  577.08    9.14
   0  -6   5  608.10   11.18
   0   6  -5  547.68    9.17
   0   6  -6  337.85   11.24
   0  -6  -6  302.43    8.49
   0  -6  -6  342.63    8.78
   0  -6   6  310.13    8.60
   0   6  -7   50.19    9.18
   0  -6  -7   49.67    9.22
   0  -6  -7   54.09    9.05
   0  -6   7   50.33    6.64
   0  -6   8   55.76    6.59
   0   6  -8   54.99    9.22
   0  -6  -8   69.70    9.33
   0  -6  -8   55.35    9.17
   0   6   8   59.80    9.20
   0  -6   9    1.98   10.28
   0  -6  -9   -4.15    7.54
   0   6  -9  -10.32   10.41
   0  -6  -9    6.56   10.18
   0   6   9    2.06    7.47
   0  -6  10    3.06   10.27
   0  -6 -10   -1.93   10.36
   0   6 -10    4.18   10.20
   0  -6 -10    0.21    7.28
   0   6  10    3.60    7.20
   0  -6 -11   13.19   12.11
   0  -6  11    5.41   12.15
   0   6 -11    3.53   12.30
   0  -6 -11    4.34   12.30
   0   6  11    0.06   12.27
   0  -7   0   -2.61    5.60
   0   7   0    4.17    7.86
   0   7  -1   25.56    5.67
   0  -7   1   21.12    5.67
   0   7   1   30.69    7.96
   0  -7  -1   21.99    5.71
   0  -7  -1   22.30    7.99
   0   7  -2    6.49    8.01
   0  -7   2    6.90    5.61
   0  -7  -2    4.90    5.52
   0   7   2    2.93    5.66
   0  -7  -2    1.56    5.61
   0   7   3  142.90    6.70
   0  -7   3  149.67    8.92
   0  -7  -3  142.99    6.51
   0   7  -3  143.84    6.67
   0  -7  -3  140.34    6.59
   0  -7  -4  128.34    9.93
   0  -7   4  121.77    7.56
   0  -7  -4  121.67    7.57
   0   7  -4  134.86   10.26
   0  -7  -5   19.95    9.34
   0  -7  -5   31.36    9.07
   0  -7   5   28.41    9.32
   0   7  -5   25.11    9.29
   0  -7  -6  484.64   11.51
   0  -7  -6  460.91   11.49
   0  -7   6  470.13   11.77
   0   7  -6  468.20   11.54
   0  -7   7   39.83    6.57
   0  -7  -7   52.85    6.63
   0  -7  -7   47.21    6.65
   0   7  -7   41.58    9.26
   0   7  -8    8.10   10.34
   0  -7  -8   15.30    7.36
   0  -7  -8    8.52    7.47
   0  -7   8   13.33   10.56
   0  -7   9   24.56    7.32
   0   7  -9   14.52   10.53
   0  -7  -9   19.15   10.39
   0  -7  -9   17.51   10.52
   0  -7  10    2.88   12.22
   0   7 -10    1.51   12.19
   0  -7 -10   -0.23   12.33
   0  -7 -10    6.74   12.31
   0  -8   0   94.56   10.09
   0   8   0   84.58    7.36
   0   8   1   34.82    6.70
   0  -8   1   42.94    9.36
   0   8  -1   38.62    6.58
   0  -8  -1   31.53    6.55
   0  -8  -1   41.87    6.74
   0   8  -2   72.72    9.62
   0  -8   2   65.58    7.00
   0   8   2   56.54    6.92
   0  -8  -2   68.63    9.46
   0  -8  -2   61.95    6.71
   0   8   3    4.05    9.02
   0   8  -3    4.12    6.43
   0  -8   3    9.85    9.10
   0  -8  -3   10.60    8.81
   0  -8  -3    1.21    9.01
   0   8  -4   18.96    6.40
   0  -8  -4   28.51    9.00
   0  -8   4   17.92    9.18
   0  -8  -4   31.47    8.77
   0  -8  -5   96.07    9.41
   0   8  -5   97.95    9.31
   0  -8   5   96.91    7.08
   0  -8  -5  100.07    9.20
   0  -8  -6  218.92   11.75
   0  -8  -6  192.14   11.54
   0   8  -6  195.49   11.55
   0  -8   6  200.12   11.78
   0  -8  -7    5.96   10.37
   0  -8  -7    1.15   10.29
   0   8  -7    4.36   10.31
   0  -8   7   -4.51   10.44
   0  -8  -8   13.03   12.14
   0  -8  -8   13.61   12.16
   0   8  -8   10.68    8.50
   0  -8   8    1.45   12.24
   0  -8   9   13.98   12.24
   0  -8  -9   11.89   12.17
   0   8  -9    3.76   12.24
   0  -8  -9   23.71   12.05
   0  -9   0   -4.07    8.77
   0   9   0    2.42    6.19
   0  -9   0    0.62    6.11
   0  -9  -1   21.59    6.41
   0  -9   1   25.59    8.97
   0   9  -1   21.50    6.45
   0  -9  -1   30.73    8.81
   0   9   1   34.84    8.76
   0   9   2   -0.30    9.65
   0  -9   2    1.04   10.56
   0  -9  -2   -3.67    7.49
   0  -9  -2    2.26    6.12
   0   9  -2   -3.96    8.81
   0   9  -3   89.40    7.82
   0  -9   3  102.15   10.95
   0  -9  -3   75.55    7.79
   0  -9  -3   84.16    7.86
   0   9   3   87.70    7.88
   0   9  -4   37.05   10.50
   0  -9   4   29.93   10.66
   0  -9  -4   37.21   10.63
   0  -9  -4   29.91   10.46
   0   9  -5    3.21   10.54
   0  -9  -5   13.59   10.48
   0  -9   5    7.26   10.63
   0  -9  -5    7.55   10.41
   0   9  -6    5.10   10.42
   0  -9  -6    6.02    7.39
   0  -9   6    8.94    7.31
   0  -9  -6    9.79    7.41
   0  -9  -7  148.10   13.00
   0  -9  -7  143.85    9.68
   0   9  -7  161.52   13.08
   0  -9   7  160.95    9.61
   0  -9  -8   16.91    8.85
   0  -9  -8   20.20    8.70
   0   9  -8   13.20   13.29
   0  -9   8   16.89    8.93
   0 -10   0  211.65   11.77
   0  10   0  217.27   11.77
   0 -10   0  207.95    8.83
   0 -10  -1    5.80    7.36
   0 -10   1   -3.76    7.51
   0  10  -1   -3.88   10.49
   0  10   1    4.25   10.48
   0 -10  -1   -4.54   10.66
   0  10   2   41.43   10.72
   0 -10   2   49.39   10.74
   0  10  -2   27.86    7.86
   0 -10  -2   44.64   10.46
   0 -10  -2   49.34    7.75
   0 -10  -3    5.37    7.26
   0  10   3   -0.66    7.43
   0 -10   3    3.61   11.43
   0 -10  -3    6.65   11.29
   0  10  -3    3.60   11.33
   0  10  -4   16.50   12.36
   0 -10   4   24.01    8.80
   0 -10  -4   41.01   12.00
   0 -10  -4   13.68   12.29
   0  10  -5    6.70   12.29
   0 -10  -5   13.07   12.14
   0 -10   5    2.95    8.77
   0 -10  -5   12.62   12.18
   0  10  -6   32.69    8.96
   0 -10  -6   44.01   13.36
   0 -10   6   38.71   13.38
   0 -10  -6   34.12    8.95
   0 -11   0    5.46   12.09
   0 -11   0    5.11    8.51
   0  11   0    3.85    8.72
   0 -11  -1   23.59   12.15
   0  11  -1   21.13   12.28
   0 -11   1   12.38   12.27
   0  11   1   13.76   12.27
   0 -11  -1    7.53   12.12
   0 -11   1    7.48   12.26
   0 -11  -2   11.14   13.41
   0  11   2    3.44   12.44
   0 -11   2   29.40   13.26
   0  11  -2   12.26    8.82
   0 -11  -2   23.06   12.19
   0 -11   3   14.94   13.88
   0  11   3   14.35   13.97
   0  11  -3    8.80    9.83
   0 -11  -3    6.77   13.82
   0 -11  -3    7.46    9.85
  -1   0   0    1.57   11.66
   1   0   0    1.00   10.57
  -1   0  -1   30.80   11.80
   1   0   1   31.13   11.02
  -1   0  -2   -0.03    7.54
   1   0   2    2.66   10.39
  -1   0  -3  203.66    8.72
   1   0   3  221.98    8.65
  -1   0  -4    2.85    7.63
   1   0   4   -6.04    7.61
  -1   0  -5   89.06    7.59
   1   0   5   92.15    7.59
  -1   0  -6    0.68    5.88
   1   0   6    1.19    5.82
  -1   0  -7 2340.82   17.00
   1   0   7 2510.50   18.65
  -1   0  -8   -1.00    5.50
   1   0   8   -1.77    7.81
  -1   0  -9  667.50   10.24
   1   0   9  687.28   12.47
  -1   0 -10    2.92    6.15
   1   0  10    5.57    6.26
  -1   0 -11    6.48   10.17
   1   0  11   -3.84   10.33
  -1   0 -12   -5.25   10.28
   1   0  12   -0.66   10.32
   1   0  13  264.78    9.93
  -1   0 -13  280.49   13.28
  -1  -1   0  450.33   15.03
  -1   1   0  443.96   17.01
   1  -1   0  458.15   16.60
  -1  -1   0  446.02   17.26
   1   1   0  436.02   14.86
   1   1   1   10.94    7.74
  -1  -1  -1    9.76    8.05
  -1   1  -1    9.91    7.98
   1  -1   1    9.63    7.69
   1  -1   2 2016.52   21.53
   1   1   2 2002.60   22.47
  -1   1  -2 2014.67   22.78
  -1  -1  -2 1929.23   20.93
   1  -1   3 1431.20   16.34
  -1  -1  -3 1471.89   17.71
   1   1   3 1532.66   17.88
  -1   1  -3 1365.15   16.16
  -1   1  -4 4066.90   26.11
   1  -1   4 4027.90   25.29
  -1  -1  -4 4065.01   25.77
   1   1   4 4040.17   25.10
  -1   1  -5  534.35   10.44
   1  -1   5  531.74   10.36
  -1  -1  -5  522.87   10.34
   1   1   5  501.01    9.03
  -1   1  -6  581.51   11.45
  -1  -1  -6  547.69    9.60
   1  -1   6  551.27    9.50
   1   1   6  600.70   11.40
  -1   1  -7  121.98    8.96
  -1  -1  -7  117.15    8.97
   1  -1   7  118.56    8.96
   1   1   7  116.59    6.69
  -1  -1  -8  227.95    8.97
   1  -1   8  215.65    7.08
   1   1   8  229.17    9.06
  -1   1  -8  197.81    6.99
  -1  -1  -9  204.18    7.76
   1  -1   9  212.16    7.90
   1   1   9  215.43   10.38
  -1   1  -9  221.96   10.34
  -1  -1 -10 1209.64   12.58
   1  -1  10 1268.64   12.97
   1   1  10 1329.89   14.93
  -1   1 -10 1284.01   14.85
  -1  -1 -11    0.41   10.18
   1  -1  11   -1.40    7.25
   1   1  11   11.63    7.21
  -1   1 -11   -1.15   10.26
  -1  -1 -12   14.75   10.32
   1  -1  12    9.51   10.41
  -1   1 -12   16.09    7.37
   1   1  12   14.53   10.36
  -1  -1 -13   -9.75    8.73
   1   1  13    2.22   12.27
   1  -1  13   -3.26   12.23
  -1   1 -13    5.88   12.15
   1  -2   0 2975.49   26.75
   1   2   0 2951.86   28.56
  -1  -2   0 3052.93   28.67
  -1  -2   0 2868.38   28.07
  -1   2   0 2937.62   26.67
  -1  -2  -1   53.14   10.69
   1   2   1   50.65   10.44
  -1   2  -1   51.29   10.89
   1  -2   1   50.78   10.67
  -1  -2  -1   45.55    7.74
  -1   2  -2 3656.35   26.42
  -1  -2  -2 3900.44   27.92
   1   2   2 3990.65   28.11
   1  -2   2 4215.52   29.12
  -1  -2  -3  195.13    7.62
   1   2   3  207.28    9.65
  -1   2  -3  186.00    7.67
   1  -2   3  192.09    7.71
   1  -2   4  620.68   10.06
  -1  -2  -4  567.49    9.67
   1   2   4  617.84    9.96
  -1   2  -4  611.24   11.31
   1  -2   5  624.27   10.68
  -1  -2  -5  620.17   10.58
   1   2   5  600.20    9.33
  -1   2  -5  602.21   10.82
   1  -2   6 1039.17   11.85
  -1  -2  -6 1111.68   13.51
   1   2   6 1071.37   11.93
  -1   2  -6 1033.97   11.86
   1  -2   7  996.53   12.73
  -1  -2  -7  963.95   12.62
   1   2   7  971.33   12.60
  -1   2  -7  951.16   12.78
  -1  -2  -8   13.74    7.91
   1  -2   8   21.43    7.72
   1   2   8   14.20    5.53
  -1   2  -8   18.92    7.86
  -1  -2  -9  116.49    7.30
   1  -2   9  128.82    9.89
   1   2   9  130.45    9.85
  -1   2  -9  127.06    9.94
  -1  -2 -10  241.99    9.93
   1  -2  10  264.97   10.25
  -1   2 -10  250.67   10.00
   1   2  10  275.90   10.04
  -1  -2 -11    0.91   10.28
   1  -2  11   10.42    7.24
   1   2  11   -2.45   10.38
  -1   2 -11    8.15   10.21
  -1  -2 -12  193.10   12.70
   1  -2  12  165.94    9.42
   1   2  12  175.48    9.31
  -1   2 -12  173.94   12.94
  -1  -2 -13  151.59   13.68
   1  -2  13  142.99   13.92
   1   2  13  134.86   13.89
  -1   2 -13  129.47    9.41
   1  -3   0  157.93    7.77
  -1  -3   0  157.77   10.10
   1   3   0  153.05   10.12
  -1   3   0  148.32    7.90
  -1  -3   0  144.99    9.93
  -1   3  -1  340.04   11.17
   1   3   1  362.42   11.13
  -1  -3  -1  335.84   10.92
   1  -3   1  362.89   11.05
  -1  -3  -1  362.65   11.16
   1   3   2  786.94   12.70
  -1  -3  -2  774.68   12.66
  -1   3  -2  747.77   11.40
  -1  -3  -2  806.10   12.96
   1  -3   2  797.75   12.98
  -1  -3  -3  287.25    9.44
  -1   3  -3  250.31    7.61
  -1  -3  -3  266.07    9.22
   1  -3   3  276.69    7.67
   1   3   3  266.66    9.35
   1   3   4 3115.22   20.58
  -1  -3  -4 3026.87   20.23
  -1   3  -4 3111.69   21.08
   1  -3   4 3253.73   21.42
   1  -3   5 1315.99   14.60
  -1  -3  -5 1125.31   12.29
  -1   3  -5 1209.15   12.85
   1   3   5 1302.13   14.40
   1  -3   6  826.96   12.33
  -1  -3  -6  723.72   10.07
  -1   3  -6  806.89   12.44
   1   3   6  817.52   12.25
   1  -3   7  504.20   10.74
  -1  -3  -7  481.71    8.70
  -1   3  -7  474.77    8.84
   1   3   7  508.30   10.65
   1  -3   8  174.40    9.55
  -1  -3  -8  166.47    9.59
   1   3   8  168.92    7.65
  -1   3  -8  160.28    6.73
   1  -3   9  952.38   11.52
  -1  -3  -9  998.05   13.40
   1   3   9  973.33   11.44
  -1   3  -9  879.69   11.37
  -1  -3 -10  438.68   11.07
   1  -3  10  508.05   11.31
  -1   3 -10  430.88    8.94
   1   3  10  489.54   11.23
  -1  -3 -11    9.35    7.35
   1  -3  11    8.59    7.29
  -1   3 -11   14.08   10.33
   1   3  11    3.30    7.27
  -1  -3 -12  142.91   12.65
  -1   3 -12  110.78    9.39
   1  -3  12  110.10    9.18
   1   3  12  120.34    9.13
   1  -4   0  185.33    8.70
   1   4   0  176.36    6.98
  -1  -4   0  172.21    6.86
  -1   4   0  176.45    8.64
  -1  -4   0  170.59    6.80
  -1  -4  -1   29.41    7.50
   1   4   1   27.53    7.50
   1  -4   1   31.84    7.43
  -1   4  -1   23.99    7.62
  -1  -4  -1   25.07    7.31
  -1   4  -2 1370.45   14.60
   1  -4   2 1322.62   13.30
  -1  -4  -2 1339.48   13.26
  -1  -4  -2 1328.19   14.30
  -1   4  -3   87.57    5.78
   1  -4   3  107.82    7.63
  -1  -4  -3   93.43    5.69
   1   4   3   94.26    5.69
  -1  -4  -3  100.85    5.83
  -1   4  -4  217.17    9.89
  -1  -4  -4  224.29    9.84
  -1  -4  -4  207.86    7.35
   1  -4   4  229.69    9.83
   1   4   4  223.49    9.72
  -1   4  -5  117.49    9.13
  -1  -4  -5  115.37    6.75
  -1  -4  -5  128.12    8.91
   1   4   5  125.86    9.07
   1  -4   5  124.93    9.09
   1  -4   6  954.51   12.65
   1   4   6  951.06   12.54
  -1   4  -6  822.69   10.61
  -1  -4  -6  870.23   10.59
  -1  -4  -6  988.28   12.67
   1  -4   7   38.23    8.10
  -1  -4  -7   46.82    8.24
  -1   4  -7   33.93    8.11
  -1  -4  -7   32.06    5.91
   1   4   7   43.93    8.09
   1  -4   8    6.92    9.06
  -1  -4  -8   10.02    8.96
  -1   4  -8    8.62    9.24
   1   4   8    3.14    9.24
   1  -4   9  103.27    9.57
  -1  -4  -9  103.67    6.90
  -1   4  -9  100.96    9.57
   1   4   9  105.88    6.99
   1  -4  10  283.38    8.89
  -1  -4 -10  294.14   11.72
  -1   4 -10  266.38    8.97
   1   4  10  288.86    8.87
  -1  -4 -11    5.12    7.43
   1  -4  11    6.76    7.42
  -1   4 -11    6.56   10.61
   1   4  11   15.30    7.24
  -1  -4 -12  285.97   13.56
   1  -4  12  269.93   10.17
  -1   4 -12  303.80   13.73
   1   4  12  300.58   13.32
   1  -5   0    2.32    6.07
   1   5   0    4.09    6.10
  -1   5   0    5.76    8.61
  -1  -5   0    3.19    8.52
  -1  -5   0    6.71    5.95
  -1  -5  -1  422.36   10.88
   1  -5   1  405.98    8.80
   1   5   1  401.43    8.67
  -1   5  -1  413.55   10.82
  -1  -5  -1  378.76    8.52
   1  -5   2  230.67    7.66
  -1  -5  -2  227.63    9.84
  -1   5  -2  230.76    9.97
   1   5   2  238.45   10.08
  -1  -5  -2  238.74    7.70
   1  -5   3 4751.06   25.22
  -1   5  -3 4544.76   24.86
  -1  -5  -3 4578.79   24.34
  -1  -5  -3 4306.56   23.46
  -1   5  -4    4.64    6.17
  -1  -5  -4    4.98    6.22
  -1  -5  -4   10.49    8.49
   1  -5   4   17.78    8.59
   1   5   4   10.94    6.09
   1  -5   5  422.63   10.26
  -1   5  -5  376.18    8.27
  -1  -5  -5  398.94   10.04
   1   5   5  412.53   10.16
  -1  -5  -5  425.72   10.23
  -1   5  -6   30.27    5.88
  -1  -5  -6   28.22    6.02
  -1  -5  -6   30.30    8.03
   1   5   6   33.42    5.69
   1  -5   6   25.24    8.10
   1  -5   7  335.28   10.95
  -1  -5  -7  327.78    8.60
  -1   5  -7  321.42   11.06
  -1  -5  -7  329.97   10.84
   1   5   7  313.05    8.40
  -1  -5  -8   31.29    9.21
   1  -5   8   37.58    9.04
  -1   5  -8   21.15    6.62
  -1  -5  -8   25.18    6.51
   1   5   8   38.81    9.13
   1  -5   9  922.63   14.83
  -1  -5  -9  893.43   14.33
  -1   5  -9  888.63   14.57
  -1  -5  -9  958.45   14.92
   1   5   9  921.06   14.62
   1  -5  10   18.12   10.47
   1   5  10   13.34    7.47
  -1  -5 -10   19.21    7.48
  -1   5 -10   14.45    7.54
  -1  -5 -10   15.57   10.64
   1  -5  11   61.89   12.44
  -1  -5 -11   57.33    8.99
  -1   5 -11   67.35   12.57
   1   5  11   59.27    9.02
  -1  -5 -11   69.77    8.98
   1  -6   0   59.39    8.63
  -1   6   0   56.28    8.66
   1   6   0   55.12    6.27
  -1  -6   0   57.97    6.28
  -1  -6   0   52.88    6.15
   1  -6   1   -2.39    8.26
  -1   6  -1    5.24    5.90
  -1  -6  -1   -0.23    8.23
   1   6   1    2.20    8.24
  -1  -6  -1   -3.44    8.19
  -1  -6  -2  319.86    9.89
   1  -6   2  329.19   10.05
   1   6   2  295.14    7.78
  -1   6  -2  317.03   10.04
  -1  -6  -2  281.47    7.58
  -1  -6  -3   19.47    8.23
   1  -6   3   14.43    5.94
  -1  -6  -3   12.65    5.79
  -1   6  -3   16.42    5.94
  -1   6  -4  388.01   10.23
   1  -6   4  405.26   10.17
  -1  -6  -4  369.46    8.04
  -1  -6  -4  412.16   10.11
  -1   6  -5  148.45    6.78
  -1  -6  -5  153.96    6.80
  -1  -6  -5  150.71    8.71
   1  -6   5  144.19    6.73
  -1   6  -6  106.84    7.01
  -1  -6  -6  107.26    9.79
  -1  -6  -6   93.22    7.06
   1  -6   6  116.04    9.53
   1   6   6  107.27    9.68
  -1  -6  -7    9.32    8.89
  -1   6  -7   11.40    8.68
  -1  -6  -7   12.31    6.07
   1   6   7    2.60    8.92
   1  -6   7    5.13    8.84
   1  -6   8   22.69    9.83
  -1   6  -8   14.58    9.79
  -1  -6  -8   19.32    9.66
   1   6   8   21.51    9.86
  -1  -6  -8   18.01   10.02
   1  -6   9  183.53   11.30
  -1   6  -9  161.24   11.36
  -1  -6  -9  167.14    8.25
  -1  -6  -9  199.02   11.30
   1   6   9  185.68   11.21
   1  -6  10   62.00   12.33
  -1   6 -10   52.37   12.48
  -1  -6 -10   61.15   12.46
   1   6  10   56.37    8.75
  -1  -6 -10   65.93    8.83
   1  -6  11   14.51    8.62
  -1   6 -11   16.12    8.58
  -1  -6 -11    8.10   12.27
  -1  -6 -11   -1.22   12.35
   1   6  11    9.45   12.31
  -1   7   0   96.08    8.52
   1  -7   0   83.01    6.35
   1   7   0   85.28    6.31
  -1  -7   0   82.22    6.18
  -1  -7   0   91.71    6.33
   1  -7   1   66.96    6.18
  -1   7  -1   58.42    6.16
   1   7   1   63.32    8.45
  -1  -7  -1   73.97    8.37
  -1  -7  -1   54.91    8.25
   1   7   2   74.69    8.59
   1  -7   2   79.73    6.27
  -1  -7  -2   77.62    8.54
  -1   7  -2   75.58    6.27
  -1  -7  -2   78.57    8.42
  -1  -7  -3 1167.20   12.39
   1  -7   3 1157.67   12.40
  -1   7  -3 1193.56   14.80
  -1  -7  -3 1095.74   12.08
  -1  -7  -4 1065.90   12.07
   1  -7   4 1034.32   12.08
  -1  -7  -4 1080.98   14.24
  -1   7  -4 1133.84   14.69
   1  -7   5  199.81   10.37
  -1  -7  -5  191.31    7.92
  -1   7  -5  174.72    7.74
  -1  -7  -5  187.40   10.23
  -1   7  -6  118.56    7.29
  -1  -7  -6  133.62    9.46
  -1  -7  -6  140.89    9.78
   1  -7   6  137.57    7.20
  -1   7  -7   18.46   10.49
  -1  -7  -7   16.94   10.32
  -1  -7  -7   13.98    7.48
   1  -7   7    8.64   10.62
   1  -7   8    8.97   10.42
  -1   7  -8    4.08    7.41
  -1  -7  -8    9.06   10.42
  -1  -7  -8   16.35    7.26
   1  -7   9  270.02   13.47
  -1   7  -9  265.91   13.36
  -1  -7  -9  269.90   13.52
  -1  -7  -9  269.01   13.19
   1  -7  10   46.50   12.65
  -1   7 -10   54.66   12.55
  -1  -7 -10   48.67   12.55
  -1  -7 -10   46.30   12.38
   1   7  10   46.36   12.42
   1   8   0   18.87    9.30
   1  -8   0   33.63    9.20
  -1  -8   0   28.46    9.08
  -1   8   0   27.74    9.32
  -1  -8   0   22.62    6.66
  -1   8  -1   17.01    9.44
   1  -8   1   27.65    9.09
   1   8   1   36.55    9.22
  -1  -8  -1   22.37    9.18
  -1  -8  -1   27.52    8.98
   1   8   2  368.84   10.97
  -1   8  -2  342.48   11.05
   1  -8   2  330.27    8.47
  -1  -8  -2  361.49   10.95
  -1  -8  -2  355.61   10.70
  -1  -8  -3   73.13    9.46
  -1   8  -3   76.87    9.49
   1  -8   3   73.59    9.41
  -1  -8  -3   77.41    9.09
  -1  -8  -4    2.75    6.25
   1  -8   4   -0.96    6.44
  -1   8  -4   -5.80    8.87
  -1  -8  -4  -17.89    8.97
  -1  -8  -5  157.48    8.46
  -1  -8  -5  165.39   11.12
   1  -8   5  157.31    8.32
  -1   8  -5  152.49   10.68
  -1  -8  -6   -7.84   10.37
  -1  -8  -6    0.54    7.23
   1  -8   6   -6.35   10.34
  -1   8  -6   -2.27   10.33
  -1  -8  -7    1.24   10.18
   1  -8   7    1.95   10.38
  -1   8  -7    3.79   10.31
  -1  -8  -7    1.01   10.36
  -1  -8  -8   25.60    8.66
  -1  -8  -8   30.24    8.70
   1  -8   8   29.13   12.37
  -1   8  -8   26.67   12.21
  -1   8  -9   25.63    8.54
   1  -8   9   18.30   13.27
  -1  -8  -9   16.21   12.36
  -1  -8  -9    5.14   13.31
  -1  -9   0   17.27    6.25
   1  -9   0   22.88    8.76
  -1   9   0   19.94    8.79
   1   9   0   19.08    8.68
  -1  -9   0   14.90    8.79
   1   9   1    1.03    8.79
   1  -9   1    4.86    7.44
  -1  -9  -1    2.78    8.72
  -1  -9  -1    7.12    9.62
  -1   9  -1   -2.67    6.22
  -1   9  -2   43.49   10.71
   1  -9   2   53.82   10.66
  -1  -9  -2   35.13    7.52
   1   9   2   35.37   10.80
  -1  -9  -2   47.76   10.72
  -1   9  -3   16.15   10.65
   1  -9   3   10.01   10.60
  -1  -9  -3    4.19    7.63
  -1  -9  -3   15.15   10.39
  -1  -9  -4  679.98   13.84
  -1   9  -4  698.42   14.21
  -1  -9  -4  710.72   14.35
   1  -9   4  754.12   14.55
  -1  -9  -5   38.53    7.76
  -1   9  -5   31.58   10.88
  -1  -9  -5   39.40   10.64
   1  -9   5   45.62   10.82
  -1  -9  -6   18.04   12.17
  -1  -9  -6   19.86    8.53
  -1   9  -6   20.67    8.71
   1  -9   6   25.29   12.30
  -1  -9  -7   22.71   12.32
  -1  -9  -7   21.64   12.33
  -1   9  -7   13.91   12.39
   1  -9   7   29.96   12.23
  -1 -10   0   -3.26    7.47
   1 -10   0    8.07    7.30
  -1  10   0    6.00   10.36
   1  10   0    4.98    7.30
  -1 -10   0   -3.61    7.38
   1 -10   1  107.33   11.13
  -1 -10  -1   90.49    7.82
  -1  10  -1   93.68   11.03
   1  10   1  101.57    8.01
  -1 -10  -1   88.85    8.13
  -1 -10  -2   39.38   10.68
   1 -10   2   64.56   10.74
  -1 -10  -2   46.80   10.66
  -1  10  -2   49.11    7.80
   1  10   2   48.69   10.77
  -1  10  -3   33.92   12.51
   1 -10   3   45.87   12.60
  -1 -10  -3   49.47    8.86
  -1 -10  -3   31.57   12.45
  -1  10  -4   21.61   12.16
   1 -10   4   14.06    8.73
  -1 -10  -4   14.88    8.69
  -1 -10  -4   28.44   11.98
  -1  10  -5   -0.81    8.64
  -1 -10  -5   -7.91   12.19
  -1 -10  -5    4.22   12.08
   1 -10   5    3.17   12.21
  -1 -10  -6   11.39   14.09
  -1 -11   0  -11.80   12.36
  -1  11   0   -4.39    8.81
   1  11   0    0.78    8.72
   1 -11   0    3.49    8.62
  -1 -11   0   -2.45    8.68
   1 -11   0    1.52    8.67
  -1 -11  -1    1.04    8.57
   1  11   1   -7.23    8.86
   1 -11   1    1.54    8.62
  -1  11  -1    0.60   12.29
  -1 -11  -1   -0.58   12.26
   1 -11   2    1.72    9.81
  -1 -11  -2    2.65   13.08
  -1  11  -2   -6.79   13.19
   1  11   2   -5.50   13.32
  -1 -11  -2   -3.41   14.03
  -2   0   0  842.05   19.15
   2   0   0  874.97   19.50
  -2   0  -1    3.20   10.46
   2   0   1    6.81   10.22
  -2   0  -2  867.63   15.16
   2   0   2  882.77   15.08
  -2   0  -3    1.78    5.50
   2   0   3    1.26    5.42
  -2   0  -4 4028.14   24.22
   2   0   4 4022.76   24.09
  -2   0  -5   -3.57    8.48
   2   0   5    1.45    8.36
  -2   0  -6 2704.85   18.02
   2   0   6 3051.95   20.03
  -2   0  -7    0.45    8.14
   2   0   7    1.14    5.73
  -2   0  -8   62.71    7.91
   2   0   8   61.54    5.73
  -2   0  -9   -2.68    6.24
   2   0   9  -11.46    9.01
  -2   0 -10  714.18   10.08
   2   0  10  810.73   12.49
  -2   0 -11    2.15    7.28
   2   0  11    7.44    7.20
   2   0  12  230.11    9.49
  -2   0 -12  247.04   12.94
  -2  -1   0 1673.95   22.59
   2   1   0 1719.52   23.88
  -2   1   0 1711.67   23.14
   2  -1   0 1725.17   23.11
   2  -1   2 1411.43   16.09
  -2  -1  -2 1400.27   16.15
   2   1   2 1442.24   16.20
  -2   1  -2 1430.34   17.54
   2  -1   3   57.70    5.92
  -2  -1  -3   59.73    5.96
   2   1   3   63.47    8.07
  -2   1  -3   60.62    8.25
  -2   1  -4  311.36    9.23
   2  -1   4  340.30    9.28
  -2  -1  -4  314.46    9.17
   2   1   4  330.16    9.26
  -2   1  -5   29.76    8.49
  -2  -1  -5   15.09    8.63
   2  -1   5   21.62    8.50
   2   1   5   21.68    8.51
  -2   1  -6  451.23    8.82
  -2  -1  -6  465.98    8.77
   2  -1   6  487.35    8.90
   2   1   6  501.50   10.75
  -2   1  -7 3251.67   20.36
  -2  -1  -7 2985.74   18.49
   2  -1   7 3085.37   18.84
   2   1   7 3349.51   20.42
  -2  -1  -8  166.88    8.62
   2  -1   8  169.98    8.42
   2   1   8  152.28    6.57
  -2   1  -8  150.79    8.58
  -2  -1  -9   33.38    6.44
   2  -1   9   30.00    9.16
   2   1   9   35.91    8.94
  -2   1  -9   29.36    9.07
  -2  -1 -10    1.79    8.76
   2  -1  10    6.19    6.27
   2   1  10    7.01    6.11
  -2   1 -10    3.73    6.20
  -2  -1 -11  483.96    9.84
   2  -1  11  506.05    9.72
   2   1  11  508.22    9.88
  -2   1 -11  536.10   12.44
  -2  -1 -12   31.72   12.17
  -2   1 -12   22.86    8.68
   2  -1  12   23.63   12.16
   2   1  12   24.39    8.69
  -2  -2   0  107.12    8.14
  -2   2   0  101.52    8.01
   2  -2   0  106.94    8.02
  -2  -2   0  100.21   10.56
   2   2   0  102.23    8.00
  -2  -2  -1  404.24   12.09
  -2   2  -1  411.13   12.15
   2  -2   1  405.56   12.01
   2   2   1  414.78   12.15
  -2  -2  -2  115.61    8.91
  -2   2  -2  109.96    6.80
   2   2   2  111.54    6.78
   2  -2   2  118.80    6.88
   2  -2   3 2993.60   21.07
  -2  -2  -3 2901.94   20.92
   2   2   3 2956.89   20.29
  -2   2  -3 2775.02   19.64
   2  -2   4  740.99   11.26
  -2  -2  -4  705.60   11.12
   2   2   4  699.95    9.85
  -2   2  -4  663.64    9.71
   2  -2   5  222.27    9.48
  -2  -2  -5  220.37    9.42
   2   2   5  214.82    9.52
  -2   2  -5  210.24    7.40
   2  -2   6  179.15    7.08
  -2  -2  -6  193.49    9.39
   2   2   6  202.01    9.32
  -2   2  -6  171.13    7.19
   2  -2   7  953.11   12.42
  -2  -2  -7  852.94   10.45
   2   2   7  950.88   12.30
  -2   2  -7  949.01   12.35
  -2  -2  -8  176.80   10.17
   2  -2   8  178.05    7.47
  -2   2  -8  189.83   10.16
   2   2   8  174.10    7.39
  -2  -2  -9  368.77   10.74
   2  -2   9  372.13   10.67
   2   2   9  390.44   10.59
  -2   2  -9  332.68    8.20
  -2  -2 -10  285.62   11.62
   2  -2  10  282.49    8.88
   2   2  10  276.55    8.90
  -2   2 -10  259.73    8.87
  -2  -2 -11   23.30   10.33
   2  -2  11   11.96   10.42
   2   2  11   20.22    7.42
  -2   2 -11   21.36    7.49
  -2  -2 -12  119.59   12.63
   2  -2  12  109.21   12.60
  -2   2 -12  127.62   12.67
   2   2  12  127.44   12.53
  -2   3   0 2696.27   20.97
   2  -3   0 3046.62   22.37
  -2  -3   0 3085.11   23.81
   2   3   0 3104.07   24.04
  -2  -3   0 2920.38   23.23
  -2   3  -1 5292.44   29.07
  -2  -3  -1 5681.28   30.37
   2  -3   1 5116.72   28.36
  -2  -3  -1 5201.05   28.96
   2   3   1 5354.28   29.51
  -2  -3  -2 4731.08   26.03
  -2   3  -2 4594.96   26.53
  -2  -3  -2 4389.79   25.11
   2  -3   2 4489.22   25.20
   2   3   2 4488.08   25.34
  -2   3  -3  256.90    7.40
  -2  -3  -3  259.47    8.97
   2   3   3  257.85    7.36
   2  -3   3  264.77    7.30
   2  -3   4 1067.67   13.30
  -2  -3  -4 1041.30   13.19
  -2   3  -4  991.39   11.67
   2   3   4  995.94   11.66
   2  -3   5  322.53    9.92
  -2  -3  -5  305.73   10.03
   2   3   5  315.67   10.02
  -2   3  -5  305.60   10.07
   2  -3   6 2394.09   17.62
  -2  -3  -6 2224.14   15.68
   2   3   6 2384.74   17.56
  -2   3  -6 2353.00   17.60
   2  -3   7  101.05    8.32
  -2  -3  -7   90.38    6.17
   2   3   7   96.42    8.36
  -2   3  -7   91.47    8.47
  -2   3  -8  162.88   10.13
   2  -3   8  170.78   10.00
  -2  -3  -8  161.59    7.38
   2   3   8  173.39   10.00
   2  -3   9   45.41    8.97
  -2  -3  -9   40.24    8.94
   2   3   9   37.03    6.39
  -2   3  -9   43.33    9.01
  -2  -3 -10  108.97    7.95
  -2   3 -10  113.91    8.02
   2  -3  10  129.51   11.02
   2   3  10  114.03   10.99
  -2  -3 -11  123.23   10.91
   2  -3  11  119.81    8.13
   2   3  11  120.66   11.83
  -2   3 -11  118.65   11.12
  -2  -3 -12   47.16   12.33
   2  -3  12   39.89   12.40
  -2   3 -12   47.99   12.41
   2   3  12   38.84   12.22
  -2  -4   0  149.58    6.49
   2  -4   0  151.14    6.33
   2   4   0  153.32    6.57
  -2  -4   0  142.84    6.44
  -2   4   0  147.03    6.52
  -2   4  -1  102.54    6.00
  -2  -4  -1  113.28    7.89
   2  -4   1  106.87    5.89
  -2  -4  -1  105.06    5.88
  -2   4  -2  115.59    6.27
   2  -4   2  124.71    6.03
  -2  -4  -2  116.56    7.88
   2   4   2  115.26    6.08
  -2  -4  -2  117.95    6.19
  -2  -4  -3 1200.44   12.55
  -2   4  -3 1263.79   14.30
  -2  -4  -3 1131.77   12.26
   2  -4   3 1286.86   14.33
   2   4   3 1163.22   12.29
  -2   4  -4    3.52    8.28
  -2  -4  -4    4.91    5.75
   2   4   4   -0.57    5.82
  -2  -4  -4    2.61    5.91
   2  -4   4   -1.78    5.92
  -2  -4  -5    4.86    8.50
  -2   4  -5    6.65    8.28
  -2  -4  -5   -2.59    8.19
   2   4   5    5.19    8.23
   2  -4   5    5.79    5.91
   2  -4   6  527.68   10.70
  -2  -4  -6  464.08    8.47
  -2   4  -6  494.22    8.81
   2   4   6  523.65   10.49
   2  -4   7  419.27   11.18
  -2  -4  -7  401.44   10.99
  -2   4  -7  403.77   11.36
   2   4   7  406.25   11.07
   2  -4   8  150.58    7.31
  -2  -4  -8  163.12    9.64
  -2   4  -8  157.09    9.87
   2   4   8  167.15    9.83
   2  -4   9   58.33    9.85
  -2  -4  -9   44.60    8.80
  -2   4  -9   41.78    6.40
   2   4   9   44.02    9.83
   2  -4  10    8.22   10.37
  -2  -4 -10   -5.29    7.44
  -2   4 -10    3.95   10.53
   2   4  10   10.00   10.32
  -2  -4 -11   61.53   12.52
   2  -4  11   69.91   12.38
  -2   4 -11   55.40    9.02
   2   4  11   56.01    8.84
  -2  -4 -12    4.04    9.96
   2   5   0 1507.97   15.76
   2  -5   0 1527.85   15.45
  -2  -5   0 1432.37   13.97
  -2   5   0 1491.00   15.42
  -2  -5   0 1440.72   15.42
  -2   5  -1   18.62    8.68
   2   5   1   17.19    6.17
  -2  -5  -1   12.84    6.07
   2  -5   1   19.20    6.11
  -2  -5  -1   15.62    8.72
  -2   5  -2 1276.57   12.78
  -2  -5  -2 1435.12   13.37
  -2  -5  -2 1466.56   14.90
   2  -5   2 1442.69   13.32
  -2   5  -3    9.58    8.88
  -2  -5  -3    7.81    6.30
  -2  -5  -3   16.29    8.69
   2  -5   3   16.99    8.89
   2   5   3    7.33    6.22
  -2   5  -4  389.87   10.22
  -2  -5  -4  386.04   10.03
  -2  -5  -4  365.78    8.12
   2  -5   4  382.08    8.17
   2   5   4  363.07    8.01
  -2   5  -5   30.75    8.25
  -2  -5  -5   33.23    8.26
  -2  -5  -5   34.37    8.14
   2   5   5   38.92    8.22
   2  -5   5   38.21    5.77
   2  -5   6 1208.57   14.43
  -2   5  -6 1210.55   14.52
  -2  -5  -6 1146.62   14.05
   2   5   6 1122.92   11.94
  -2  -5  -6 1177.01   12.33
   2  -5   7   95.59    9.63
  -2  -5  -7   93.77    9.77
  -2   5  -7   67.21    7.06
  -2  -5  -7   72.93    6.88
   2   5   7   85.52    9.47
  -2  -5  -8    7.46    8.76
   2  -5   8   -3.92    8.89
  -2  -5  -8    1.01    6.20
  -2   5  -8    1.99    8.87
   2   5   8   -9.09    8.86
   2  -5   9   14.27    7.39
  -2  -5  -9   11.16    7.45
  -2   5  -9   19.15   10.42
   2   5   9   11.97    7.47
  -2  -5  -9   18.15    7.49
   2  -5  10  248.30    8.96
   2   5  10  292.97   12.51
  -2  -5 -10  259.96    8.90
  -2   5 -10  250.82    8.89
  -2  -5 -10  304.82   12.77
   2  -5  11    8.28   12.16
  -2  -5 -11    7.52   12.22
  -2   5 -11   -2.23    8.78
   2   5  11   11.49    8.46
  -2  -5 -11    9.65    8.44
   2   6   0   33.48    6.05
   2  -6   0   35.01    5.96
  -2   6   0   31.86    8.37
  -2  -6   0   32.33    8.40
  -2  -6   0   26.47    5.95
  -2  -6  -1   98.69    8.81
   2   6   1   93.39    6.48
   2  -6   1  102.11    8.71
  -2   6  -1  103.77    8.68
  -2  -6  -1   86.66    6.40
  -2  -6  -2  262.96    9.56
   2  -6   2  231.80    7.34
  -2  -6  -2  242.80    7.30
  -2   6  -2  241.17    7.48
  -2   6  -3   78.80    8.54
   2  -6   3   78.25    6.19
  -2  -6  -3   67.76    8.36
  -2  -6  -3   69.25    8.51
  -2   6  -4   43.89    8.15
  -2  -6  -4   45.47    5.93
  -2  -6  -4   42.00    5.83
   2  -6   4   46.29    8.05
  -2  -6  -5  213.27    8.02
  -2   6  -5  215.40   10.68
  -2  -6  -5  211.70    7.80
   2  -6   5  237.05   10.56
   2   6   5  213.73    7.88
  -2   6  -6   62.25    9.32
  -2  -6  -6   51.63    6.65
   2   6   6   67.09    9.27
   2  -6   6   55.85    9.37
  -2  -6  -6   59.23    6.70
   2  -6   7   12.38    6.41
  -2   6  -7   12.66    8.92
  -2  -6  -7   20.11    8.72
  -2  -6  -7   22.02    6.35
   2   6   7   15.14    6.28
   2  -6   8   -2.87   10.44
  -2   6  -8    4.04    7.32
  -2  -6  -8    9.78   10.39
  -2  -6  -8   -1.32    7.46
   2   6   8   -2.62   10.48
   2  -6   9   17.24   10.44
  -2   6  -9   11.38    7.45
  -2  -6  -9   11.32   10.47
  -2  -6  -9    9.28    7.40
   2   6   9   12.09    7.43
   2  -6  10   22.26   12.45
  -2   6 -10   19.96   12.64
  -2  -6 -10   24.74   12.44
  -2  -6 -10   40.85   12.27
   2   6  10   20.45   12.34
  -2  -7   0  263.66    7.64
  -2   7   0  285.04    9.84
   2   7   0  257.68    7.62
   2  -7   0  286.52    9.63
  -2  -7   0  247.75    7.32
   2  -7   1  586.62    9.28
  -2  -7  -1  630.24   11.43
  -2   7  -1  583.80    9.35
   2   7   1  613.76   11.43
  -2  -7  -1  601.66   11.14
  -2  -7  -2  109.79   10.23
   2  -7   2  118.70   10.12
  -2   7  -2  104.73   10.23
  -2  -7  -2   97.66    7.29
  -2  -7  -3  125.93   10.21
   2  -7   3  113.24    7.39
  -2  -7  -3  113.63    7.28
  -2   7  -3  118.96    7.43
  -2  -7  -4   39.99    6.61
   2  -7   4   31.95    9.49
  -2  -7  -4   42.16    6.76
  -2   7  -4   46.15    9.30
  -2   7  -5   16.47    9.05
  -2  -7  -5   20.22    8.89
  -2  -7  -5   22.90    6.46
   2  -7   5   28.01    6.45
  -2   7  -6  202.39    7.56
  -2  -7  -6  210.64    7.76
  -2  -7  -6  237.48    9.76
   2  -7   6  240.23    7.72
  -2   7  -7   28.41    7.45
  -2  -7  -7   24.73    7.51
  -2  -7  -7   29.79   10.44
   2   7   7   18.04    7.46
   2  -7   7   26.31    7.52
   2  -7   8   -6.01   10.44
  -2   7  -8    2.80   10.35
  -2  -7  -8    5.06   10.38
  -2  -7  -8    2.90    7.17
   2   7   8    9.21   10.24
   2  -7   9    7.62    8.58
  -2  -7  -9   -1.07   12.21
  -2   7  -9    5.21    8.76
  -2  -7  -9    1.44    8.67
   2   7   9    5.33   12.16
   2   8   0   35.60    6.59
  -2   8   0   36.19    6.59
  -2  -8   0   33.08    9.36
   2  -8   0   36.96    6.56
  -2  -8   0   36.40    6.56
  -2   8  -1   48.43    9.33
   2   8   1   57.48    9.13
   2  -8   1   53.53    6.63
  -2  -8  -1   42.91    9.23
  -2  -8  -1   39.12    6.68
  -2  -8  -2  126.03    9.52
  -2   8  -2  104.63    7.00
   2  -8   2  120.92    9.71
  -2  -8  -2  109.49    9.46
  -2  -8  -3   -1.31    9.00
   2  -8   3   -1.35    8.97
  -2   8  -3   -0.45    8.87
  -2  -8  -3   -0.31    6.13
  -2  -8  -4   47.63    8.96
  -2  -8  -4   50.74    8.88
   2  -8   4   35.40    9.05
  -2   8  -4   35.47    6.53
  -2  -8  -5   86.53   11.02
  -2  -8  -5   77.83    7.71
   2  -8   5   89.74   10.94
  -2   8  -5   83.31    7.91
  -2  -8  -6   29.54   10.43
   2  -8   6   21.90    7.56
  -2  -8  -6    6.63   10.70
  -2   8  -6   16.13   10.60
  -2   8  -7   19.26   12.28
  -2  -8  -7   15.47   12.32
  -2  -8  -7   18.72   12.31
   2  -8   7   13.28    8.90
   2  -8   8   19.10   12.10
  -2   8  -8   13.85    8.57
  -2  -8  -8    6.74    8.65
  -2  -8  -8   11.22    8.62
   2  -9   0    8.36   10.62
  -2  -9   0    7.34    7.36
   2   9   0   13.76    7.48
  -2  -9   0   13.27    7.55
  -2   9   0   13.96   10.45
   2   9   1  286.13   12.26
  -2   9  -1  255.63    9.08
   2  -9   1  284.75   12.42
  -2  -9  -1  289.65   12.37
  -2  -9  -1  242.13    9.00
  -2   9  -2  -10.51   10.71
   2  -9   2   -0.28   10.70
  -2  -9  -2    7.84   10.51
  -2  -9  -2    2.74   10.45
  -2   9  -3   62.37    7.84
  -2  -9  -3   68.77   10.89
   2  -9   3   61.54    7.82
  -2  -9  -3   60.14    7.58
  -2  -9  -4    9.01    7.51
  -2   9  -4   15.13   10.52
  -2  -9  -4   11.27    7.43
   2  -9   4   16.42   10.51
  -2  -9  -5   -1.27   12.26
  -2  -9  -5    1.65    8.55
  -2   9  -5    3.52    8.57
   2  -9   5    0.48   12.15
  -2  -9  -6   18.50   12.17
  -2  -9  -6    8.53   12.05
  -2   9  -6    6.15   12.15
   2  -9   6   15.53    8.63
  -2  -9  -7   50.25   13.45
  -2  -9  -7   48.81   13.30
  -2   9  -7   55.81   12.40
   2  -9   7   45.52   13.44
  -2 -10   0  124.54   11.12
   2 -10   0  100.32   11.12
   2  10   0  103.35   11.25
  -2  10   0   98.86   11.17
  -2 -10   0  105.46   11.04
  -2  10  -1    0.32   10.36
   2  10   1    4.22    7.32
   2 -10   1    0.55   11.44
  -2 -10  -1    4.22    7.30
  -2 -10  -1   -6.37   11.29
  -2  10  -2    9.95   12.22
   2 -10   2    8.23    8.60
  -2 -10  -2    3.74    8.64
  -2 -10  -2    8.99    8.64
  -2  10  -3    7.68    8.63
   2 -10   3   18.09   12.09
  -2 -10  -3    1.97   12.18
  -2 -10  -3   11.77    8.42
  -2  10  -4   36.99   12.46
  -2 -10  -4   43.75   12.49
  -2 -10  -4   43.43    8.83
   2 -10   4   38.94   12.61
  -2  10  -5    2.16   13.10
  -2 -10  -5   11.41    9.83
  -2 -10  -5    6.46    9.90
   2 -10   5   12.74    9.90
  -2 -11   0   25.42   13.28
   2 -11   0   13.32   14.23
  -2  11   0   14.54   13.23
  -2 -11   0   19.62   10.01
   2  11   0   23.46    9.95
   2 -11   1   42.89   10.27
  -2 -11  -1   31.72   14.19
  -2  11  -1   45.80   10.10
  -2 -11  -1   32.15   10.30
  -3   0   0    1.40    8.92
   3   0   0   -1.22    8.87
  -3   0  -2    2.97    5.27
   3   0   2    1.37    5.16
  -3   0  -3  278.24    7.63
   3   0   3  289.23    7.66
  -3   0  -4   -0.54    8.44
   3   0   4   -1.67    5.91
  -3   0  -5 1261.40   13.71
   3   0   5 1270.27   12.43
  -3   0  -6    5.33    5.56
   3   0   6    0.68    5.61
  -3   0  -7  994.31   12.32
   3   0   7  970.05   10.69
  -3   0  -8   -3.91    6.54
   3   0   8  -11.23    9.42
  -3   0  -9   97.59    9.25
   3   0   9   93.25    9.36
  -3   0 -10   -4.44   10.32
   3   0  10   -4.15   10.33
  -3   0 -11  433.54   13.00
   3   0  11  418.43   10.57
   3   0  12    1.27    8.36
  -3   0 -12   -0.03   12.05
   3  -1   0    3.66    8.55
  -3  -1   0    2.40    8.74
   3   1   0    2.44    6.03
  -3   1   0    4.77    8.67
   3  -1   1  140.94    9.15
  -3  -1  -1  140.04    9.30
   3   1   1  144.90    9.19
  -3   1  -1  136.16    9.34
   3  -1   2    8.18    5.37
  -3  -1  -2    4.41    5.41
   3   1   2   10.78    5.36
  -3   1  -2    7.34    5.45
   3  -1   3   58.10    7.35
  -3  -1  -3   63.83    7.38
   3   1   3   63.70    7.38
  -3   1  -3   55.39    5.56
  -3  -1  -4 2067.48   17.28
   3  -1   4 2178.12   16.32
   3   1   4 2179.44   17.49
  -3   1  -4 2060.77   16.04
  -3   1  -5   -0.25    8.29
  -3  -1  -5    2.95    5.79
   3  -1   5   -3.91    8.28
   3   1   5    0.20    5.78
  -3   1  -6  368.65    9.80
  -3  -1  -6  379.74    9.91
   3  -1   6  380.86    9.68
   3   1   6  361.57    7.92
  -3  -1  -7   26.21    7.90
   3  -1   7   30.49    7.75
   3   1   7   24.63    5.66
  -3   1  -7   20.75    7.95
  -3  -1  -8 1593.47   13.59
   3  -1   8 1818.21   16.16
   3   1   8 1812.96   15.90
  -3   1  -8 1774.70   16.09
  -3  -1  -9   80.74    6.68
   3  -1   9   81.11    6.79
   3   1   9   89.18    6.71
  -3   1  -9   73.86    9.28
  -3  -1 -10  111.83   10.88
   3  -1  10  118.86   11.00
   3   1  10  136.57   10.87
  -3   1 -10  115.10   10.89
  -3  -1 -11   18.37   11.51
   3  -1  11   26.22   12.29
   3   1  11   32.72   12.10
  -3   1 -11   25.06    8.70
  -3  -1 -12   -3.72    8.58
   3  -1  12   -4.77    8.60
   3   1  12    2.23   12.88
  -3   1 -12    3.51    8.57
  -3   2   0 1997.85   18.95
  -3  -2   0 1968.58   19.62
   3   2   0 2067.55   19.76
   3  -2   0 2066.90   18.94
  -3  -2  -1 4620.88   28.23
  -3   2  -1 4663.57   28.11
   3   2   1 4924.46   29.43
   3  -2   1 4617.35   27.12
   3  -2   2 1546.73   14.60
  -3  -2  -2 1477.38   14.48
   3   2   2 1526.57   15.77
  -3   2  -2 1443.19   14.30
   3  -2   3  111.12    7.76
  -3  -2  -3  108.68    7.76
   3   2   3  111.62    6.03
  -3   2  -3  102.22    5.90
   3  -2   4 1100.05   13.33
  -3  -2  -4 1040.54   11.76
   3   2   4 1082.90   13.25
  -3   2  -4 1001.21   11.50
   3  -2   5  669.89   11.25
  -3  -2  -5  658.24   11.24
   3   2   5  602.38    9.31
  -3   2  -5  646.96   11.27
   3  -2   6   33.14    8.07
  -3  -2  -6   31.62    8.17
   3   2   6   26.97    5.97
  -3   2  -6   33.96    8.20
  -3  -2  -7  468.49   10.04
   3  -2   7  472.12   10.17
   3   2   7  455.63    8.33
  -3   2  -7  484.09   10.23
  -3  -2  -8  247.45   10.40
   3  -2   8  275.64   10.36
   3   2   8  222.24    7.68
  -3   2  -8  248.79   10.37
  -3  -2  -9   80.70    6.56
   3  -2   9   82.36    6.64
   3   2   9   81.22    6.63
  -3   2  -9   82.88    9.02
  -3  -2 -10   75.50    7.82
   3  -2  10   82.13    7.64
   3   2  10   76.63    7.75
  -3   2 -10   71.54    7.72
  -3  -2 -11  465.22   14.03
   3  -2  11  446.38   10.69
   3   2  11  476.98   13.98
  -3   2 -11  463.42   14.13
  -3  -2 -12   -1.33    9.86
   3  -2  12    0.49    9.83
   3   2  12    1.17    9.71
  -3   2 -12   -5.02   14.12
  -3   3   0   22.02    7.81
  -3  -3   0   21.76    7.76
   3  -3   0   23.86    7.47
  -3  -3   0   16.90    7.47
   3   3   0   21.70    7.51
  -3  -3  -1   42.30    5.58
  -3   3  -1   41.05    7.37
   3   3   1   40.97    5.43
  -3  -3  -1   48.65    7.26
   3  -3   1   47.13    7.30
  -3   3  -2  121.64    7.85
  -3  -3  -2  115.92    7.75
   3   3   2  124.43    7.72
   3  -3   2  126.10    7.78
  -3  -3  -3  658.41   11.72
  -3   3  -3  608.52    9.74
   3   3   3  676.86   10.14
   3  -3   3  655.36    9.94
   3  -3   4 1051.65   13.00
  -3  -3  -4 1012.23   12.85
  -3   3  -4  935.85   11.15
   3   3   4 1023.95   12.93
   3  -3   5   50.45    8.57
  -3  -3  -5   45.20    6.14
   3   3   5   48.24    6.26
  -3   3  -5   58.19    8.72
   3  -3   6  583.21   10.59
  -3  -3  -6  567.21   10.50
   3   3   6  571.90   10.75
  -3   3  -6  562.35   10.67
   3  -3   7  450.37    9.01
  -3  -3  -7  431.07    8.85
   3   3   7  443.46    8.99
  -3   3  -7  470.91   11.36
   3  -3   8  429.39   11.01
  -3  -3  -8  432.29   10.95
   3   3   8  410.00    8.70
  -3   3  -8  407.69    8.59
  -3  -3  -9   75.22   10.96
   3  -3   9   88.14   10.92
   3   3   9   86.40   10.76
  -3   3  -9   79.86   10.98
  -3  -3 -10  122.98   10.83
   3  -3  10  114.12    7.80
   3   3  10  121.93   10.81
  -3   3 -10  104.52   10.92
  -3  -3 -11   29.74   12.48
   3  -3  11   36.64   12.29
   3   3  11   40.63    8.77
  -3   3 -11   34.58   12.37
  -3   4   0  386.41   10.87
   3  -4   0  386.47    8.83
  -3  -4   0  407.47   11.06
  -3  -4   0  376.63   10.76
  -3   4  -1   24.69    8.64
  -3  -4  -1   22.37    6.14
   3  -4   1   31.00    8.64
   3   4   1   25.90    8.46
  -3  -4  -1   26.62    8.58
  -3   4  -2  723.92   12.23
  -3  -4  -2  669.08   10.01
   3  -4   2  761.16   12.18
   3   4   2  724.37   12.10
  -3  -4  -2  765.35   12.36
  -3   4  -3  159.03    7.14
  -3  -4  -3  186.84    9.51
  -3  -4  -3  159.85    9.26
   3   4   3  178.14    9.20
   3  -4   3  181.75    9.31
  -3   4  -4 1073.76   13.05
  -3  -4  -4 1087.61   12.96
   3   4   4 1110.82   13.00
   3  -4   4 1030.86   11.23
   3  -4   5   51.23    6.13
  -3  -4  -5   54.63    5.94
  -3   4  -5   60.98    6.07
   3   4   5   63.65    8.16
   3  -4   6   -2.43    6.57
  -3  -4  -6    5.14    6.49
  -3   4  -6    6.09    9.41
   3   4   6   -1.76    6.59
   3   4   7    0.38    9.07
   3  -4   7    1.07    9.09
  -3  -4  -7    3.11    8.99
  -3   4  -7    5.80    6.33
   3  -4   8  678.43   12.26
  -3  -4  -8  666.09   11.92
  -3   4  -8  639.90   12.10
   3   4   8  650.58    9.97
   3  -4   9  138.95   10.91
  -3  -4  -9   92.98    8.06
  -3   4  -9   99.17    8.22
   3   4   9  109.59    8.09
  -3  -4 -10  480.55   10.03
   3  -4  10  534.26   14.70
  -3   4 -10  506.25   11.08
   3   4  10  538.48   14.31
  -3  -4 -11  121.78   12.70
   3  -4  11  119.91    9.23
  -3   4 -11  114.55   12.94
   3   4  11  124.65    9.25
  -3  -5   0  115.53    9.35
   3  -5   0  108.70    6.82
  -3  -5   0  115.73    9.23
  -3   5   0  106.53    7.00
  -3   5  -1   42.44    6.26
  -3  -5  -1   39.98    6.27
   3  -5   1   47.23    8.50
  -3  -5  -1   42.96    8.41
  -3   5  -2   -3.08    8.35
  -3  -5  -2    4.60    5.86
  -3  -5  -2    0.15    8.15
   3  -5   2    1.40    5.86
   3   5   2    0.49    5.84
  -3   5  -3  653.90    9.76
  -3  -5  -3  680.07   11.41
  -3  -5  -3  708.34   11.66
   3  -5   3  721.49   11.55
   3   5   3  695.07   11.41
  -3  -5  -4   20.34    8.28
  -3   5  -4   21.01    8.15
  -3  -5  -4   26.37    7.91
   3   5   4   33.68    7.91
   3  -5   4   22.08    8.14
  -3   5  -5  168.18   10.40
  -3  -5  -5  160.65    7.59
  -3  -5  -5  164.41    7.93
   3   5   5  165.15    7.60
   3  -5   5  177.79   10.22
   3  -5   6  120.03    9.63
  -3  -5  -6  112.85    9.78
  -3   5  -6  118.81    9.72
  -3  -5  -6  116.27    9.40
   3   5   6  120.33    9.63
   3  -5   7  628.80    9.87
  -3  -5  -7  645.27    9.98
  -3  -5  -7  663.12   11.80
  -3   5  -7  612.54    9.92
   3   5   7  628.49    9.77
   3  -5   8   12.08   10.44
  -3  -5  -8    9.85    7.38
  -3   5  -8    3.83    7.47
   3   5   8    7.50   10.49
  -3  -5  -8   -4.21   10.70
   3  -5   9   12.32   10.38
  -3  -5  -9   14.93    7.42
  -3  -5  -9   14.30   10.36
  -3   5  -9   11.83   10.45
   3   5   9    8.83    7.41
  -3  -5 -10    4.00    8.60
   3  -5  10    4.54   12.12
  -3  -5 -10   -4.71   12.34
  -3   5 -10    4.90    8.74
   3   5  10    2.31    8.60
  -3  -6   0   28.04    8.28
   3  -6   0   32.47    8.16
  -3   6   0   30.86    8.29
  -3  -6   0   24.13    8.07
  -3  -6  -1  108.11    8.85
   3  -6   1  113.32    8.78
  -3  -6  -1  102.02    6.47
  -3   6  -1  107.68    8.75
  -3  -6  -2  175.18    9.08
   3  -6   2  183.53    7.01
  -3  -6  -2  193.81    9.21
  -3   6  -2  177.42    7.07
   3  -6   3  176.74    8.80
  -3   6  -3  155.56    6.71
  -3  -6  -3  178.31    8.90
  -3  -6  -3  170.23    8.85
  -3  -6  -4  492.38   11.76
  -3   6  -4  483.49   11.69
  -3  -6  -4  457.81    9.15
   3  -6   4  454.44    9.16
   3   6   4  485.03   11.63
  -3   6  -5   64.62    9.70
  -3  -6  -5   70.01    9.40
  -3  -6  -5   73.00    6.96
   3   6   5   67.84    6.93
   3  -6   5   70.54    6.84
   3  -6   6   60.28    9.20
  -3   6  -6   78.49    9.12
  -3  -6  -6   81.36    9.02
  -3  -6  -6   78.06    6.70
   3   6   6   76.57    6.70
   3  -6   7  147.86   11.12
  -3   6  -7  136.13   11.22
  -3  -6  -7  151.75   11.31
  -3  -6  -7  154.83   10.89
   3   6   7  121.11   11.29
   3  -6   8  225.88   11.27
  -3  -6  -8  221.69   11.48
  -3   6  -8  203.95   11.49
  -3  -6  -8  197.39   11.36
   3   6   8  210.33   11.39
  -3  -6  -9   44.31    8.92
   3  -6   9   50.61    8.79
  -3   6  -9   32.70   12.53
  -3  -6  -9   36.15   12.35
   3   6   9   39.78    8.75
   3  -6  10  368.98   11.49
  -3  -6 -10  350.63   11.64
  -3   6 -10  350.17   11.78
   3   6  10  381.99   15.47
  -3  -6 -10  381.04   15.59
   3  -7   0  233.66    8.03
  -3   7   0  220.26    8.30
  -3  -7   0  247.18   11.10
  -3  -7   0  232.93   10.80
   3   7   0  255.79   11.03
  -3  -7  -1    2.81    6.71
   3  -7   1   11.33    6.68
  -3   7  -1   10.62    6.71
  -3  -7  -1   20.37    9.13
  -3  -7  -2   10.98    9.10
   3  -7   2    4.78    9.15
  -3  -7  -2   17.08    8.97
  -3   7  -2    9.17    9.32
  -3  -7  -3  181.66    7.56
   3  -7   3  215.47   10.04
  -3  -7  -3  191.64    7.74
  -3   7  -3  200.42   10.12
  -3   7  -4   94.21    9.36
  -3  -7  -4   85.78    9.29
  -3  -7  -4   93.75    9.43
   3  -7   4   79.66    9.56
  -3   7  -5   49.77    9.11
  -3  -7  -5   41.83    6.57
  -3  -7  -5   43.17    6.44
   3  -7   5   49.33    9.06
  -3   7  -6   30.93   10.61
  -3  -7  -6   31.54    7.75
  -3  -7  -6   25.90    7.49
   3   7   6   28.50    7.46
   3  -7   6   26.33    7.65
   3  -7   7  106.80   10.96
  -3  -7  -7  123.46   10.95
  -3   7  -7  111.30   11.01
  -3  -7  -7  114.36    7.84
   3   7   7  114.10   10.93
  -3  -7  -8   24.65   12.08
   3  -7   8    4.73   12.15
  -3   7  -8   12.67   12.13
  -3  -7  -8   10.18    8.60
   3   7   8   16.36   11.99
   3  -7   9    3.00    9.75
  -3   7  -9   11.75   13.12
  -3  -7  -9   -2.41   13.07
   3   7   9    4.07   13.13
  -3  -7  -9    8.62   13.05
  -3   8   0   46.09    6.70
   3  -8   0   43.27    6.65
  -3  -8   0   45.72    9.25
  -3  -8   0   54.44    9.02
   3   8   0   53.51    9.22
  -3  -8  -1   87.62    6.94
  -3   8  -1   91.32    9.35
   3  -8   1   77.68    9.39
  -3  -8  -1   69.34    6.91
  -3  -8  -2   77.51    9.48
   3  -8   2   87.04    9.29
  -3   8  -2   74.78    9.23
  -3  -8  -2   67.92    9.11
  -3  -8  -3   75.32   10.84
  -3  -8  -3   74.92    9.94
   3  -8   3   76.02    7.88
  -3   8  -3   69.04    6.72
  -3  -8  -4   76.67    7.72
   3  -8   4   64.97    7.87
  -3   8  -4   78.05    7.77
  -3  -8  -4   76.71    7.93
  -3  -8  -5  211.28    8.62
  -3  -8  -5  253.79   11.66
   3  -8   5  228.52   11.82
  -3   8  -5  245.00   11.62
  -3   8  -6   20.49    7.44
  -3  -8  -6   26.37    7.40
  -3  -8  -6   16.12   11.52
   3  -8   6   21.64    8.64
   3  -8   7   48.13   12.47
  -3   8  -7   52.81   12.47
  -3  -8  -7   51.28    8.87
  -3  -8  -7   50.79    8.85
  -3   8  -8    4.03    9.94
  -3  -8  -8  -15.13   13.94
  -3   9   0  180.30   11.41
   3   9   0  163.91    8.39
   3  -9   0  184.04   11.55
  -3  -9   0  147.91    8.11
  -3  -9   0  185.92   11.55
  -3   9  -1   45.61   10.63
   3  -9   1   26.21    7.75
  -3  -9  -1   34.40   10.70
  -3  -9  -1   43.54    7.46
  -3   9  -2   -4.09    7.45
  -3  -9  -2   -0.60   10.42
   3  -9   2   -2.14    7.36
  -3  -9  -2    1.62    7.21
  -3  -9  -3   30.37    7.61
  -3   9  -3   23.89    7.60
  -3  -9  -3   39.72    7.39
   3  -9   3   38.44   10.56
  -3  -9  -4   39.03   12.31
  -3  -9  -4   34.52    8.66
  -3   9  -4   36.42    8.83
   3  -9   4   42.57    8.64
  -3  -9  -5   -4.18    8.67
  -3  -9  -5    3.27    8.60
  -3   9  -5   -1.20   12.22
   3  -9   5   -3.25   12.22
  -3  -9  -6   14.48    8.67
  -3  -9  -6   20.21   12.12
  -3   9  -6    7.60   12.37
   3  -9   6   13.50   12.31
   3 -10   0   14.18   12.07
  -3 -10   0   -5.46   12.18
  -3 -10   0   -3.37   12.28
  -3  10   0    7.80   12.31
  -3  10  -1   29.90   12.35
   3 -10   1   17.87   12.30
  -3 -10  -1   22.36   12.08
  -3 -10  -1   17.96   12.26
  -3  10  -2   -1.72   12.12
   3 -10   2    1.61   12.20
  -3 -10  -2    8.04   12.15
  -3 -10  -2   -2.29    8.46
  -3  10  -3   -6.46    8.66
  -3 -10  -3   -1.71   12.15
  -3 -10  -3    2.29    8.59
   3 -10   3    9.13   12.10
  -3 -10  -4   -4.35    9.94
  -3  10  -4   -2.91   13.13
  -3 -10  -4    4.70   13.06
   3 -10   4   14.81   13.73
  -4   0   0   64.60    8.18
   4   0   0   68.78    8.24
  -4   0  -1    0.77    7.05
   4   0   1    0.92    6.94
  -4   0  -2 6536.27   32.04
   4   0   2 6829.62   33.11
  -4   0  -3    0.28    5.76
   4   0   3   -0.23    8.16
  -4   0  -4  459.04   10.40
   4   0   4  470.78   10.51
  -4   0  -5    1.23    5.76
   4   0   5   -4.04    5.70
  -4   0  -6   75.49    6.06
   4   0   6   79.88    6.13
  -4   0  -7    1.39    9.11
   4   0   7   -0.10    6.45
  -4   0  -8 1180.06   13.86
   4   0   8 1207.86   12.20
  -4   0  -9    1.13   10.17
   4   0   9   -4.58    7.23
  -4   0 -10    5.15    7.23
   4   0  10   -3.17    7.42
   4   0  11    7.44   12.02
  -4   0 -11   -6.55    8.62
   4  -1   0  976.96   13.29
  -4  -1   0  974.63   14.60
   4   1   0  992.20   14.71
  -4   1   0  972.88   14.19
   4  -1   1 2985.03   21.30
  -4  -1  -1 2923.16   22.31
   4   1   1 3005.39   22.18
  -4   1  -1 2933.30   20.96
   4  -1   2   75.93    7.33
  -4  -1  -2   68.19    7.39
   4   1   2   66.90    7.49
  -4   1  -2   63.11    5.52
  -4  -1  -3  217.39    7.46
   4  -1   3  216.84    7.37
   4   1   3  211.11    7.54
  -4   1  -3  210.98    7.39
  -4  -1  -4   79.27    8.50
   4  -1   4   82.90    6.25
   4   1   4   85.79    8.49
  -4   1  -4   78.40    6.32
  -4  -1  -5 1825.27   15.44
   4  -1   5 1836.80   15.37
   4   1   5 1756.76   14.06
  -4   1  -5 1732.72   13.91
  -4  -1  -6   19.89    7.95
   4  -1   6   17.49    7.84
   4   1   6   13.91    5.68
  -4   1  -6   18.18    5.59
  -4  -1  -7  260.69   10.42
   4  -1   7  277.92    8.08
   4   1   7  278.79   10.37
  -4   1  -7  279.89   10.53
  -4  -1  -8   34.08    9.06
   4  -1   8   39.76    8.99
   4   1   8   26.56    9.08
  -4   1  -8   46.97    8.98
  -4  -1  -9   13.16   10.43
   4  -1   9   21.32    7.47
   4   1   9   31.32   10.30
  -4   1  -9   25.29   10.32
  -4  -1 -10   54.43   10.44
   4  -1  10   46.10   10.64
   4   1  10   49.36    7.57
  -4   1 -10   42.08    7.59
  -4  -1 -11  405.13   13.73
   4  -1  11  353.92   10.40
   4   1  11  418.05   13.62
  -4   1 -11  398.71   13.66
  -4  -2   0   23.25    7.48
  -4   2   0   22.11    7.46
   4   2   0   21.35    7.35
   4  -2   0   15.59    5.28
   4  -2   1 1386.34   14.81
  -4  -2  -1 1378.29   15.21
   4   2   1 1399.88   15.25
  -4   2  -1 1346.09   13.72
   4  -2   2 2485.45   17.83
  -4  -2  -2 2385.10   18.91
   4   2   2 2473.77   18.06
  -4   2  -2 2441.94   18.76
   4  -2   3  212.66    9.39
  -4  -2  -3  208.13    9.60
   4   2   3  193.55    7.42
  -4   2  -3  212.20    9.52
   4  -2   4   42.00    5.97
  -4  -2  -4   39.40    6.02
   4   2   4   42.72    8.39
  -4   2  -4   42.07    8.40
   4  -2   5  503.12    8.63
  -4  -2  -5  529.58   10.54
   4   2   5  522.38    8.83
  -4   2  -5  513.25   10.47
  -4  -2  -6   44.54    7.98
   4  -2   6   51.94    7.82
   4   2   6   39.55    5.90
  -4   2  -6   53.06    5.77
  -4  -2  -7  443.24    8.78
   4  -2   7  482.79   11.25
   4   2   7  496.89   11.16
  -4   2  -7  450.40    8.93
  -4  -2  -8  435.33   10.70
   4  -2   8  465.70   10.89
   4   2   8  471.57   10.79
  -4   2  -8  428.11   10.94
  -4  -2  -9  118.52    7.86
   4  -2   9  135.09   10.75
   4   2   9  140.96   10.72
  -4   2  -9  124.20    7.97
  -4  -2 -10   16.89   11.26
   4  -2  10   10.30   12.07
   4   2  10   11.20   11.27
  -4   2 -10   -5.50    8.78
  -4  -2 -11   27.33   12.25
   4  -2  11   19.14   12.22
   4   2  11   22.16    8.78
  -4   2 -11   19.05    8.75
  -4  -3   0  396.17   11.10
  -4   3   0  372.54   10.76
  -4  -3   0  352.44    8.99
   4   3   0  376.65   10.80
   4  -3   0  378.34   10.71
  -4   3  -1 1283.43   13.39
  -4  -3  -1 1306.23   13.76
   4   3   1 1402.63   15.31
   4  -3   1 1406.59   15.08
   4  -3   2   37.59    8.65
  -4  -3  -2   32.88    8.69
  -4   3  -2   31.13    6.30
   4   3   2   37.92    8.62
   4  -3   3  430.99   10.36
  -4  -3  -3  405.60    8.39
  -4   3  -3  421.73   10.40
   4   3   3  421.27   10.35
   4  -3   4  328.60    7.67
  -4  -3  -4  333.50    9.67
  -4   3  -4  310.33    7.78
   4   3   4  338.88    9.72
   4  -3   5  590.97    9.10
  -4  -3  -5  576.22    9.01
   4   3   5  612.77   10.88
  -4   3  -5  600.85    9.03
   4  -3   6  246.36    7.85
  -4  -3  -6  246.14    8.00
   4   3   6  251.23    7.91
  -4   3  -6  230.48    8.01
   4  -3   7   73.46    9.28
  -4  -3  -7   65.21    6.73
   4   3   7   79.06    6.63
  -4   3  -7   64.85    9.23
  -4  -3  -8  178.69    7.31
   4  -3   8  188.26    8.52
   4   3   8  213.36   10.63
  -4   3  -8  188.63   10.42
  -4  -3  -9   19.08   10.46
   4  -3   9   31.30   10.35
   4   3   9   24.84    7.37
  -4   3  -9   19.39   10.59
  -4  -3 -10  235.29   13.01
   4  -3  10  233.91   13.03
   4   3  10  241.49   12.95
  -4   3 -10  224.33    9.64
  -4  -3 -11   67.57   14.21
   4  -3  11   49.57   10.18
   4   3  11   67.24   14.12
  -4   3 -11   57.54   14.39
  -4  -4   0   44.51    8.97
  -4   4   0   35.07    6.37
  -4  -4   0   46.60    8.66
   4  -4   0   41.51    6.35
   4   4   0   44.27    8.74
  -4  -4  -1 2530.50   19.32
  -4   4  -1 2370.13   18.40
  -4  -4  -1 2354.16   18.73
   4  -4   1 2486.44   18.59
   4   4   1 2468.39   19.03
  -4   4  -2  149.22    9.34
  -4  -4  -2  154.12    9.09
   4   4   2  147.67    6.94
  -4  -4  -2  151.70    7.18
   4  -4   2  147.87    6.98
  -4   4  -3   56.87    6.31
  -4  -4  -3   68.43    8.54
   4   4   3   71.22    8.46
   4  -4   3   65.43    6.18
   4  -4   4   46.69    6.08
  -4  -4  -4   39.48    8.24
  -4   4  -4   47.05    6.10
   4   4   4   43.15    6.00
   4  -4   5  474.44   11.27
  -4  -4  -5  416.97    9.00
  -4   4  -5  423.10    8.98
   4   4   5  443.81   11.45
   4  -4   6   66.98    9.32
  -4  -4  -6   59.20    9.23
  -4   4  -6   57.71    9.32
   4   4   6   68.75    9.13
   4  -4   7  341.24   10.35
  -4  -4  -7  291.13    8.07
  -4   4  -7  324.76   10.42
   4   4   7  324.74    8.13
   4  -4   8   -7.64   10.43
  -4  -4  -8    6.93    7.25
  -4   4  -8    1.89    7.37
   4   4   8    2.07   10.34
  -4  -4  -9   34.92    7.59
   4  -4   9   45.23    7.55
  -4   4  -9   32.42   10.84
   4   4   9   43.79    7.58
  -4  -4 -10   32.75   12.39
   4  -4  10   17.12   12.42
  -4   4 -10   11.02    9.06
   4   4  10   19.06   12.40
   4  -5   0   37.12    5.96
  -4  -5   0   31.00    6.01
  -4  -5   0   29.32    8.40
  -4   5   0   28.01    8.47
  -4   5  -1  172.41    6.97
  -4  -5  -1  195.07    9.20
  -4  -5  -1  177.83    9.12
   4  -5   1  182.81    9.10
   4   5   1  186.43    9.09
  -4   5  -2  840.20   12.05
  -4  -5  -2  779.86   10.22
  -4  -5  -2  791.15   10.43
   4  -5   2  845.58   12.07
   4   5   2  772.50   10.22
  -4  -5  -3  100.27    8.70
  -4   5  -3   91.74    8.78
  -4  -5  -3  101.16    8.62
   4   5   3   97.19    8.56
   4  -5   3   99.66    8.60
  -4   5  -4  450.33   11.54
  -4  -5  -4  426.66   11.21
  -4  -5  -4  425.45    9.01
   4   5   4  416.47    8.90
   4  -5   4  455.05   11.35
   4  -5   5   -5.62    6.47
  -4   5  -5    6.38    6.36
  -4  -5  -5    5.88    8.86
  -4  -5  -5   -6.63    6.48
   4   5   5    3.87    6.27
   4  -5   6  323.67    8.48
  -4  -5  -6  324.07    8.21
  -4   5  -6  346.50   10.65
   4   5   6  364.43   10.69
  -4  -5  -6  392.10   10.87
   4  -5   7    5.00   10.41
  -4  -5  -7    1.80   10.59
  -4  -5  -7    7.29   10.21
  -4   5  -7    3.13    7.42
   4   5   7   -3.80   10.47
  -4  -5  -8  115.52    8.03
   4  -5   8  110.36    7.91
  -4  -5  -8   90.26    7.86
  -4   5  -8  102.10    7.93
   4   5   8  105.59    7.96
   4  -5   9   21.22    8.67
  -4  -5  -9   15.29   12.28
  -4   5  -9   22.84   12.45
  -4  -5  -9   19.37    8.87
   4   5   9   24.55    8.67
  -4  -5 -10  151.93   14.43
  -4  -5 -10  164.53   10.70
  -4   5 -10  174.24   14.70
   4   5  10  152.95   10.47
  -4  -6   0   31.95    6.02
   4  -6   0   32.69    8.30
  -4  -6   0   28.90    6.00
  -4   6   0   36.70    8.32
  -4  -6  -1  733.05   11.76
   4  -6   1  717.96    9.85
  -4  -6  -1  761.41   11.96
  -4   6  -1  742.10   11.60
  -4   6  -2   60.60    7.37
  -4  -6  -2   52.47    7.33
  -4  -6  -2   62.12    9.77
   4  -6   2   54.05    7.26
  -4  -6  -3   -0.64    9.21
  -4   6  -3    3.47    6.43
  -4  -6  -3    0.13    9.03
   4  -6   3   -2.13    6.44
   4   6   3    9.96    8.86
   4   6   4  130.20    9.48
  -4   6  -4  114.39    7.13
  -4  -6  -4  117.47    7.00
  -4  -6  -4  136.87    9.69
   4  -6   4  131.10    9.67
   4  -6   5  103.94    9.41
  -4   6  -5  107.17    9.38
  -4  -6  -5  100.21    9.36
  -4  -6  -5  104.57    9.52
   4   6   5  104.86    9.37
   4  -6   6  115.89   10.97
  -4  -6  -6  110.33    8.07
  -4   6  -6  112.89   10.94
  -4  -6  -6   94.31   10.87
   4   6   6  102.26    7.99
   4  -6   7   97.58   10.79
  -4   6  -7   83.75   11.05
  -4  -6  -7   77.62    7.85
   4   6   7   83.02   10.74
  -4  -6  -7   82.28   10.96
   4  -6   8   49.06    8.87
  -4   6  -8   61.57   12.41
  -4  -6  -8   61.68   12.13
   4   6   8   51.54    8.85
  -4  -6  -8   53.97    8.92
   4  -6   9    4.40   12.17
  -4  -6  -9   -3.20    8.54
  -4   6  -9   10.71   12.27
  -4  -6  -9  -20.66   12.48
   4   6   9   -7.71   12.26
  -4  -7   0   51.29    9.66
   4  -7   0   51.10    9.40
  -4   7   0   58.14    9.55
  -4  -7   0   48.08    6.84
  -4  -7  -1   41.78    9.33
   4  -7   1   40.74    6.54
  -4  -7  -1   39.05    9.28
  -4   7  -1   44.58    9.18
  -4  -7  -2  264.10    8.09
   4  -7   2  284.91    7.94
  -4  -7  -2  306.54   10.55
  -4   7  -2  288.34   10.58
  -4   7  -3   56.20    7.02
  -4  -7  -3   68.52    6.75
  -4  -7  -3   70.87    6.81
   4  -7   3   86.59    9.21
  -4   7  -4   70.22    6.73
  -4  -7  -4   85.93    8.08
  -4  -7  -4   83.55    6.65
   4  -7   4   79.92    8.02
  -4   7  -5  192.43   11.35
  -4  -7  -5  212.58   11.47
  -4  -7  -5  181.11    8.32
   4   7   5  197.06   11.37
   4  -7   5  200.40   11.54
   4  -7   6  129.62    8.14
  -4  -7  -6  130.11    8.11
  -4   7  -6  134.92   11.22
  -4  -7  -6  137.71   11.04
   4   7   6  144.38    8.14
   4  -7   7    5.62    8.55
  -4   7  -7    9.49    8.56
  -4  -7  -7   10.19   12.04
   4   7   7   16.86   11.98
  -4  -7  -7   -4.47   12.21
   4  -7   8    3.36    8.63
  -4   7  -8   -2.69    8.85
  -4  -7  -8    0.15    8.42
  -4  -7  -8   -9.11   12.31
   4   7   8   13.22   12.11
  -4   8   0   -0.43    8.88
  -4  -8   0    3.89    6.22
   4  -8   0    1.24    8.83
  -4  -8   0   -1.65    8.76
  -4  -8  -1    6.95    9.66
  -4   8  -1   -1.60    8.67
   4  -8   1   -3.39    6.16
  -4  -8  -1  -10.55    8.83
  -4  -8  -2   71.30   10.95
  -4  -8  -2   56.17   10.86
   4  -8   2   72.73   10.75
  -4   8  -2   63.94   10.98
  -4  -8  -3    3.51   10.19
   4  -8   3    3.63    7.33
  -4   8  -3    2.57   10.42
  -4  -8  -3   12.26   10.28
  -4  -8  -4  117.04   10.73
  -4  -8  -4  120.03   10.96
   4  -8   4   98.46   11.05
  -4   8  -4  106.23   10.99
  -4   8  -5    8.37   11.23
  -4  -8  -5   -1.35    8.63
  -4  -8  -5    3.18   12.13
   4  -8   5    6.76   12.16
  -4   8  -6   25.14   12.18
  -4  -8  -6   15.89   12.10
  -4  -8  -6   15.51   12.20
   4  -8   6   17.02   12.13
   4  -8   7   40.98    9.89
  -4   8  -7   27.12   14.19
  -4  -8  -7   29.29   10.09
  -4  -8  -7   39.36   13.95
  -4   9   0  236.19   11.64
   4  -9   0  223.85    8.80
  -4  -9   0  240.04   11.87
  -4  -9   0  212.78    8.75
  -4   9  -1  103.77    8.02
  -4  -9  -1  115.23   11.05
   4  -9   1  117.78    8.08
  -4  -9  -1  108.76   10.97
  -4  -9  -2    7.78   10.68
  -4   9  -2   20.93   10.51
  -4  -9  -2   17.18   10.52
   4  -9   2   22.49    7.39
  -4  -9  -3   77.59   12.54
  -4  -9  -3   74.85   12.35
  -4   9  -3   76.29   12.51
   4  -9   3   69.03    8.84
  -4  -9  -4   -2.28    8.58
  -4  -9  -4    6.74    8.50
  -4   9  -4   -3.50   12.23
   4  -9   4   -0.63   12.16
  -4  -9  -5   46.80   12.69
  -4   9  -5   61.10   12.68
   4  -9   5   69.64   13.53
  -4  -9  -5   73.94   12.57
  -4  10   0   -1.38   12.30
   4 -10   0   12.26   12.29
  -4 -10   0    2.56   12.27
  -4 -10   0   15.83   12.23
  -4  10  -1   23.55    8.74
   4 -10   1   23.24    8.74
  -4 -10  -1   17.76   12.25
  -4 -10  -1   20.11    8.83
  -4  10  -2   26.05   12.21
  -4 -10  -2    9.86   12.31
  -4 -10  -2    7.45   12.37
   4 -10   2    6.21    8.76
  -4  10  -3    9.78    9.91
  -4 -10  -3    5.81   13.96
  -5   0   0    0.75    5.78
   5   0   0    1.55    5.87
  -5   0  -1  234.74    9.65
   5   0   1  234.25    9.75
  -5   0  -2   11.34    8.45
   5   0   2    3.19    8.54
  -5   0  -3 1040.45   11.75
   5   0   3 1123.02   13.53
  -5   0  -4    1.64    5.59
   5   0   4   -0.73    5.60
  -5   0  -5 1519.41   14.40
   5   0   5 1526.88   14.35
  -5   0  -6   -0.42    8.92
   5   0   6    1.73    8.86
  -5   0  -7  339.42   10.28
   5   0   7  331.86   10.33
  -5   0  -8    0.63    7.34
   5   0   8    3.40    7.36
   5   0   9  323.47    9.01
  -5   0  -9  332.00   11.73
   5   0  10   -1.03    8.54
  -5   0 -10    9.27    8.47
  -5  -1   0   71.81    8.91
   5  -1   0   78.69    8.77
   5   1   0   76.56    8.91
  -5   1   0   74.58    8.76
  -5  -1  -1  778.20   12.80
   5  -1   1  793.72   11.13
   5   1   1  794.97   12.76
  -5   1  -1  743.55   10.93
  -5  -1  -2 9383.52   41.02
   5  -1   2 9956.49   41.26
   5   1   2 9690.56   39.92
  -5   1  -2 9590.70   39.80
  -5  -1  -3  547.17   11.07
   5  -1   3  540.48   10.87
   5   1   3  568.03   11.08
  -5   1  -3  524.60   10.88
  -5  -1  -4   10.69    8.16
   5  -1   4    5.87    8.20
   5   1   4    6.59    5.87
  -5   1  -4    8.88    5.91
  -5  -1  -5  139.18    6.45
   5  -1   5  134.42    6.51
   5   1   5  146.19    6.49
  -5   1  -5  161.57    8.38
  -5  -1  -6  266.19   10.21
   5  -1   6  264.25   10.03
   5   1   6  259.40   10.00
  -5   1  -6  245.34    7.60
  -5  -1  -7   76.99    8.99
   5  -1   7   71.52    6.50
   5   1   7   72.45    6.60
  -5   1  -7   67.04    8.97
  -5  -1  -8  992.51   12.04
   5  -1   8 1075.19   14.60
   5   1   8 1115.42   14.63
  -5   1  -8  971.74   11.97
  -5  -1  -9   54.80    7.54
   5  -1   9   45.25   10.56
   5   1   9   51.69    7.66
  -5   1  -9   43.25    7.59
  -5  -1 -10   -4.33   12.14
   5  -1  10    0.70    8.43
   5   1  10    1.79   12.02
  -5   1 -10  -15.95   12.27
   5  -2   0 1588.42   15.32
  -5  -2   0 1544.10   15.84
  -5   2   0 1577.77   16.59
   5   2   0 1647.41   17.37
   5  -2   1    8.21    8.31
  -5  -2  -1    5.80    5.99
   5   2   1    6.73    8.43
  -5   2  -1    5.28    5.99
   5  -2   2 1097.92   13.48
  -5  -2  -2 1025.98   11.99
   5   2   2 1105.98   12.21
  -5   2  -2 1103.48   13.41
   5  -2   3    3.39    8.06
  -5  -2  -3    1.10    5.82
   5   2   3   -2.49    8.28
  -5   2  -3    0.58    5.89
   5  -2   4   -0.47    5.45
  -5  -2  -4    2.71    5.62
   5   2   4    0.71    5.67
  -5   2  -4   -3.69    7.94
  -5  -2  -5  441.44    9.06
   5  -2   5  462.03    8.85
   5   2   5  449.02    9.16
  -5   2  -5  458.45   11.41
  -5  -2  -6  422.47    8.71
   5  -2   6  448.04    8.85
   5   2   6  461.95   11.02
  -5   2  -6  436.89    8.61
  -5  -2  -7  185.83    9.62
   5  -2   7  188.56    7.22
   5   2   7  189.28    7.29
  -5   2  -7  172.51    7.21
  -5  -2  -8   86.66   10.53
   5  -2   8   85.36   10.89
   5   2   8   81.69   10.78
  -5   2  -8   79.36   10.79
  -5  -2  -9  170.37   11.03
   5  -2   9  182.49   11.94
   5   2   9  181.53   11.15
  -5   2  -9  162.50    8.34
  -5  -2 -10    6.24    8.44
   5  -2  10   -3.35    8.59
   5   2  10   -3.52    8.56
  -5   2 -10    1.24    8.60
  -5   3   0  173.40    9.45
  -5  -3   0  173.12    7.37
   5   3   0  186.46    9.44
   5  -3   0  175.70    9.30
   5  -3   1 1034.87   13.25
  -5  -3  -1 1006.12   13.52
  -5   3  -1  969.90   11.62
   5   3   1 1009.22   13.34
   5  -3   2  444.57   10.41
  -5  -3  -2  431.26   10.44
  -5   3  -2  435.34   10.41
   5   3   2  437.81   10.43
   5  -3   3 2357.01   17.32
  -5  -3  -3 2248.78   17.50
  -5   3  -3 2278.80   17.22
   5   3   3 2267.71   16.27
   5  -3   4   97.26    8.36
  -5  -3  -4   82.94    6.31
   5   3   4   96.04    8.34
  -5   3  -4   90.91    8.50
   5  -3   5  701.62    9.97
  -5  -3  -5  710.10   12.38
   5   3   5  700.05   10.29
  -5   3  -5  698.60   10.05
   5  -3   6  156.94    7.36
  -5  -3  -6  167.87    9.59
   5   3   6  180.28    9.66
  -5   3  -6  180.50    9.46
  -5  -3  -7  314.29    8.87
   5  -3   7  380.22   12.02
   5   3   7  376.58   11.85
  -5   3  -7  322.86    9.05
  -5  -3  -8  238.29   11.41
   5  -3   8  259.03   11.52
   5   3   8  231.25    8.59
  -5   3  -8  204.52    8.43
  -5  -3  -9  194.07    9.54
   5  -3   9  205.58   12.88
   5   3   9  212.73   13.09
  -5   3  -9  196.43    9.65
  -5  -3 -10   15.29   13.11
   5  -3  10   19.70   13.06
   5   3  10    2.02   13.12
  -5   3 -10   23.34   13.12
  -5   4   0  300.71   10.02
  -5  -4   0  327.67   10.26
  -5  -4   0  295.26    8.11
   5   4   0  313.84   10.04
   5  -4   0  312.63    9.97
  -5   4  -1   28.70    8.41
  -5  -4  -1   25.63    8.56
  -5  -4  -1   26.42    5.95
   5   4   1   27.61    8.32
   5  -4   1   27.67    8.31
  -5  -4  -2   50.63    8.36
  -5   4  -2   49.92    6.02
  -5  -4  -2   46.97    8.20
   5   4   2   55.66    8.05
   5  -4   2   46.26    5.99
   5  -4   3  539.66   10.58
  -5  -4  -3  492.53    8.66
  -5   4  -3  521.41   10.58
   5   4   3  519.28   10.53
   5  -4   4   19.74    9.07
  -5  -4  -4   15.04    6.46
  -5   4  -4    4.61    9.34
   5   4   4   21.85    9.04
   5  -4   5   -5.14    8.96
  -5  -4  -5    0.72    8.75
  -5   4  -5    2.22    8.93
   5   4   5    1.42    8.70
   5  -4   6  310.06    7.99
  -5  -4  -6  288.90    7.94
  -5   4  -6  305.49    7.99
   5   4   6  335.27   10.38
   5  -4   7   -2.74   10.54
  -5  -4  -7   -6.67    7.36
  -5   4  -7   -0.62   10.40
   5   4   7   -1.97    7.35
  -5  -4  -8  110.42    7.89
   5  -4   8  111.36    8.03
  -5   4  -8   98.49    8.10
   5   4   8  115.01    8.03
  -5  -4  -9   49.33   12.25
   5  -4   9   37.87   12.45
  -5   4  -9   51.04    8.85
   5   4   9   50.37   12.34
  -5   5   0   22.70    8.20
  -5  -5   0   31.10    8.24
  -5  -5   0   21.39    8.12
   5  -5   0   26.91    8.12
  -5   5  -1   -4.45    7.88
  -5  -5  -1    2.02    7.71
   5  -5   1    3.16    7.73
   5   5   1    3.95    7.62
  -5  -5  -1    5.64    7.80
  -5   5  -2  152.66   10.06
  -5  -5  -2  153.84   10.17
  -5  -5  -2  138.92   10.14
   5   5   2  136.31   10.09
   5  -5   2  152.92   10.09
  -5   5  -3 1186.54   12.54
  -5  -5  -3 1206.77   12.69
  -5  -5  -3 1379.22   15.40
   5   5   3 1341.12   15.05
   5  -5   3 1346.74   14.86
   5  -5   4   46.95    6.52
  -5   5  -4   40.36    9.28
  -5  -5  -4   37.75    9.10
  -5  -5  -4   40.03    6.71
   5   5   4   38.38    6.63
   5  -5   5  465.85    8.91
  -5  -5  -5  466.79   11.06
  -5   5  -5  439.77    8.78
  -5  -5  -5  537.73   11.29
   5   5   5  492.67   11.21
   5  -5   6    3.33    7.52
  -5  -5  -6    7.03    7.42
  -5   5  -6   -8.42   10.63
   5   5   6   15.27   10.34
  -5  -5  -6   16.15   10.49
   5  -5   7  172.26   11.08
  -5  -5  -7  155.49    8.06
  -5   5  -7  148.70   11.20
   5   5   7  176.44   11.01
   5  -5   8    5.38    8.71
  -5  -5  -8   10.54    8.75
  -5   5  -8   13.92    8.64
   5   5   8   16.66    8.66
   5  -5   9  123.94   14.60
  -5  -5  -9  105.91   10.43
  -5   5  -9  108.82   13.87
   5   5   9  105.25   10.44
  -5  -6   0    6.44    9.20
   5  -6   0   11.62    9.29
  -5   6   0   11.82    9.35
  -5  -6   0   13.62    9.34
  -5   6  -1   20.71    9.27
  -5  -6  -1   16.80    9.43
  -5  -6  -1   18.96    9.21
   5  -6   1   19.19    9.15
  -5   6  -2   66.30    9.27
  -5  -6  -2   66.03    9.56
  -5  -6  -2   65.23    9.30
   5  -6   2   62.98    6.67
   5   6   2   58.84    9.27
  -5   6  -3   29.69    9.05
  -5  -6  -3   37.24    6.62
   5   6   3   47.07    8.89
  -5  -6  -3   42.03    9.14
   5  -6   3   40.80    8.97
   5  -6   4   34.48    8.84
  -5   6  -4   25.60    8.89
  -5  -6  -4   30.13    8.76
  -5  -6  -4   28.71    6.31
   5   6   4   29.49    6.34
   5  -6   5    5.88   10.44
  -5  -6  -5    4.48    7.50
  -5   6  -5    5.78   10.48
  -5  -6  -5    4.49    7.22
   5   6   5    3.80    7.30
   5  -6   6    7.16   10.46
  -5   6  -6    7.56    7.42
  -5  -6  -6   19.78   10.25
   5   6   6   10.58   10.44
  -5  -6  -6   10.53   10.45
   5  -6   7   27.23   12.28
  -5   6  -7   33.29   12.24
  -5  -6  -7   17.79   12.28
  -5  -6  -7   34.18   12.23
   5   6   7   20.29   12.21
   5  -6   8   71.94    9.03
  -5  -6  -8   60.88   12.46
  -5   6  -8   63.58   12.73
  -5  -6  -8   67.30    9.15
   5   6   8   74.18    8.95
  -5  -7   0   19.02    9.10
  -5  -7   0   16.69    8.93
   5  -7   0   25.63    8.80
  -5   7   0   14.82    8.95
  -5  -7  -1   14.94    8.77
   5  -7   1   17.11    6.23
  -5   7  -1   14.30    6.35
  -5  -7  -1   17.00    8.79
  -5  -7  -2   35.39    8.97
  -5  -7  -2   38.51    9.03
   5  -7   2   36.79    9.07
  -5   7  -2   25.97    9.12
  -5   7  -3  150.87    8.28
  -5  -7  -3  183.10   11.35
  -5  -7  -3  160.41    8.35
   5  -7   3  177.40   11.22
  -5   7  -4    1.80   10.36
  -5  -7  -4    7.34    7.25
  -5  -7  -4    8.45   10.14
   5   7   4   -3.74    7.34
   5  -7   4   11.44   10.31
   5  -7   5   81.27    7.78
  -5  -7  -5   90.31    7.92
  -5   7  -5   98.87   10.94
  -5  -7  -5   74.53    7.69
   5   7   5   86.55    7.85
   5  -7   6   36.03   12.60
  -5   7  -6   35.85   12.54
  -5  -7  -6   45.24   12.26
   5   7   6   38.21   12.37
  -5  -7  -6   60.93   12.41
   5  -7   7   23.15   13.14
  -5   7  -7    0.95   12.33
  -5  -7  -7    6.09   12.23
  -5  -7  -7    3.49   13.24
   5   7   7    0.93   13.20
  -5  -8   0   74.05   10.65
  -5   8   0   66.15    7.58
  -5  -8   0   60.87    7.73
   5  -8   0   65.12   10.92
  -5  -8  -1   13.54    7.40
  -5  -8  -1    5.71   10.59
  -5   8  -1   15.90    7.21
   5  -8   1    4.46   10.41
  -5  -8  -2    4.61   10.38
  -5  -8  -2   -1.42   10.50
   5  -8   2   11.96    7.34
  -5   8  -2    7.58   10.42
  -5  -8  -3    3.23    7.38
   5  -8   3   -1.13    7.36
  -5  -8  -3    4.83   10.43
  -5   8  -3   -2.81   10.40
  -5  -8  -4   25.69   12.29
  -5  -8  -4   40.54   12.33
   5  -8   4   28.22    8.73
  -5   8  -4   24.83    8.90
  -5   8  -5   19.63   11.98
  -5  -8  -5    5.38    8.68
  -5  -8  -5   11.07   12.17
   5  -8   5   11.35   12.14
  -5   8  -6   -5.28   10.12
  -5   9   0    9.57   12.18
  -5  -9   0    2.79    8.64
   5  -9   0   11.28    8.59
  -5  -9   0   -1.38   12.28
  -5  -9  -1   12.37    8.83
  -5   9  -1   31.08   12.26
  -5  -9  -1   13.67    8.74
   5  -9   1   30.51    8.63
  -5  -9  -2   45.78   12.41
  -5  -9  -2   32.66   12.49
  -5   9  -2   48.96   12.32
   5  -9   2   27.63    8.77
  -5  -9  -3   -1.42   11.99
  -5  -9  -3  -12.13   12.13
  -5   9  -3  -12.55   12.26
   5  -9   3   -2.83   12.16
  -5  -9  -4    5.77    9.68
  -5  -9  -4    3.16    9.93
  -5   9  -4    3.12    9.80
  -5  10   0   19.18    9.88
   5 -10   0   17.61   14.21
  -5 -10   0   18.92    9.98
  -5 -10   0   15.20   10.12
   6   0   0  112.53    9.05
  -6   0   0  103.86    9.07
  -6   0  -1   -0.12    5.73
   6   0   1   -2.09    8.04
  -6   0  -2 1567.86   15.35
   6   0   2 1536.38   14.06
  -6   0  -3   -0.78    5.42
   6   0   3    3.50    5.41
  -6   0  -4    6.31    6.29
   6   0   4   -0.35    9.04
  -6   0  -5    0.17    8.74
   6   0   5    2.41    8.69
  -6   0  -6  317.90   10.16
   6   0   6  348.42   10.19
  -6   0  -7    5.40    7.19
   6   0   7   -6.24    7.36
   6   0   8   43.14   10.41
  -6   0  -8   41.81   10.54
   6   0   9    4.44   11.95
  -6   0  -9  -12.58   12.27
  -6  -1   0  524.10    9.95
   6  -1   0  554.25   11.51
   6   1   0  558.19   11.62
  -6   1   0  538.76    9.77
  -6  -1  -1    9.84    8.52
   6  -1   1   18.46    8.28
   6   1   1   12.08    8.42
  -6   1  -1   15.62    8.43
  -6  -1  -2  116.33    8.65
   6  -1   2  115.32    8.58
   6   1   2  110.95    6.47
  -6   1  -2  120.24    6.44
  -6  -1  -3 1040.90   12.74
   6  -1   3 1073.27   12.64
   6   1   3 1025.35   11.36
  -6   1  -3 1022.52   12.52
  -6  -1  -4   66.99    9.54
   6  -1   4   71.02    9.28
   6   1   4   80.20    9.40
  -6   1  -4   71.38    6.83
  -6  -1  -5  323.63   10.41
   6  -1   5  347.12   10.24
   6   1   5  339.76    8.09
  -6   1  -5  338.35   10.28
  -6  -1  -6   14.69    6.28
   6  -1   6   22.31    6.14
   6   1   6   20.79    6.35
  -6   1  -6   30.24    8.61
  -6  -1  -7    4.27    7.40
   6  -1   7    7.84    7.35
   6   1   7   12.57    7.40
  -6   1  -7   11.13   10.40
  -6  -1  -8    8.70   10.26
   6  -1   8    3.28    7.29
   6   1   8    2.98   10.35
  -6   1  -8    4.94    7.28
  -6  -1  -9   10.61   12.13
   6  -1   9    2.11   12.19
   6   1   9   -3.50    8.68
  -6   1  -9    9.89    8.50
   6  -2   0   17.05    5.88
  -6  -2   0   20.45    8.39
  -6   2   0   15.54    8.35
   6   2   0   17.38    8.23
   6  -2   1   11.61    5.68
  -6  -2  -1    6.26    8.11
   6   2   1    6.34    5.80
  -6   2  -1    6.49    8.16
   6  -2   2  345.17    7.92
  -6  -2  -2  355.69    9.84
   6   2   2  348.10    8.07
  -6   2  -2  347.50    9.83
  -6  -2  -3  316.30    7.75
   6  -2   3  327.96    7.62
   6   2   3  334.34    7.79
  -6   2  -3  313.54    7.56
  -6  -2  -4  140.56    9.50
   6  -2   4  123.72    9.48
   6   2   4  128.77    9.63
  -6   2  -4  133.30    9.60
  -6  -2  -5   16.26    6.37
   6  -2   5   20.97    8.68
   6   2   5   25.01    8.76
  -6   2  -5   18.65    6.24
  -6  -2  -6  183.27    7.32
   6  -2   6  196.07    7.20
   6   2   6  181.54    7.34
  -6   2  -6  185.71    9.50
  -6  -2  -7  197.62   11.28
   6  -2   7  210.77   11.28
   6   2   7  215.85   11.28
  -6   2  -7  215.05   11.24
  -6  -2  -8   39.74   11.29
   6  -2   8   28.79    8.61
   6   2   8   43.19   12.08
  -6   2  -8   36.44    8.64
  -6  -2  -9  137.27   12.65
   6  -2   9  139.27   12.75
   6   2   9  128.94   12.76
  -6   2  -9  142.49   12.69
   6  -3   0 2376.26   18.99
  -6  -3   0 2333.41   19.64
  -6   3   0 2361.83   19.05
   6   3   0 2404.69   19.81
   6  -3   1    4.94    5.73
  -6  -3  -1    8.89    8.10
  -6   3  -1   11.31    5.87
   6   3   1    6.49    8.00
   6  -3   2  643.59   10.92
  -6  -3  -2  590.08    9.51
  -6   3  -2  633.64   11.11
   6   3   2  637.36   11.14
   6  -3   3  961.67   11.40
  -6  -3  -3  954.61   11.60
  -6   3  -3  930.33   11.46
   6   3   3 1009.35   13.69
   6  -3   4  161.62    9.57
  -6  -3  -4  139.78    7.24
   6   3   4  150.98    9.83
  -6   3  -4  136.29    7.33
  -6  -3  -5  356.73   10.63
   6  -3   5  392.83   10.67
   6   3   5  363.41    8.45
  -6   3  -5  342.50    8.30
  -6  -3  -6   58.79   10.60
   6  -3   6   49.66   10.67
   6   3   6   53.43   10.73
  -6   3  -6   50.94    7.59
  -6  -3  -7   -4.12   10.40
   6  -3   7   -4.06   10.49
   6   3   7    6.38    7.35
  -6   3  -7   -5.58   10.51
  -6  -3  -8    5.55    8.50
   6  -3   8    0.84   12.00
   6   3   8    5.22   12.10
  -6   3  -8   -5.29   12.12
  -6  -3  -9    7.94    9.83
   6  -3   9   -4.50    9.94
   6   3   9    6.80    9.83
  -6   3  -9   16.44    9.60
  -6   4   0  369.66    9.98
  -6  -4   0  350.94   10.14
   6   4   0  356.62   10.15
  -6  -4   0  375.29   10.30
   6  -4   0  368.42   10.02
   6  -4   1   21.64    8.50
  -6   4  -1   18.40    5.57
  -6  -4  -1   21.37    8.65
  -6  -4  -1   19.57    9.58
   6   4   1   24.41    9.27
   6  -4   2   31.71    9.23
  -6  -4  -2   17.75    9.43
  -6   4  -2   27.35    6.67
   6   4   2   22.06    6.74
   6  -4   3  374.95   10.60
  -6  -4  -3  336.01    8.63
  -6   4  -3  357.55   10.73
   6   4   3  367.82   10.77
   6  -4   4  120.25    6.95
  -6  -4  -4  128.80    9.53
  -6   4  -4  110.43    7.17
   6   4   4  124.61    6.97
   6  -4   5  232.14   11.26
  -6  -4  -5  188.09    8.48
  -6   4  -5  197.39   10.77
   6   4   5  205.66    8.58
   6  -4   6   36.93   10.49
  -6  -4  -6   32.24   10.43
  -6   4  -6   32.00   10.58
   6   4   6   34.95   10.48
  -6  -4  -7  132.09    8.03
   6  -4   7  152.15    9.25
  -6   4  -7  124.70    8.12
   6   4   7  151.21    8.18
  -6  -4  -8   16.18   12.05
   6  -4   8   -1.24    8.64
  -6   4  -8    0.34   12.16
   6   4   8   -0.92    8.69
  -6   5   0 1757.37   17.09
  -6  -5   0 1668.59   15.53
  -6  -5   0 1720.68   17.52
   6  -5   0 1788.78   17.06
   6   5   0 1655.88   15.56
  -6   5  -1    1.95    6.48
  -6  -5  -1   -0.13    6.56
  -6  -5  -1    0.03    9.30
   6   5   1    3.39    9.10
   6  -5   1    6.64    6.38
   6  -5   2  483.33    9.14
  -6   5  -2  454.45    9.04
  -6  -5  -2  436.89    9.33
   6   5   2  490.22   11.28
  -6  -5  -2  496.99   11.53
   6  -5   3   62.46    6.57
  -6  -5  -3   50.40    6.83
  -6   5  -3   60.99    6.56
  -6  -5  -3   61.49    6.58
   6   5   3   60.04    6.56
   6  -5   4  102.58   10.86
  -6  -5  -4  101.33    8.05
  -6  -5  -4   90.46    7.84
  -6   5  -4  102.65   10.12
   6   5   4  101.16    7.89
   6  -5   5   12.52   10.54
  -6  -5  -5    5.68   10.44
  -6   5  -5   10.89    7.38
   6   5   5   14.60   10.30
  -6  -5  -5   16.12   10.45
   6  -5   6  530.37   12.89
  -6  -5  -6  479.57   12.64
  -6   5  -6  498.23   12.76
   6   5   6  503.12   12.59
   6  -5   7    0.70    8.69
  -6  -5  -7    0.54    8.54
  -6   5  -7   -1.35   12.21
   6   5   7    3.77    8.56
  -6  -5  -8   44.20   10.15
  -6   5  -8   58.85   10.09
   6   5   8   44.28   10.20
  -6  -6   0  312.27   10.75
  -6  -6   0  327.08   11.08
   6  -6   0  334.42   10.64
  -6   6   0  294.17    8.38
  -6   6  -1    6.74    6.15
  -6  -6  -1    8.11    8.76
  -6  -6  -1   -0.94    8.85
   6  -6   1   11.66    8.67
  -6  -6  -2   19.09    8.90
  -6   6  -2   19.54    8.83
  -6  -6  -2   16.94    6.29
   6   6   2   20.54    8.68
   6  -6   2   22.00    8.85
   6  -6   3  161.62   11.02
  -6   6  -3  143.04   10.96
  -6  -6  -3  127.94    8.04
  -6  -6  -3  157.39   11.18
   6   6   3  155.28   11.02
   6  -6   4   92.51    8.11
  -6   6  -4   90.28    7.90
  -6  -6  -4  109.09   10.85
  -6  -6  -4  100.06    7.77
   6   6   4   99.59   10.89
  -6  -6  -5  329.41    9.38
   6  -6   5  350.34   11.96
  -6   6  -5  301.21    9.25
  -6  -6  -5  306.54    9.26
   6   6   5  326.00    9.20
   6  -6   6   -0.70   12.35
  -6   6  -6   15.33   12.26
  -6  -6  -6   -1.26    8.73
  -6  -6  -6    1.91   12.37
   6   6   6   -5.88   12.46
   6  -6   7   87.76   10.32
  -6  -6  -7   93.89   10.26
  -6   6  -7  100.41   13.65
  -6  -6  -7  100.59   10.47
   6   6   7   94.87   10.44
  -6  -7   0  462.21   13.03
  -6  -7   0  409.37    9.96
  -6   7   0  428.95   12.63
   6  -7   0  438.39    9.99
  -6  -7  -1   46.24   10.63
  -6  -7  -1   51.35   10.70
   6  -7   1   44.14    7.62
  -6   7  -1   45.34   10.66
  -6   7  -2   17.06    7.46
  -6  -7  -2   17.12   10.37
  -6  -7  -2   21.77    7.44
   6  -7   2   21.96    7.33
  -6   7  -3   59.59    7.63
  -6  -7  -3   54.74    7.84
  -6  -7  -3   58.07    7.70
   6   7   3   67.63    7.67
   6  -7   3   64.17   10.59
   6  -7   4   41.61   12.42
  -6  -7  -4   31.48   12.52
  -6   7  -4   30.09   12.47
  -6  -7  -4   34.46    8.93
   6   7   4   33.38   12.42
   6  -7   5  418.34   10.81
  -6   7  -5  445.28   14.07
  -6  -7  -5  379.84   10.62
   6   7   5  398.12   10.70
  -6  -7  -5  409.98   10.82
  -6   7  -6   99.45   10.45
  -6  -7  -6   88.14   10.35
  -6  -8   0   58.08    7.64
  -6  -8   0   55.37    7.88
  -6   8   0   44.70    7.70
   6  -8   0   65.00   10.40
  -6  -8  -1   48.07    7.74
  -6  -8  -1   51.14   10.58
  -6   8  -1   44.28   10.69
   6  -8   1   51.80   11.57
  -6  -8  -2    1.44   12.21
  -6   8  -2    2.64    8.54
   6  -8   2    2.41    8.56
  -6  -8  -2    0.18   12.12
  -6  -8  -3  -12.06   12.32
  -6  -8  -3    1.95   12.06
   6  -8   3   -0.62   12.15
  -6   8  -3    5.16    8.51
   6  -8   4  164.39   13.81
  -6   8  -4  144.56    9.57
  -6  -8  -4  148.99    9.64
  -6  -8  -4  168.47   12.99
  -6   9   0    3.30   12.08
  -6  -9   0    1.88   12.27
  -6  -9   0   -2.26   12.28
   6  -9   0    5.96   12.10
  -6  -9  -1   32.39    8.99
  -6  -9  -1   39.42    8.79
  -6   9  -1   31.91    8.92
   6  -9   1   31.17    8.84
  -6  -9  -2   16.60   14.23
  -6  -9  -2   28.01    9.96
  -6   9  -2   21.43   14.15
   6  -9   2   36.83   13.87
   7   0   0   -0.45    7.75
  -7   0   0   -0.57    7.89
   7   0   1  715.07   11.59
  -7   0  -1  691.95   11.53
   7   0   2    2.04    6.30
  -7   0  -2   -0.41    6.36
   7   0   3 2301.08   18.30
  -7   0  -3 2237.35   18.30
   7   0   4    0.00    8.74
  -7   0  -4    4.64    6.14
   7   0   5    5.80    7.39
  -7   0  -5    3.66    9.47
   7   0   6    4.93   10.04
  -7   0  -6   -3.93    7.26
   7   0   7   79.49    8.88
  -7   0  -7   87.07   11.41
   7   0   8    9.50   12.27
  -7   0  -8    5.77   12.41
  -7  -1   0 1347.30   14.21
   7  -1   0 1378.30   15.20
   7   1   0 1369.12   14.28
  -7   1   0 1386.44   15.37
  -7  -1  -1   34.15    5.64
   7  -1   1   32.30    5.55
   7   1   1   41.39    7.74
  -7   1  -1   37.09    7.81
  -7  -1  -2  283.72   10.55
   7  -1   2  279.61   10.39
   7   1   2  285.33   10.47
  -7   1  -2  274.74   10.56
  -7  -1  -3   31.19    9.26
   7  -1   3   36.11    6.49
   7   1   3   32.83    9.26
  -7   1  -3   32.30    6.64
  -7  -1  -4  244.27   10.10
   7  -1   4  274.55    9.85
   7   1   4  241.99    7.84
  -7   1  -4  235.74    7.63
  -7  -1  -5   40.23    7.45
   7  -1   5   40.05   10.42
   7   1   5   42.61   10.50
  -7   1  -5   34.05    7.48
  -7  -1  -6    0.90    7.22
   7  -1   6    2.33   10.26
   7   1   6    6.90   10.18
  -7   1  -6    3.44    7.17
  -7  -1  -7   68.68   12.34
   7  -1   7   73.82   12.24
   7   1   7   70.93   12.32
  -7   1  -7   71.92   12.19
  -7  -1  -8  271.18   13.43
   7  -1   8  278.48   13.64
   7   1   8  266.71   10.08
  -7   1  -8  265.81   10.10
  -7  -2   0  167.21    7.02
   7  -2   0  171.71    6.89
  -7   2   0  172.72    6.94
   7   2   0  166.05    6.98
  -7  -2  -1   47.62    9.46
   7  -2   1   50.45    9.23
   7   2   1   48.22    9.45
  -7   2  -1   52.28    9.33
  -7  -2  -2  608.52   12.19
   7  -2   2  633.37   11.79
   7   2   2  622.59   11.96
  -7   2  -2  611.47   11.96
  -7  -2  -3 1179.61   14.35
   7  -2   3 1156.42   12.21
   7   2   3 1121.03   12.31
  -7   2  -3 1169.04   14.08
  -7  -2  -4  431.56    8.89
   7  -2   4  456.86   11.01
   7   2   4  472.20   11.15
  -7   2  -4  438.68   11.00
  -7  -2  -5   18.14   10.44
   7  -2   5   24.75   10.25
   7   2   5   24.85   10.36
  -7   2  -5    5.75   10.48
  -7  -2  -6  442.73   12.13
   7  -2   6  426.06    9.51
   7   2   6  450.10    9.53
  -7   2  -6  423.50    9.34
  -7  -2  -7   -3.40   12.38
   7  -2   7   15.83    8.55
   7   2   7   26.10   12.16
  -7   2  -7    6.72    8.75
  -7  -2  -8  377.37   10.57
   7  -2   8  421.60   14.73
   7   2   8  406.94   14.69
  -7   2  -8  387.75   13.86
   7  -3   0  144.58    7.31
  -7  -3   0  128.66   10.13
  -7   3   0  143.92    9.97
   7   3   0  141.32    9.96
   7  -3   1  161.64    7.27
  -7  -3  -1  165.58    9.85
  -7   3  -1  164.00    9.79
   7   3   1  159.45    9.81
   7  -3   2   87.84    6.94
  -7  -3  -2   96.72    9.53
  -7   3  -2   97.24    6.93
   7   3   2   99.81    9.34
   7  -3   3  198.05    9.88
  -7  -3  -3  185.60    9.98
  -7   3  -3  187.89    9.84
   7   3   3  190.14   10.01
  -7  -3  -4   45.45    6.40
   7  -3   4   31.57    9.93
  -7   3  -4   42.98    6.49
   7   3   4   46.06    7.64
  -7  -3  -5   40.92   10.53
   7  -3   5   44.32    7.48
   7   3   5   53.31   10.49
  -7   3  -5   43.48    7.44
  -7  -3  -6   -1.46   10.51
   7  -3   6    4.22    7.25
   7   3   6    5.91   10.40
  -7   3  -6    7.13    7.19
  -7  -3  -7  112.06   12.67
   7  -3   7  112.92   12.61
   7   3   7  124.88   12.63
  -7   3  -7  120.37    8.98
   7  -4   0   21.15    8.95
  -7   4   0   16.54    9.07
  -7  -4   0   13.72    9.15
  -7  -4   0   13.51    9.16
   7   4   0   19.94    8.95
   7  -4   1   72.44    6.86
  -7  -4  -1   69.85    9.42
  -7   4  -1   71.47    9.55
  -7  -4  -1   79.54    9.73
   7   4   1   78.88    9.22
   7  -4   2  507.69   11.28
  -7  -4  -2  478.29   11.34
  -7   4  -2  462.18    9.23
   7   4   2  491.32   11.29
   7  -4   3   52.96    9.92
  -7  -4  -3   49.99    8.98
  -7   4  -3   44.61    8.96
   7   4   3   53.35    8.93
   7  -4   4  728.60   13.51
  -7  -4  -4  694.46   13.50
  -7   4  -4  686.14   13.53
   7   4   4  679.64   10.88
   7  -4   5   41.10   10.71
  -7  -4  -5   46.77    7.54
  -7   4  -5   34.47    7.70
   7   4   5   43.14    7.57
  -7  -4  -6  289.36    9.90
   7  -4   6  322.86   13.16
  -7   4  -6  295.01   13.32
   7   4   6  319.05   13.24
  -7  -4  -7   -0.65    8.63
   7  -4   7   -1.54   12.28
  -7   4  -7   -3.12   12.42
   7   4   7   -1.55   12.21
  -7   5   0   14.96    6.49
  -7  -5   0   23.70    8.86
   7   5   0   20.80    6.35
  -7  -5   0   23.85    6.39
   7  -5   0   26.28    8.77
   7  -5   1   41.92    6.39
  -7   5  -1   39.58    6.32
  -7  -5  -1   40.44    6.41
  -7  -5  -1   46.35    6.46
   7   5   1   42.85    6.53
   7  -5   2   29.16   10.54
  -7   5  -2   25.91   10.61
  -7  -5  -2   34.19   10.58
  -7  -5  -2   30.47   10.72
   7   5   2   26.10   10.46
   7  -5   3  184.74    8.32
  -7  -5  -3  163.50    8.36
  -7   5  -3  157.78    8.48
   7   5   3  188.32   11.30
  -7  -5  -3  204.79   11.48
   7  -5   4    4.14   10.49
  -7  -5  -4   -4.34   10.47
  -7   5  -4   13.63   10.49
  -7  -5  -4   -0.38   10.64
   7   5   4   -2.09   10.45
   7  -5   5   -2.65   12.17
  -7  -5  -5   10.22   12.08
  -7   5  -5   -6.97    8.72
   7   5   5    3.90   12.09
  -7  -5  -5   -1.93   12.27
   7  -5   6    7.94   12.13
  -7  -5  -6    6.40    8.45
  -7   5  -6   -1.17    8.73
   7   5   6    0.50   12.19
  -7  -6   0   -0.58    7.35
  -7  -6   0   -9.39   10.51
   7  -6   0    8.52   10.13
  -7   6   0   -3.84   10.46
  -7   6  -1   -4.43    7.59
  -7  -6  -1    4.16   10.61
  -7  -6  -1    7.46   10.36
   7   6   1    4.88   10.41
   7  -6   1   11.52   10.40
   7  -6   2   68.26    7.81
  -7   6  -2   77.81   10.74
  -7  -6  -2   66.67   10.63
   7   6   2   71.10   10.69
  -7  -6  -2   75.47   10.72
   7  -6   3   77.84   10.99
  -7   6  -3   77.89    7.94
  -7  -6  -3   79.87    7.84
  -7  -6  -3   79.66    7.89
   7   6   3   91.76    7.80
   7  -6   4  293.43   13.64
  -7  -6  -4  281.28   10.11
  -7   6  -4  286.54   13.39
  -7  -6  -4  253.80   13.49
   7   6   4  272.85    9.97
   7  -6   5    6.37    8.76
  -7   6  -5   -1.95    8.84
  -7  -6  -5   10.25    8.59
   7   6   5    8.50   12.22
  -7  -6  -5    5.14   12.23
  -7  -7   0   44.30   10.70
  -7   7   0   53.77    7.70
   7  -7   0   56.92    7.61
  -7  -7   0   51.66    7.77
  -7  -7  -1    0.08   10.49
  -7  -7  -1   -4.28    7.41
   7  -7   1    3.61   10.38
  -7   7  -1    1.89    7.37
  -7   7  -2   -4.68    8.65
  -7  -7  -2   -5.87    8.80
  -7  -7  -2    5.64   12.07
   7  -7   2    5.60    8.51
   7  -7   3   44.32   12.40
  -7   7  -3   36.65   12.39
  -7  -7  -3   49.34    8.88
  -7  -7  -3   53.35   12.46
   7   7   3   47.00    8.79
  -7  -7  -4   20.81    8.66
   7  -7   4    8.52    8.70
  -7   7  -4   11.35    8.64
  -7  -7  -4   15.12   12.29
   7   7   4   14.57    8.64
  -7  -8   0   28.12   12.35
  -7  -8   0   17.83    8.72
  -7   8   0   21.31   12.19
   7  -8   0   29.46   12.09
  -7  -8  -1    0.03   12.26
  -7  -8  -1   -4.36   12.33
  -7   8  -1   -4.99    8.81
   7  -8   1   -2.20   12.20
  -7  -8  -2   -1.82   12.40
  -7  -8  -2    5.85   13.00
  -7   8  -2    5.21    8.64
   7  -8   2    4.13    8.49
   8   0   0 2148.82   18.11
  -8   0   0 2148.17   19.53
   8   0   1   -1.12    8.83
  -8   0  -1   -0.63    9.06
   8   0   2    4.00    6.08
  -8   0  -2    4.11    8.73
   8   0   3    1.61   10.15
  -8   0  -3    5.03    9.47
   8   0   4  296.87   11.46
  -8   0  -4  291.86   11.61
   8   0   5   -6.93   10.34
  -8   0  -5    9.21   10.32
   8   0   6  962.02   15.61
  -8   0  -6  841.18   12.61
   8   0   7    2.54    9.86
  -8   0  -7    0.61   13.29
  -8  -1   0  156.35   10.16
   8  -1   0  160.16   10.09
   8   1   0  165.71    7.64
  -8   1   0  169.58   10.02
  -8  -1  -1  313.70   10.75
   8  -1   1  308.99    8.36
   8   1   1  327.41   10.55
  -8   1  -1  308.91   10.62
  -8  -1  -2   15.92    6.18
   8  -1   2   16.15    8.57
   8   1   2   10.78    6.16
  -8   1  -2    7.13    8.74
  -8  -1  -3   22.97   10.39
   8  -1   3   33.03   10.26
   8   1   3   26.38   10.39
  -8   1  -3   28.56   10.22
  -8  -1  -4   34.28    7.44
   8  -1   4   25.26    7.38
   8   1   4   35.98    7.38
  -8   1  -4   16.17   10.44
  -8  -1  -5   16.21   10.50
   8  -1   5   16.76   10.29
   8   1   5   17.95   10.45
  -8   1  -5   17.93   10.53
  -8  -1  -6   13.09   12.33
   8  -1   6   15.93    8.66
   8   1   6   20.26   12.28
  -8   1  -6   21.25   12.15
   8  -1   7   89.27   10.25
   8   1   7  120.04   14.28
  -8   1  -7   93.48   13.69
  -8  -1  -7  100.18   14.52
  -8  -2   0  943.19   12.48
   8  -2   0  987.54   13.96
  -8   2   0  933.68   12.15
   8   2   0  997.00   14.43
  -8  -2  -1  214.25   10.13
   8  -2   1  214.17    9.83
   8   2   1  213.24   10.05
  -8   2  -1  198.42   10.15
  -8  -2  -2   17.59    8.78
   8  -2   2    9.48    6.10
   8   2   2   13.63    6.20
  -8   2  -2    9.66    6.28
  -8  -2  -3  106.78   10.87
   8  -2   3  113.76    7.80
   8   2   3   99.80   10.93
  -8   2  -3   98.96   10.74
  -8  -2  -4  127.26    7.98
   8  -2   4  155.69    8.09
   8   2   4  149.34    7.99
  -8   2  -4  134.25    8.08
  -8  -2  -5   37.11    7.61
   8  -2   5   47.09    8.61
   8   2   5   45.77    8.67
  -8   2  -5   36.35   11.50
  -8  -2  -6  454.21   13.94
   8  -2   6  457.05   10.67
   8   2   6  472.85   14.09
  -8   2  -6  391.35   10.84
   8  -3   0  543.87    9.81
  -8  -3   0  540.87   12.10
  -8   3   0  537.15   12.03
   8   3   0  550.67   12.05
  -8  -3  -1    6.89    8.67
   8  -3   1   -6.10    8.82
  -8   3  -1    3.03    8.80
   8   3   1    5.67    6.08
  -8  -3  -2   56.55   10.51
   8  -3   2   41.97   10.56
  -8   3  -2   46.32    7.63
   8   3   2   45.56    7.65
  -8  -3  -3   31.80   10.48
   8  -3   3   39.96    7.41
  -8   3  -3   31.12    7.39
   8   3   3   43.09   10.36
  -8  -3  -4    2.82   10.36
   8  -3   4    6.27   10.20
  -8   3  -4    0.28   10.45
   8   3   4    6.47   10.25
  -8  -3  -5   18.92    8.77
   8  -3   5   25.18    8.66
  -8   3  -5   24.26   12.32
   8   3   5   26.81   12.13
  -8  -3  -6   42.44   12.53
   8  -3   6   54.14    8.85
  -8   3  -6   55.71   12.56
   8   3   6   50.35   12.36
   8  -4   0    3.56    8.72
  -8   4   0    5.64    8.86
  -8  -4   0    5.65    8.78
  -8  -4   0    2.48    8.97
   8   4   0   10.76    8.81
  -8  -4  -1  783.34   12.03
   8  -4   1  786.42   14.10
  -8  -4  -1  715.98   11.47
  -8   4  -1  751.77   14.03
   8   4   1  720.46   11.65
   8  -4   2   35.58   10.56
  -8  -4  -2   37.24   10.68
  -8   4  -2   33.30   10.70
   8   4   2   44.26   10.41
   8  -4   3  141.57    8.09
  -8  -4  -3  128.34    8.08
  -8   4  -3  137.48    8.03
   8   4   3  138.95   10.96
  -8  -4  -4   21.80   12.15
   8  -4   4    6.27   12.10
  -8   4  -4   17.57   12.13
   8   4   4   13.29   12.08
  -8  -4  -5   98.88   12.66
   8  -4   5  118.82   12.45
  -8   4  -5   94.78    9.08
   8   4   5  103.58   12.54
   8  -5   0  218.21   11.36
  -8   5   0  203.83   11.45
  -8  -5   0  189.52    8.66
  -8  -5   0  195.95    8.74
   8   5   0  210.46   11.51
   8  -5   1  159.24    8.35
  -8   5  -1  158.59   11.35
  -8  -5  -1  178.91   11.40
  -8  -5  -1  161.79   11.26
   8   5   1  174.69   11.32
   8  -5   2   -3.83    7.38
  -8   5  -2    5.97   10.34
  -8  -5  -2    6.09   10.35
  -8  -5  -2    0.73   10.52
   8   5   2    0.54   10.37
   8  -5   3   22.19   12.16
  -8  -5  -3   14.44   12.22
  -8   5  -3   14.19   12.28
   8   5   3   27.68   12.04
  -8  -5  -3   28.88   12.17
   8  -5   4   52.80   12.28
  -8  -5  -4   40.53   12.35
  -8   5  -4   39.18   12.34
  -8  -5  -4   49.30   12.31
   8   5   4   46.43   12.16
   8  -5   5    2.94   13.97
  -8  -5  -5   10.16   13.94
  -8   5  -5   -9.44   10.20
  -8  -5  -5    8.65   13.98
   8   5   5    5.77   13.78
  -8   6   0  113.55    8.11
   8  -6   0  115.65    8.03
  -8  -6   0  105.02   11.03
  -8  -6   0  121.60   11.16
   8  -6   1  567.11   11.60
  -8   6  -1  590.22   14.69
  -8  -6  -1  575.20   11.90
  -8  -6  -1  563.98   14.92
   8   6   1  546.72   11.87
   8  -6   2    4.14    8.42
  -8   6  -2    7.89   12.19
  -8  -6  -2    3.67   12.16
  -8  -6  -2    0.51    8.71
   8   6   2   -0.52    8.56
   8  -6   3   13.35   12.24
  -8   6  -3    2.46    8.85
  -8  -6  -3    6.43   12.21
  -8  -6  -3   18.78   12.20
   8   6   3   19.91   12.07
  -8   6  -4    3.07   10.10
  -8  -6  -4    8.29   13.97
  -8  -7   0   18.24   12.26
  -8   7   0   16.87    8.76
  -8  -7   0   10.94   12.44
   8  -7   0   20.38    8.69
   8  -7   1   48.93    8.75
  -8  -7  -1   64.07   12.38
  -8  -7  -1   47.16    8.95
  -8   7  -1   39.30   12.56
  -8   7  -2   45.31   13.28
   8  -7   2   43.62   13.94
  -8  -7  -2   35.06   10.02
  -8  -7  -2   36.35   10.07
   9   0   0   -1.24   10.22
  -9   0   0   -2.02   10.41
   9   0   1   -5.12    7.31
  -9   0  -1    3.42    7.34
   9   0   2    0.76    7.28
  -9   0  -2   -3.90   10.49
   9   0   3  353.39   11.97
  -9   0  -3  333.68   12.09
   9   0   4    1.83    8.60
  -9   0  -4    5.75   12.51
   9   0   5  274.15   10.02
  -9   0  -5  278.65   13.53
   9  -1   0   10.14   10.15
   9   1   0    4.10   10.30
  -9   1   0    4.31   10.43
  -9  -1   0   -3.43   10.49
   9  -1   1    5.53   10.33
   9   1   1   14.12    7.34
  -9   1  -1   13.43   10.41
  -9  -1  -1   13.92   10.55
   9  -1   2    2.99    7.38
   9   1   2    7.04   10.45
  -9   1  -2   16.37   10.47
  -9  -1  -2    6.48    7.47
   9  -1   3   48.40    7.52
   9   1   3   42.12   10.72
  -9   1  -3   39.34    7.76
  -9  -1  -3   43.41   10.73
   9  -1   4 1102.83   13.76
   9   1   4 1174.08   16.85
  -9   1  -4 1132.92   16.75
  -9  -1  -4 1117.06   16.89
   9  -1   5   27.78   12.30
   9   1   5   23.79    8.79
  -9   1  -5   22.31    8.95
  -9  -1  -5   24.53   12.60
  -9  -2   0   10.19   10.46
   9  -2   0   12.72   10.27
  -9   2   0    1.42   10.59
   9   2   0    2.10   10.56
  -9  -2  -1   96.27   10.83
   9  -2   1   99.85    7.76
  -9   2  -1   93.89   11.00
   9   2   1   94.38   10.85
  -9  -2  -2    3.43   10.46
   9  -2   2    4.63   10.28
   9   2   2    6.56   10.35
  -9   2  -2   -0.98    7.46
  -9  -2  -3  324.84   12.87
   9  -2   3  324.28   10.00
   9   2   3  326.63   10.34
  -9   2  -3  334.12   13.57
  -9  -2  -4  117.13   12.92
   9  -2   4  142.29   12.68
   9   2   4  144.69   12.73
  -9   2  -4  133.45   12.88
  -9  -2  -5  148.69   10.81
   9  -2   5  168.33   14.47
   9   2   5  147.01   14.51
  -9   2  -5  158.15   13.76
  -9  -3   0  200.29   11.58
   9  -3   0  195.82   11.42
  -9   3   0  206.96   11.55
   9   3   0  217.07   11.39
  -9  -3  -1   73.89   10.84
   9  -3   1   77.14   10.65
  -9   3  -1   79.75    7.86
   9   3   1   74.47    7.79
  -9  -3  -2   36.86   10.80
   9  -3   2   52.61   10.55
  -9   3  -2   50.72   10.71
   9   3   2   46.33    7.68
  -9  -3  -3  284.26   13.52
   9  -3   3  311.43   13.37
  -9   3  -3  315.59   13.41
   9   3   3  317.75   13.42
  -9  -3  -4  141.89   12.99
   9  -3   4  158.95   12.76
  -9   3  -4  144.47    9.45
   9   3   4  143.90    9.43
   9  -4   0    9.98   10.29
  -9  -4   0    4.71   10.41
  -9   4   0    3.55    7.48
  -9  -4   0   -4.24   10.63
   9   4   0    5.55   10.37
  -9  -4  -1   58.96   10.62
   9  -4   1   53.49    7.72
  -9   4  -1   54.32   10.82
  -9  -4  -1   62.50   11.63
   9   4   1   55.80   11.55
  -9  -4  -2   95.88   12.64
   9  -4   2   88.94   12.43
  -9   4  -2   83.15   12.63
   9   4   2   85.68    9.13
  -9  -4  -3  122.08   13.00
   9  -4   3  125.65   12.79
  -9   4  -3  126.40   13.01
   9   4   3  132.31   12.78
  -9  -4  -4  370.22   15.56
   9  -4   4  373.11   11.60
  -9   4  -4  330.58   11.58
   9  -5   0    6.68    8.63
  -9   5   0    9.94   12.17
  -9  -5   0    8.66    8.50
  -9  -5   0    4.40   12.20
   9   5   0   -0.56   12.30
   9  -5   1   80.93   12.33
  -9   5  -1   69.90   12.54
  -9  -5  -1   71.91    8.93
  -9  -5  -1   69.27   12.67
   9   5   1   76.22   12.43
   9  -5   2    5.64    8.59
  -9  -5  -2   17.18   12.07
  -9   5  -2    0.69   12.39
  -9  -5  -2   -5.98   12.41
   9   5   2    3.09   12.28
  -9  -5  -3  257.39   11.32
  -9   5  -3  259.47   11.50
  -9   6   0    4.12    8.74
   9  -6   0    8.25    8.59
  -9  -6   0    8.68   12.07
  -9  -6   0    6.35   12.37
  -9   6  -1   96.12   13.77
   9  -6   1  101.78   13.62
  -9  -6  -1  100.44   10.50
  -9  -6  -1  106.35   13.67
   9   6   1   87.79   10.57
  10   0   0   68.14    7.82
 -10   0   0   66.75   10.77
  10   0   1    5.79   12.53
 -10   0  -1    5.22   12.58
  10   0   2  786.71   15.90
 -10   0  -2  753.29   15.95
  10   0   3   -4.27   13.13
 -10   0  -3   -5.65   12.40
  10  -1   0   82.24   11.74
  10   1   0   72.71   11.72
 -10   1   0   75.28    8.07
 -10  -1   0   74.14   10.95
  10  -1   1 1447.11   18.75
  10   1   1 1480.24   19.10
 -10   1  -1 1396.84   18.76
 -10  -1  -1 1342.94   15.61
  10  -1   2  123.84   12.84
  10   1   2  120.96    9.49
 -10   1  -2  110.16   13.02
 -10  -1  -2  116.15    9.46
  10  -1   3   17.37   13.11
  10   1   3    5.89   13.26
 -10   1  -3   20.77    8.61
 -10  -1  -3    9.32   13.44
  10  -2   0   70.78   12.33
 -10   2   0   66.64   12.61
  10   2   0   70.00   12.48
 -10  -2   0   64.56   12.60
  10  -2   1  334.53   13.77
 -10   2  -1  328.73   13.82
  10   2   1  318.29   14.01
 -10  -2  -1  310.10   13.89
  10  -2   2  149.54   12.93
 -10   2  -2  130.59   13.19
  10   2   2  139.55    9.49
 -10  -2  -2  147.92   13.01
 -10   2  -3  149.28   14.87
  10   2   3  163.45   10.70
 -10  -3   0  388.91   14.27
  10  -3   0  402.42   14.21
 -10   3   0  388.62   14.21
  10   3   0  393.72   14.30
 -10  -3  -1   80.55   12.69
  10  -3   1   91.79   12.76
 -10   3  -1   93.87   12.66
  10   3   1   82.26   12.76
 -10  -3  -2  189.93   14.13
  10  -3   2  209.81   10.75
 -10   3  -2  196.14   14.26
  10   3   2  200.63   13.88
 -10  -4   0   -1.95   12.42
 -10   4   0    7.66    8.90
  10  -4   0    9.87   12.39
 -10  -4   0    3.62   12.37
  10   4   0   16.80   12.35
 -10  -4  -1  478.65   16.31
  10  -4   1  512.70   16.25
 -10   4  -1  499.25   15.56
 -10  -4  -1  522.49   16.57
  10   4   1  528.82   16.39
  11   0   0   -4.35   14.16
 -11   0   0   -4.92   14.34
  11  -1   0  235.15   15.04
 -11   1   0  223.23   11.43
 -11  -1   0  226.13   15.38
;
_shelx_hkl_checksum     21116
_shelx_res_file
;
TITL TA6   IPDS  -50DEGC
    G:\TA6A\mulabs\TA6.res
    created by SHELXL-2018/3 at 10:48:30 on 01-Feb-2020
CELL  0.71073  9.40780  9.25110 11.69530 90.00000 105.72200 90.00000
ZERR 2  0.00070  0.00070  0.00080  0.00000  0.00800  0.00000
LATT 1
SYMM -X+ 0.50000, Y+ 0.50000, -Z+ 0.50000
SFAC C H N S
UNIT 32 48 4 12
TEMP -50
size 0.15 0.15 0.40
rem colourless rod
CONF
ACTA
L.S. 10
FMAP 2
BOND $H
HTAB
EQIV $1 -X+1/2, Y+1/2, -Z+3/2
HTAB C3 S2_$1
EQIV $2 -X, -Y, -Z+1
HTAB C3 S3_$2
EQIV $3 X-1, Y, Z
HTAB C8 S1_$3
WGHT    0.048900    1.097200
FVAR       1.04918
S1    4    0.434651    0.060301    0.613097    11.00000    0.01744    0.07968 =
         0.03815   -0.01064    0.00890    0.00067
S2    4    0.292100    0.050085    0.943569    11.00000    0.04300    0.07903 =
         0.02711    0.00228    0.00501    0.00056
S3    4   -0.188965    0.045286    0.767075    11.00000    0.03537    0.07133 =
         0.03648   -0.00399    0.02118   -0.00952
N1    3    0.047811    0.122873    0.567260    11.00000    0.01836    0.03871 =
         0.02808    0.00156    0.00713    0.00118
C1    1    0.130664    0.062263    0.503276    11.00000    0.01592    0.04150 =
         0.02542    0.00525    0.00594    0.00083
C2    1   -0.082818    0.062424    0.564361    11.00000    0.01768    0.04155 =
         0.02337    0.00406    0.00656    0.00255
C3    1    0.274302    0.136604    0.507914    11.00000    0.02085    0.05001 =
         0.04046   -0.00372    0.01195   -0.00658
AFIX  23
H3A   2    0.265885    0.238486    0.528088    11.00000   -1.20000
H3B   2    0.290236    0.133282    0.428547    11.00000   -1.20000
PART 1
AFIX   0
C4A   1    0.399648    0.115956    0.752723    10.85000    0.02944    0.04263 =
         0.03616   -0.01035    0.00886   -0.00545
AFIX  23
H4A1  2    0.490907    0.153803    0.806259    10.85000   -1.20000
H4A2  2    0.325885    0.193463    0.737391    10.85000   -1.20000
AFIX   0
C5A   1    0.344833   -0.009210    0.811217    10.85000    0.03566    0.03737 =
         0.03469    0.00042    0.00602    0.00394
AFIX  23
H5A1  2    0.422534   -0.082600    0.833774    10.85000   -1.20000
H5A2  2    0.259364   -0.053204    0.754762    10.85000   -1.20000
PART 2
AFIX   0
C4B   1    0.372548   -0.010174    0.749397    10.15000    0.02202    0.05039 =
         0.01963    0.00437   -0.00171   -0.00463
AFIX  23
H4B1  2    0.272978   -0.051440    0.724257    10.15000   -1.20000
H4B2  2    0.440973   -0.083717    0.793123    10.15000   -1.20000
AFIX   0
C5B   1    0.375456    0.121507    0.823413    10.15000    0.03421    0.03557 =
         0.04491   -0.01065    0.01426   -0.00182
AFIX  23
H5B1  2    0.315371    0.199332    0.777647    10.15000   -1.20000
H5B2  2    0.476508    0.156417    0.857125    10.15000   -1.20000
PART 0
AFIX   0
C6    1    0.105925    0.113373    0.875091    11.00000    0.04115    0.04956 =
         0.03369   -0.00446    0.01531   -0.00303
AFIX  23
H6A   2    0.072122    0.171931    0.932460    11.00000   -1.20000
H6B   2    0.106432    0.175041    0.807071    11.00000   -1.20000
AFIX   0
C7    1    0.000539   -0.009645    0.834002    11.00000    0.04923    0.04592 =
         0.03062    0.00286    0.01378   -0.00322
AFIX  23
H7A   2    0.002992   -0.072264    0.902097    11.00000   -1.20000
H7B   2    0.034589   -0.066909    0.776044    11.00000   -1.20000
AFIX   0
C8    1   -0.172491    0.138495    0.634482    11.00000    0.02223    0.04810 =
         0.03694   -0.00262    0.01263    0.00306
AFIX  23
H8A   2   -0.271975    0.154582    0.582373    11.00000   -1.20000
H8B   2   -0.128240    0.233573    0.657957    11.00000   -1.20000
AFIX   0
HKLF 4
REM  TA6   IPDS  -50DEGC
REM wR2 = 0.1084, GooF = S = 1.029, Restrained GooF = 1.029 for all data
REM R1 = 0.0424 for 1469 Fo > 4sig(Fo) and 0.0530 for all 1812 data
REM 127 parameters refined using 0 restraints
END
WGHT      0.0487      1.0984
REM Instructions for potential hydrogen bonds
HTAB C3 S2_$1
HTAB C3 S3_$2
HTAB C8 S1_$3
REM Highest difference peak  0.803,  deepest hole -0.352,  1-sigma level  0.057
Q1    1   0.4285 -0.0377  0.6221  11.00000  0.05    0.80
Q2    1   0.3128  0.1444  0.9450  11.00000  0.05    0.68
Q3    1  -0.1623 -0.0450  0.7791  11.00000  0.05    0.61
Q4    1   0.2627  0.2698  0.5050  11.00000  0.05    0.28
Q5    1  -0.1760  0.0704  0.6795  11.00000  0.05    0.24
Q6    1   0.3223  0.0628  0.5578  11.00000  0.05    0.20
Q7    1   0.1997  0.0988  0.5071  11.00000  0.05    0.20
Q8    1   0.4408  0.0848  0.6729  11.00000  0.05    0.19
Q9    1  -0.1283  0.0949  0.6058  11.00000  0.05    0.19
Q10   1   0.0578  0.1875  0.5782  11.00000  0.05    0.18
Q11   1   0.0874  0.0902  0.5362  11.00000  0.05    0.18
Q12   1   0.0922  0.0211  0.4484  11.00000  0.05    0.17
Q13   1   0.0987  0.0070  0.8787  11.00000  0.05    0.16
Q14   1  -0.2554  0.1302  0.6039  11.00000  0.05    0.16
Q15   1  -0.1535  0.1626  0.7330  11.00000  0.05    0.16
Q16   1  -0.1140  0.0183  0.5127  11.00000  0.05    0.16
Q17   1  -0.1925  0.1720  0.6207  11.00000  0.05    0.16
Q18   1  -0.0248  0.0986  0.5650  11.00000  0.05    0.15
Q19   1  -0.0113  0.1233  0.8430  11.00000  0.05    0.14
Q20   1   0.3098  0.0732  0.4345  11.00000  0.05    0.14
;
_shelx_res_checksum     12143
data_II
_audit_creation_method     'SHELXL-2018/3'
_chemical_name_systematic
;
2,5,8,11,14,17-Hexathia-[9.9](2,5,3,6)-pyrazinophane
;
_chemical_name_common     ?
_chemical_formula_moiety     'C16 H24 N2 S6'
_chemical_formula_sum     'C16 H24 N2 S6'
_chemical_formula_iupac     'C16 H24 N2 S6'
_chemical_formula_weight     436.73
_chemical_melting_point     ?
_space_group_crystal_system     orthorhombic
_space_group_name_H-M_alt     'P b c n'
_space_group_name_Hall     '-P 2n 2ab'
loop_
    _space_group_symop_operation_xyz
    'x, y, z'
    '-x+1/2, -y+1/2, z+1/2'
    'x+1/2, -y+1/2, -z'
    '-x, y, -z+1/2'
    '-x, -y, -z'
    'x-1/2, y-1/2, -z-1/2'
    '-x-1/2, y-1/2, z'
    'x, -y, z-1/2'
_cell_length_a     12.2613(8)
_cell_length_b     9.9564(6)
_cell_length_c     16.2828(12)
_cell_angle_alpha     90
_cell_angle_beta     90
_cell_angle_gamma     90
_cell_volume     1987.8(2)
_cell_formula_units_Z     4
_cell_measurement_reflns_used     5000
_cell_measurement_theta_min     2.50
_cell_measurement_theta_max     25.92
_cell_measurement_temperature     223(2)
_exptl_crystal_description     block
_exptl_crystal_colour     'pale yellow'
_exptl_crystal_size_max     0.250
_exptl_crystal_size_mid     0.200
_exptl_crystal_size_min     0.100
_exptl_crystal_density_diffrn     1.459
_exptl_crystal_density_meas     ?
_exptl_crystal_density_method     ?
_exptl_crystal_F_000     920
_exptl_absorpt_coefficient_mu     0.690
_exptl_absorpt_correction_type     multi-scan
_exptl_absorpt_process_details
;
(MULABS; Spek, 2020)
;
_exptl_absorpt_correction_T_min     0.9152
_exptl_absorpt_correction_T_max     1.0000
_diffrn_ambient_temperature     223(2)
_diffrn_source     'sealed X-ray tube, 12 x 0.4 mm long-fine focus'
_diffrn_radiation_type     MoK\a
_diffrn_radiation_wavelength     0.71073
_diffrn_radiation_source     'fine-focus sealed tube'
_diffrn_radiation_monochromator     'plane graphite'
_diffrn_measurement_device_type     'STOE IPDS 1'
_diffrn_measurement_device     '1 circle goniometer'
_diffrn_measurement_method     '\f rotation'
_diffrn_detector     'image plate'
_diffrn_detector_area_resol_mean     ?
_diffrn_reflns_number     12271
_diffrn_reflns_av_R_equivalents     0.0326
_diffrn_reflns_av_unetI/netI     0.0226
_diffrn_reflns_theta_min     2.502
_diffrn_reflns_theta_max     25.915
_diffrn_reflns_theta_full     25.242
_diffrn_measured_fraction_theta_max     0.995
_diffrn_measured_fraction_theta_full     0.999
_diffrn_reflns_limit_h_min     -15
_diffrn_reflns_limit_h_max     14
_diffrn_reflns_limit_k_min     -12
_diffrn_reflns_limit_k_max     10
_diffrn_reflns_limit_l_min     -19
_diffrn_reflns_limit_l_max     19
_refine_special_details     ?
_reflns_number_total     1927
_reflns_number_gt     1521
_reflns_threshold_expression     'I > 2\s(I)'
_refine_ls_structure_factor_coef     Fsqd
_refine_ls_matrix_type     full
_refine_ls_R_factor_all     0.0347
_refine_ls_R_factor_gt     0.0245
_refine_ls_wR_factor_gt     0.0613
_refine_ls_wR_factor_ref     0.0635
_refine_ls_goodness_of_fit_ref     0.971
_refine_ls_restrained_S_all     0.971
_refine_ls_number_reflns     1927
_refine_ls_number_parameters     110
_refine_ls_number_restraints     0
_refine_ls_hydrogen_treatment     constr
_refine_ls_weighting_scheme     calc
_refine_ls_weighting_details
                      'w=1/[\s^2^(Fo^2^)+(0.0418P)^2^] where P=(Fo^2^+2Fc^2^)/3'
_atom_sites_solution_hydrogens     geom
_atom_sites_solution_primary     direct
_atom_sites_solution_secondary     difmap
_refine_ls_shift/su_max     0.001
_refine_ls_shift/su_mean     0.000
_refine_diff_density_max     0.267
_refine_diff_density_min     -0.192
_refine_ls_extinction_method     none
_refine_ls_extinction_coef     .
loop_
    _atom_type_symbol
    _atom_type_description
    _atom_type_scat_dispersion_real
    _atom_type_scat_dispersion_imag
    _atom_type_scat_source
    'C' 'C' 0.0033 0.0016
                         'International Tables Vol C Tables 4.2.6.8 and 6.1.1.4'
    'H' 'H' 0.0000 0.0000
                         'International Tables Vol C Tables 4.2.6.8 and 6.1.1.4'
    'N' 'N' 0.0061 0.0033
                         'International Tables Vol C Tables 4.2.6.8 and 6.1.1.4'
    'S' 'S' 0.1246 0.1234
                         'International Tables Vol C Tables 4.2.6.8 and 6.1.1.4'
_computing_data_collection
;
EXPOSE (Stoe & Cie, 1998)
;
_computing_cell_refinement
;
CELL (Stoe & Cie, 1998)
;
_computing_data_reduction
;
INTEGRATE (Stoe & Cie, 1998)
;
_computing_structure_solution
;
SHELXS-97 (Sheldrick, 2008)
;
_computing_structure_refinement
;
<i>SHELXL2018/3</i> (Sheldrick, 2015)
;
_computing_molecular_graphics
;
Mercury (Macrae <i>et al.</i>,  2020)
;
_computing_publication_material
;
<i>SHELXL2018/3</i> (Sheldrick, 2015), PLATON (Spek, 2020) and
publcif (Westrip, 2010)
;
loop_
    _atom_site_type_symbol
    _atom_site_label
    _atom_site_fract_x
    _atom_site_fract_y
    _atom_site_fract_z
    _atom_site_U_iso_or_equiv
    _atom_site_adp_type
    _atom_site_calc_flag
    _atom_site_occupancy
    _atom_site_disorder_assembly
    _atom_site_disorder_group
    S S1 0.92584(3) 0.20291(5) 0.52666(2) 0.03769(13) Uani d 1 . .
    S S2 0.62939(3) 0.32039(5) 0.66508(3) 0.04190(13) Uani d 1 . .
    S S3 1.22003(4) 0.45569(5) 0.60156(2) 0.04264(14) Uani d 1 . .
    N N1 1.000000 0.18412(17) 0.750000 0.0261(4) Uani d 1 . .
    N N2 1.000000 0.46125(17) 0.750000 0.0281(4) Uani d 1 . .
    C C1 1.01977(11) 0.25255(15) 0.68044(9) 0.0251(3) Uani d 1 . .
    C C2 1.02875(11) 0.39270(15) 0.68267(9) 0.0265(3) Uani d 1 . .
    C C3 1.03062(13) 0.16999(18) 0.60363(9) 0.0332(4) Uani d 1 . .
    H H3A 1.027915 0.074691 0.618548 0.040 Uiso calc 1 . .
    H H3B 1.102268 0.187440 0.579190 0.040 Uiso calc 1 . .
    C C4 0.80303(13) 0.19184(16) 0.58900(9) 0.0314(3) Uani d 1 . .
    H H4A 0.750656 0.131963 0.562050 0.038 Uiso calc 1 . .
    H H4B 0.821427 0.152829 0.642492 0.038 Uiso calc 1 . .
    C C5 0.75070(14) 0.32828(17) 0.60188(9) 0.0337(4) Uani d 1 . .
    H H5A 0.731576 0.366522 0.548318 0.040 Uiso calc 1 . .
    H H5B 0.803729 0.388415 0.627872 0.040 Uiso calc 1 . .
    C C6 0.69013(14) 0.31977(17) 0.76694(10) 0.0375(4) Uani d 1 . .
    H H6A 0.636307 0.286838 0.806617 0.045 Uiso calc 1 . .
    H H6B 0.752112 0.257625 0.767392 0.045 Uiso calc 1 . .
    C C7 0.72885(13) 0.45755(16) 0.79340(9) 0.0329(4) Uani d 1 . .
    H H7A 0.668292 0.521440 0.789306 0.039 Uiso calc 1 . .
    H H7B 0.786870 0.487818 0.756366 0.039 Uiso calc 1 . .
    C C8 1.07313(13) 0.47543(17) 0.61355(9) 0.0353(4) Uani d 1 . .
    H H8A 1.056488 0.570261 0.623694 0.042 Uiso calc 1 . .
    H H8B 1.036924 0.449113 0.562359 0.042 Uiso calc 1 . .
loop_
    _atom_site_aniso_label
    _atom_site_aniso_U_11
    _atom_site_aniso_U_22
    _atom_site_aniso_U_33
    _atom_site_aniso_U_12
    _atom_site_aniso_U_13
    _atom_site_aniso_U_23
    S1 0.0380(2) 0.0540(3) 0.02104(19) 0.0029(2) -0.00241(16) -0.00421(16)
    S2 0.0272(2) 0.0514(3) 0.0471(3) 0.0005(2) -0.00419(18) -0.0071(2)
    S3 0.0389(2) 0.0636(3) 0.0254(2) -0.0117(2) 0.00714(17) 0.00324(19)
    N1 0.0227(8) 0.0281(9) 0.0274(9) 0.000 -0.0039(7) 0.000
    N2 0.0274(9) 0.0291(10) 0.0277(9) 0.000 -0.0043(7) 0.000
    C1 0.0192(7) 0.0322(8) 0.0239(7) 0.0024(6) -0.0018(5) -0.0003(6)
    C2 0.0235(7) 0.0318(8) 0.0244(7) 0.0009(6) -0.0038(6) 0.0030(6)
    C3 0.0311(8) 0.0405(9) 0.0280(8) 0.0049(7) -0.0021(6) -0.0058(7)
    C4 0.0341(8) 0.0313(9) 0.0288(8) -0.0015(7) -0.0050(6) -0.0020(6)
    C5 0.0379(8) 0.0338(9) 0.0294(8) 0.0011(7) -0.0045(7) 0.0004(7)
    C6 0.0362(9) 0.0393(9) 0.0369(8) 0.0005(8) 0.0056(7) 0.0040(7)
    C7 0.0322(8) 0.0357(9) 0.0307(8) 0.0094(7) 0.0019(7) 0.0002(7)
    C8 0.0387(9) 0.0398(9) 0.0273(8) -0.0036(7) -0.0011(7) 0.0076(7)
_geom_special_details
;
 All esds (except the esd in the dihedral angle between two l.s. planes)
 are estimated using the full covariance matrix.  The cell esds are taken
 into account individually in the estimation of esds in distances, angles
 and torsion angles; correlations between esds in cell parameters are only
 used when they are defined by crystal symmetry.  An approximate (isotropic)
 treatment of cell esds is used for estimating esds involving l.s. planes.
;
loop_
    _geom_bond_atom_site_label_1
    _geom_bond_atom_site_label_2
    _geom_bond_site_symmetry_2
    _geom_bond_distance
    _geom_bond_publ_flag
    S1 C4 . 1.8193(17) ?
    S1 C3 . 1.8245(16) ?
    S2 C5 . 1.8104(17) ?
    S2 C6 . 1.8182(17) ?
    S3 C7 4_756 1.8218(16) ?
    S3 C8 . 1.8224(17) ?
    N1 C1 . 1.3438(17) ?
    N1 C1 4_756 1.3438(17) ?
    N2 C2 . 1.3387(17) ?
    N2 C2 4_756 1.3388(17) ?
    C1 C2 . 1.400(2) ?
    C1 C3 . 1.503(2) ?
    C2 C8 . 1.497(2) ?
    C3 H3A . 0.9800 ?
    C3 H3B . 0.9800 ?
    C4 C5 . 1.517(2) ?
    C4 H4A . 0.9800 ?
    C4 H4B . 0.9800 ?
    C5 H5A . 0.9800 ?
    C5 H5B . 0.9800 ?
    C6 C7 . 1.514(2) ?
    C6 H6A . 0.9800 ?
    C6 H6B . 0.9800 ?
    C7 H7A . 0.9800 ?
    C7 H7B . 0.9800 ?
    C8 H8A . 0.9800 ?
    C8 H8B . 0.9800 ?
loop_
    _geom_angle_atom_site_label_1
    _geom_angle_atom_site_label_2
    _geom_angle_atom_site_label_3
    _geom_angle_site_symmetry_1
    _geom_angle_site_symmetry_3
    _geom_angle
    _geom_angle_publ_flag
    C4 S1 C3 . . 100.87(7) ?
    C5 S2 C6 . . 100.49(7) ?
    C7 S3 C8 4_756 . 103.79(7) ?
    C1 N1 C1 . 4_756 119.07(18) ?
    C2 N2 C2 . 4_756 118.69(18) ?
    N1 C1 C2 . . 119.85(14) ?
    N1 C1 C3 . . 116.11(14) ?
    C2 C1 C3 . . 124.04(14) ?
    N2 C2 C1 . . 120.57(14) ?
    N2 C2 C8 . . 115.52(14) ?
    C1 C2 C8 . . 123.88(14) ?
    C1 C3 S1 . . 114.28(11) ?
    C1 C3 H3A . . 108.7 ?
    S1 C3 H3A . . 108.7 ?
    C1 C3 H3B . . 108.7 ?
    S1 C3 H3B . . 108.7 ?
    H3A C3 H3B . . 107.6 ?
    C5 C4 S1 . . 111.90(11) ?
    C5 C4 H4A . . 109.2 ?
    S1 C4 H4A . . 109.2 ?
    C5 C4 H4B . . 109.2 ?
    S1 C4 H4B . . 109.2 ?
    H4A C4 H4B . . 107.9 ?
    C4 C5 S2 . . 112.78(12) ?
    C4 C5 H5A . . 109.0 ?
    S2 C5 H5A . . 109.0 ?
    C4 C5 H5B . . 109.0 ?
    S2 C5 H5B . . 109.0 ?
    H5A C5 H5B . . 107.8 ?
    C7 C6 S2 . . 112.64(11) ?
    C7 C6 H6A . . 109.1 ?
    S2 C6 H6A . . 109.1 ?
    C7 C6 H6B . . 109.1 ?
    S2 C6 H6B . . 109.1 ?
    H6A C6 H6B . . 107.8 ?
    C6 C7 S3 . 4_756 111.45(11) ?
    C6 C7 H7A . . 109.3 ?
    S3 C7 H7A 4_756 . 109.3 ?
    C6 C7 H7B . . 109.3 ?
    S3 C7 H7B 4_756 . 109.3 ?
    H7A C7 H7B . . 108.0 ?
    C2 C8 S3 . . 112.36(11) ?
    C2 C8 H8A . . 109.1 ?
    S3 C8 H8A . . 109.1 ?
    C2 C8 H8B . . 109.1 ?
    S3 C8 H8B . . 109.1 ?
    H8A C8 H8B . . 107.9 ?
loop_
    _geom_torsion_atom_site_label_1
    _geom_torsion_atom_site_label_2
    _geom_torsion_atom_site_label_3
    _geom_torsion_atom_site_label_4
    _geom_torsion_site_symmetry_1
    _geom_torsion_site_symmetry_2
    _geom_torsion_site_symmetry_3
    _geom_torsion_site_symmetry_4
    _geom_torsion
    _geom_torsion_publ_flag
    C1 N1 C1 C2 4_756 . . . 5.44(9) ?
    C1 N1 C1 C3 4_756 . . . -174.39(14) ?
    C2 N2 C2 C1 4_756 . . . 5.52(9) ?
    C2 N2 C2 C8 4_756 . . . -172.62(14) ?
    N1 C1 C2 N2 . . . . -11.29(19) ?
    C3 C1 C2 N2 . . . . 168.54(12) ?
    N1 C1 C2 C8 . . . . 166.69(12) ?
    C3 C1 C2 C8 . . . . -13.5(2) ?
    N1 C1 C3 S1 . . . . 116.25(12) ?
    C2 C1 C3 S1 . . . . -63.58(18) ?
    C4 S1 C3 C1 . . . . -49.44(14) ?
    C3 S1 C4 C5 . . . . 108.79(12) ?
    S1 C4 C5 S2 . . . . -179.11(8) ?
    C6 S2 C5 C4 . . . . 82.34(13) ?
    C5 S2 C6 C7 . . . . 76.92(13) ?
    S2 C6 C7 S3 . . . 4_756 175.79(8) ?
    N2 C2 C8 S3 . . . . 106.65(12) ?
    C1 C2 C8 S3 . . . . -71.42(17) ?
    C7 S3 C8 C2 4_756 . . . -42.15(14) ?
loop_
    _geom_hbond_atom_site_label_D
    _geom_hbond_atom_site_label_H
    _geom_hbond_atom_site_label_A
    _geom_hbond_site_symmetry_A
    _geom_hbond_distance_DH
    _geom_hbond_distance_HA
    _geom_hbond_distance_DA
    _geom_hbond_angle_DHA
    _geom_hbond_publ_flag
    C4 H4A S3 3_456 0.98 2.83 3.581(2) 134 yes
_shelx_space_group_comment
;
The symmetry employed for this shelxl refinement is uniquely defined
by the following loop, which should always be used as a source of
symmetry information in preference to the above space-group names.
They are only intended as comments.
;
_shelx_estimated_absorpt_T_min     0.846
_shelx_estimated_absorpt_T_max     0.934
_shelx_hkl_file
;
   0   0  -2  679.36   22.23
   0   0   2  693.95   21.78
   0   0  -3    0.10    8.80
   0   0   3    0.26    5.95
   0   0   4 2574.88   28.74
   0   0  -4 2548.36   28.39
   0   0  -5    0.79    7.49
   0   0   5    0.54    5.12
   0   0   6  482.59   11.69
   0   0  -6  459.32   10.79
   0   0   7    0.77    6.06
   0   0  -7    1.58    6.20
   0   0   8  318.20    9.38
   0   0  -8  303.69    8.35
   0   0  -9   -4.04    5.87
   0   0   9    0.90    5.61
   0   0 -10 1236.87   15.12
   0   0  10 1254.83   14.90
   0   0  11    3.42    6.82
   0   0 -11    0.87    7.05
   0   0 -12  506.31    9.54
   0   0  12  515.03   10.63
   0   0 -13   -7.20    7.15
   0   0  13    2.96    6.74
   0   0 -14 3927.77   23.93
   0   0  14 4156.85   24.68
   0   0 -15   -1.09    6.87
   0   0  15    0.42    6.46
   0   0 -16 1088.54   13.26
   0   0  16 1169.69   14.48
   0   0  17    4.42    5.78
   0   0 -17   -0.71    8.62
   0   0  18   -1.92    8.44
   0   0 -18   -0.91    6.08
   0   0  19    2.73    7.19
   0   0 -19    2.25   10.59
   0  -1  -1    0.21    6.56
   0   1   1    0.25    5.92
   0   1   2    1.98    8.71
   0   1  -2    2.85    9.27
   0  -1   2    2.62    8.65
   0  -1  -2    2.40    6.65
   0   1   3    2.16    8.45
   0  -1  -3    1.98    6.24
   0  -1   3    2.68    8.39
   0   1  -3    2.28    8.51
   0  -1   4  110.33    9.96
   0   1  -4  107.67    8.23
   0  -1  -4  103.18    9.87
   0   1   4  111.75    9.59
   0  -1   5    1.29    7.12
   0   1   5   -0.25    7.33
   0  -1  -5    1.51    7.40
   0   1  -5    1.69    5.10
   0   1   6   71.46    7.40
   0  -1  -6   73.10    5.90
   0   1  -6   71.31    7.56
   0  -1   6   73.37    7.49
   0   1   7    0.98    4.25
   0  -1   7    0.19    5.92
   0  -1  -7    1.71    6.19
   0   1  -7   -1.64    4.36
   0   1  -8 5421.60   32.41
   0  -1   8 5481.81   32.15
   0   1   8 5356.42   29.72
   0  -1  -8 5284.18   29.98
   0  -1   9    2.57    5.20
   0  -1  -9   -1.09    7.58
   0   1  -9    1.68    5.14
   0   1   9   -0.05    7.21
   0  -1 -10  313.23    9.86
   0   1 -10  308.81    9.92
   0   1  10  320.58    9.65
   0  -1  10  326.60    9.88
   0  -1  11   -1.61    6.85
   0   1  11    7.30    6.81
   0  -1 -11    1.40    4.91
   0   1 -11   -0.15    6.98
   0   1 -12   69.01    7.56
   0  -1  12   67.61    7.50
   0   1  12   69.41    7.38
   0  -1 -12   68.87    7.53
   0  -1 -13    0.14    7.01
   0   1  13    0.88    6.79
   0  -1  13   -3.62    6.81
   0   1 -13    3.28    6.90
   0  -1  14  167.50    6.58
   0   1 -14  163.43    8.72
   0   1  14  180.01    8.23
   0  -1 -14  166.33    8.42
   0   1  15    1.28    4.55
   0  -1 -15    2.21    6.71
   0  -1  15   -1.63    4.71
   0   1 -15   -2.85    4.79
   0   1  16  123.76    6.93
   0   1 -16  122.21    7.24
   0  -1  16  122.87    9.33
   0  -1 -16  114.13    7.11
   0  -1 -17   -2.09    8.60
   0  -1  17    1.22    8.40
   0   1  17   -6.15    8.40
   0   1 -17  -10.69    8.84
   0   1  18   45.09    8.81
   0  -1  18   48.27    6.52
   0  -1 -18   48.03    9.07
   0   1 -18   54.13    9.20
   0  -1  19    0.42   10.42
   0   1  19   -0.20   10.34
   0   1 -19   -8.64   10.84
   0  -1 -19   -5.44   10.69
   0   2   0   52.13    9.87
   0  -2   0   50.48    7.95
   0  -2  -1    0.32    9.05
   0  -2   1   -0.03    8.48
   0   2  -1    0.71    5.71
   0   2   1    2.57    8.65
   0  -2  -2    0.22    8.69
   0   2  -2    1.06    8.48
   0   2   2    2.04    8.50
   0   2   3    3.15    8.35
   0   2  -3    2.43    8.57
   0  -2  -3    1.10    8.51
   0  -2   3    3.00    8.39
   0   2  -4 2762.31   31.57
   0  -2   4 2795.87   31.64
   0  -2  -4 2722.99   25.69
   0   2   4 2793.38   26.28
   0  -2  -5    0.32    7.07
   0   2   5    3.09    4.91
   0   2  -5    0.26    6.89
   0  -2   5    0.38    6.78
   0  -2  -6 3712.19   26.16
   0   2   6 3734.99   25.84
   0   2  -6 3730.97   30.34
   0  -2   6 3830.77   30.46
   0   2   7   -0.39    6.11
   0  -2   7   -1.14    6.09
   0  -2  -7   -0.86    6.35
   0   2  -7    1.17    4.30
   0   2  -8   22.46    4.71
   0   2   8   21.84    4.50
   0  -2  -8   23.43    4.66
   0  -2   8   25.75    6.25
   0   2   9   -1.25    5.04
   0   2  -9    1.06    7.12
   0  -2   9    1.44    7.13
   0  -2  -9   -2.05    5.15
   0  -2  10 1287.65   15.64
   0  -2 -10 1241.12   14.47
   0   2  10 1257.60   14.43
   0   2 -10 1212.38   15.52
   0  -2  11    3.33    6.93
   0   2 -11    1.29    7.08
   0   2  11    0.28    6.95
   0  -2 -11    3.67    7.12
   0  -2  12   -1.32    6.82
   0   2  12    5.36    4.77
   0  -2 -12    1.61    7.03
   0   2 -12    2.15    6.88
   0   2 -13    1.50    6.78
   0  -2  13    4.12    6.74
   0  -2 -13    4.44    6.86
   0   2  13    1.83    4.74
   0  -2 -14  161.55    6.60
   0   2  14  168.03    6.41
   0  -2  14  174.41    6.73
   0   2 -14  172.61    8.29
   0  -2 -15    3.65    4.72
   0   2  15    4.22    5.81
   0   2 -15   -0.71    6.82
   0  -2  15    0.74    5.85
   0  -2 -16  342.09    8.80
   0   2  16  365.26    8.67
   0   2 -16  367.40   11.06
   0  -2  16  373.86    9.01
   0  -2 -17    7.29    8.57
   0   2 -17    2.60    6.06
   0  -2  17    1.58    5.95
   0   2  17   -1.83    5.97
   0  -2  18  264.16    8.74
   0   2  18  254.12   10.24
   0  -2 -18  266.79   10.42
   0   2 -18  252.25    8.77
   0   2  19    4.05   10.29
   0  -2  19   -2.49   10.62
   0  -2 -19    6.64   10.81
   0   2 -19    1.10    7.69
   0  -3   0    0.59    8.30
   0   3   0   -0.47    8.14
   0  -3   1    2.66    5.71
   0   3  -1    3.28    7.95
   0   3   1    2.58    8.33
   0  -3  -1    1.96    8.48
   0   3   2  373.71   11.27
   0   3  -2  381.67   13.62
   0  -3  -2  365.01   11.34
   0   3   3   -1.00    7.61
   0   3  -3   -0.26    5.26
   0  -3  -3    1.44    7.69
   0   3  -3    0.49    7.26
   0   3  -4   75.71    8.46
   0  -3  -4   71.50    6.25
   0   3   4   74.53    7.99
   0   3   5    0.84    4.63
   0  -3   5   -0.23    6.43
   0   3  -5   -1.10    6.55
   0  -3  -5   -1.22    4.78
   0  -3  -6 1720.05   17.41
   0  -3   6 1802.16   21.38
   0   3   6 1777.74   17.87
   0   3  -6 1734.05   21.13
   0  -3  -7    1.25    6.08
   0   3   7   -0.05    4.30
   0  -3   7    0.84    5.96
   0   3  -7    0.15    6.02
   0  -3   8 1062.36   15.36
   0   3   8 1077.66   12.79
   0   3  -8 1044.56   15.09
   0  -3  -8 1096.57   13.57
   0  -3   9   -0.98    7.20
   0   3  -9    0.42    5.04
   0   3   9   -4.50    5.11
   0  -3  -9   -0.69    7.29
   0  -3 -10  641.44   10.21
   0   3  10  647.76    9.97
   0  -3  10  661.23   12.36
   0   3 -10  644.97   12.53
   0   3  11    2.67    6.88
   0  -3 -11    4.18    7.06
   0  -3  11    0.75    6.82
   0   3 -11    0.49    6.96
   0  -3  12  410.37   10.29
   0  -3 -12  412.55    9.70
   0   3 -12  395.70   10.40
   0   3  12  408.59    9.65
   0   3 -13   -0.13    6.86
   0  -3 -13   -0.12    4.75
   0   3  13   -3.54    4.72
   0  -3  13   -1.72    6.67
   0  -3  14  893.76   13.06
   0   3  14  868.49   12.01
   0  -3 -14  854.00   12.16
   0   3 -14  834.46   13.17
   0   3  15   -3.25    8.42
   0   3 -15    0.62    8.49
   0  -3  15   -1.24    8.41
   0  -3 -15   -1.57    8.59
   0   3  16   -6.54    8.63
   0  -3  16    4.61    8.51
   0  -3 -16    8.21    8.53
   0   3 -16    1.44    6.20
   0  -3  17   -1.30    8.60
   0  -3 -17    5.14    6.06
   0   3  17   -2.22    8.40
   0   3 -17    0.32    8.71
   0  -3 -18   90.04   10.30
   0  -3  18  102.24   10.36
   0   3  18  101.40   10.01
   0   3 -18   98.36    9.42
   0   3  19   -3.63   10.40
   0   3 -19    1.10   10.78
   0  -3 -19    5.18   10.73
   0  -3  19  -10.67   10.85
   0   4   0 4590.05   35.09
   0  -4   0 4477.46   35.10
   0   4   1    1.76    7.24
   0  -4  -1    0.06    5.17
   0  -4   1    1.15    7.17
   0   4  -1    1.17    5.04
   0   4   2  328.58   10.70
   0   4  -2  325.79   11.51
   0  -4   2  317.46   10.45
   0  -4  -2  313.92    9.53
   0   4  -3    2.94    6.46
   0  -4  -3    2.78    4.71
   0   4   3    0.06    4.71
   0  -4  -4   70.07    7.26
   0   4   4   72.69    7.31
   0   4  -4   80.29    7.61
   0   4  -4   70.19    7.66
   0   4   5   -0.83    4.40
   0  -4  -5    0.55    6.28
   0   4  -5   -1.81    6.30
   0   4  -6 5384.41   37.38
   0   4   6 5480.76   29.38
   0  -4  -6 5235.55   28.76
   0  -4   7    0.57    5.81
   0  -4  -7    0.80    4.25
   0   4   7    1.61    4.20
   0   4  -7   -0.76    5.96
   0  -4   8  361.80   10.88
   0  -4  -8  346.12    8.46
   0   4   8  368.09    9.94
   0   4  -8  355.99   10.92
   0   4  -9   -0.03    7.07
   0  -4   9   -3.97    6.99
   0   4   9    2.42    7.13
   0  -4  -9    3.57    4.95
   0   4  10 1838.99   16.35
   0  -4  10 1831.73   18.83
   0  -4 -10 1852.90   16.35
   0   4 -10 1774.69   18.89
   0  -4 -11    0.07    6.98
   0   4 -11    1.50    6.85
   0   4  11   -1.82    4.84
   0  -4  11    0.21    6.87
   0  -4 -12   10.02    6.96
   0  -4  12   10.55    5.00
   0   4 -12    9.33    5.00
   0   4  12    5.33    6.99
   0   4  13    3.63    4.66
   0  -4 -13   -2.14    6.88
   0  -4  13   -4.18    6.76
   0   4 -13   -1.56    6.76
   0  -4 -14  329.34    7.89
   0   4  14  344.23    7.93
   0  -4  14  349.09    9.90
   0   4 -14  354.16    9.81
   0   4 -15    0.53    8.58
   0  -4 -15   -4.54    8.60
   0  -4  15    4.90    8.42
   0   4  15    8.22    8.53
   0   4  16   67.25    8.73
   0  -4  16   57.26    9.02
   0  -4 -16   56.57    8.97
   0   4 -16   55.48    6.70
   0  -4  17    6.13    8.63
   0  -4 -17    2.50    6.11
   0   4  17   -1.19    8.58
   0   4 -17   -1.96    8.69
   0   4  18   -1.13    7.42
   0  -4 -18   -1.61    7.62
   0   4 -18    1.18   10.78
   0  -4  18    2.71   10.41
   0   4  19    0.06    7.39
   0  -4  19    4.24    7.51
   0  -4 -19    1.66    7.60
   0   4 -19    6.56   10.86
   0  -5   0   -0.37    6.45
   0   5   0    1.18    6.33
   0  -5   1    1.58    6.19
   0   5  -1    0.48    6.20
   0  -5  -1   -2.41    4.51
   0   5   1   -2.40    4.53
   0   5  -2 4863.95   34.37
   0  -5  -2 4544.81   30.00
   0   5   2 4717.03   30.22
   0  -5   2 4828.73   34.60
   0   5  -3    0.10    6.11
   0  -5  -3    0.39    6.46
   0   5   3    1.30    6.37
   0   5  -4 2420.64   24.31
   0   5   4 2309.57   19.50
   0  -5  -4 2294.97   19.62
   0   5  -4 2203.29   23.93
   0   5  -5   -0.71    5.80
   0   5  -5    2.60    5.98
   0  -5  -5    2.37    6.07
   0   5   5    2.79    6.04
   0  -5  -6  840.17   11.73
   0   5  -6  889.77   15.07
   0   5   6  903.13   12.44
   0   5  -6  981.87   15.78
   0   5  -7    0.50    7.16
   0   5   7   -1.96    7.35
   0  -5  -7   -2.91    5.30
   0   5  -8  305.07   10.35
   0   5   8  309.33    9.30
   0  -5  -8  321.64    9.54
   0   5   9    7.08    7.11
   0  -5  -9    0.62    7.23
   0   5  -9    1.14    7.02
   0  -5   9   -1.80    5.01
   0   5 -10  929.72   13.53
   0  -5  10  990.69   14.69
   0  -5 -10  929.81   11.40
   0   5  10  923.40   12.31
   0   5  11    1.95    4.84
   0   5 -11    1.68    6.77
   0  -5  11   -0.20    6.85
   0  -5 -11    6.81    6.97
   0  -5 -12   19.84    7.02
   0   5  12   19.92    5.08
   0  -5  12   22.00    7.01
   0   5 -12   16.02    7.16
   0   5 -13   -0.28    6.83
   0   5  13   -6.47    6.92
   0  -5  13   -0.14    6.84
   0  -5 -13    3.78    6.78
   0   5  14   13.23    8.46
   0  -5  14    4.08    8.51
   0   5 -14    4.26    8.53
   0  -5 -14    7.73    8.47
   0  -5 -15    0.82    6.06
   0   5  15    0.31    6.03
   0   5 -15   -2.62    8.44
   0  -5  15    1.08    8.42
   0   5  16  444.12    9.46
   0   5 -16  466.82   12.04
   0  -5 -16  476.14   11.14
   0  -5  16  468.07   12.09
   0  -5 -17   -2.42    6.20
   0  -5  17   -3.99    8.64
   0   5  17    1.07    8.54
   0   5 -17    2.29    8.62
   0  -5  18   30.14   10.91
   0   5 -18   22.18   11.04
   0  -5 -18   19.15   10.83
   0   5  18   23.66   10.82
   0  -6   0  647.42   12.32
   0   6   0  670.45   12.54
   0   6  -1    0.40    6.04
   0   6   1    1.82    4.24
   0  -6  -1   -0.26    6.21
   0  -6   1    0.12    4.27
   0   6  -2 3933.41   28.99
   0  -6  -2 3730.48   25.55
   0   6   2 3828.67   25.94
   0  -6   2 3817.22   28.64
   0  -6  -3    1.50    4.31
   0   6  -3    0.20    5.81
   0   6   3   -3.15    6.08
   0   6  -4   33.91    6.35
   0  -6  -4   33.98    4.88
   0   6   4   35.23    4.70
   0   6   5    0.81    5.14
   0   6  -5   -1.54    7.20
   0  -6  -5    1.01    7.50
   0   6  -5    1.97    7.25
   0   6   6    2.33    7.35
   0   6  -6    1.65    7.26
   0  -6  -6    5.18    5.20
   0   6  -6    5.34    7.01
   0   6  -7    1.86    7.05
   0   6   7   -4.21    7.13
   0   6  -7   -1.43    6.91
   0  -6  -7   -3.51    7.20
   0   6   8  140.10    8.19
   0   6  -8  134.51    8.63
   0  -6  -8  136.82    6.44
   0   6  -8  150.31    8.71
   0   6  -9    1.37    6.82
   0  -6  -9   -1.93    5.10
   0   6   9    5.41    7.01
   0   6  10  484.26    9.97
   0   6 -10  469.24   11.44
   0  -6 -10  469.75    8.73
   0   6 -11   -0.24    6.89
   0  -6 -11   -1.18    6.81
   0   6  11    2.68    4.82
   0   6  12  663.84   10.78
   0   6 -12  645.28   13.62
   0  -6 -12  634.92    9.67
   0   6 -13   -2.93    7.68
   0   6  13   -0.37    6.00
   0  -6 -13   -1.62    4.76
   0   6  14  152.60    9.37
   0  -6 -14  143.49    7.16
   0   6 -14  150.36    7.56
   0  -6  14  149.31    9.66
   0   6 -15    1.31    8.64
   0  -6 -15    0.14    8.51
   0   6  15    2.93    6.06
   0  -6  15   -1.47    8.38
   0   6  16  462.76    9.52
   0  -6  16  501.79   12.44
   0  -6 -16  500.71   11.39
   0   6 -16  442.17   10.70
   0   6 -17    2.88    7.41
   0   6  17  -11.93   10.71
   0  -6  17   -3.03   10.52
   0  -6 -17    4.02    7.36
   0  -6 -18   -0.56   10.92
   0   6  18    1.71   10.80
   0  -6  18    0.23   10.70
   0   6 -18   -2.00   10.83
   0  -7   0    0.75    7.38
   0   7   0    0.39    5.24
   0   7   1    3.39    5.14
   0  -7  -1    1.72    7.38
   0   7  -1   -3.20    7.40
   0  -7   1   -1.11    5.06
   0   7  -2  952.62   14.68
   0  -7   2  884.06   13.28
   0  -7  -2  936.46   13.88
   0   7   2  901.08   12.55
   0   7   3    5.27    7.47
   0  -7  -3   -1.36    5.31
   0   7  -3    0.89    7.26
   0  -7   3    1.24    7.24
   0   7   4  488.58   10.89
   0   7  -4  505.72   11.91
   0  -7  -4  470.71    9.42
   0  -7  -5   -1.94    5.11
   0   7  -5    2.11    6.98
   0   7   5    1.69    5.12
   0   7  -5    0.04    6.95
   0  -7  -6   59.57    5.77
   0   7  -6   64.21    7.66
   0   7  -6   58.62    7.84
   0   7   6   60.20    7.65
   0   7  -7   -0.26    7.13
   0   7  -7    2.25    6.73
   0  -7  -7    1.29    5.00
   0   7   7    0.60    4.90
   0  -7  -8  211.28    8.55
   0   7   8  202.91    6.90
   0   7  -8  215.04    9.26
   0   7  -8  207.26    9.27
   0   7   9   -0.95    4.84
   0   7  -9   -0.76    4.85
   0   7  -9    2.25    6.62
   0  -7  -9   -0.58    4.92
   0   7  10  132.08    5.95
   0   7 -10  135.53    8.32
   0   7 -10  127.16    6.69
   0  -7 -10  118.58    6.15
   0  -7 -11    0.98    4.75
   0   7 -11    2.57    6.68
   0   7  11    1.95    6.77
   0  -7 -12   56.06    7.21
   0   7 -12   59.43    7.32
   0   7  12   57.96    5.40
   0   7 -13    0.84    8.51
   0   7  13   -0.72    8.53
   0  -7 -13   -2.15    8.52
   0   7 -14   81.92    9.40
   0  -7 -14   86.54    9.12
   0   7  14   73.97    6.89
   0  -7 -15   -2.35    8.73
   0   7 -15    3.31    8.56
   0   7  15   -1.06    6.08
   0   7 -16  194.72   11.19
   0   7  16  188.95   11.40
   0  -7 -16  192.25   10.80
   0   7  17    1.65   10.64
   0   7 -17    0.68   10.77
   0  -7 -17  -10.72    7.67
   0  -8   0  209.77    7.43
   0   8   0  214.46    7.49
   0   8   1   -4.35    7.16
   0  -8   1    3.20    7.05
   0   8  -1   -3.94    7.17
   0  -8  -1   -3.04    5.10
   0   8   2 1912.89   17.80
   0  -8  -2 1796.86   16.76
   0  -8   2 1878.91   18.84
   0   8  -2 1916.73   19.17
   0   8   3    6.02    7.17
   0   8  -3   -1.01    7.07
   0  -8   3   -0.17    5.07
   0  -8  -3   -2.44    7.37
   0   8  -4  500.00   11.65
   0   8   4  488.62   10.59
   0  -8  -4  460.36    9.12
   0   8   5    2.80    5.08
   0   8  -5    3.41    7.15
   0   8  -5   -1.36    6.96
   0  -8  -5    3.01    5.05
   0   8  -6  202.21    9.05
   0  -8  -6  190.52    6.90
   0   8   6  190.01    6.83
   0   8  -6  185.34    9.13
   0   8  -7   -1.54    6.74
   0  -8  -7   -1.05    4.95
   0   8  -7   -3.03    6.99
   0   8   7    1.64    6.83
   0  -8  -8  201.73    8.50
   0   8   8  197.81    6.79
   0   8  -8  203.68    9.17
   0   8  -8  212.40    8.98
   0   8  -9   -1.84    6.80
   0   8   9   -1.71    4.81
   0  -8  -9   -5.69    4.93
   0   8  -9    2.37    6.56
   0  -8 -10   75.64    7.24
   0   8  10   66.14    7.16
   0   8 -10   72.46    7.57
   0   8 -10   76.85    7.40
   0   8 -11    0.10    8.30
   0  -8 -11   -1.18    7.60
   0   8 -11   -3.54    8.53
   0   8  11   -1.33    8.47
   0   8  12  414.73   11.08
   0   8 -12  446.04   12.26
   0   8 -12  405.51   11.94
   0  -8 -12  419.88    8.98
   0  -8 -13   11.67    8.43
   0   8 -13    3.14    8.33
   0   8 -13   -1.36    8.36
   0   8  13   -5.39    6.06
   0  -8 -14   13.61    8.71
   0   8 -14   12.23    8.69
   0   8  14    5.55    8.77
   0   8 -14    9.67    8.79
   0   8 -15   -1.17    8.42
   0  -8 -15  -11.48    8.86
   0   8  15   -1.90    6.17
   0   8 -15    3.87    8.52
   0   8  16   86.05    8.26
   0  -8 -16   86.37   11.23
   0   8 -16   92.55   11.50
   0  -9   0   -0.87    4.92
   0   9   0   -2.27    6.99
   0  -9  -1    1.51    6.89
   0   9   1    0.97    4.89
   0   9  -1   -4.50    7.04
   0  -9   1   -2.64    6.77
   0  -9  -2    1.45    6.98
   0  -9   2    2.72    6.83
   0   9  -2    3.89    4.92
   0   9   2    5.40    5.00
   0  -9  -3   -0.14    4.92
   0  -9   3   -1.56    6.85
   0   9  -3    1.86    6.85
   0   9   3   -6.71    7.07
   0   9   4  238.54    8.87
   0  -9  -4  241.37    8.85
   0   9  -4  243.13    9.25
   0  -9  -5   -0.33    6.81
   0   9  -5    2.33    4.68
   0   9   5    1.84    4.85
   0   9   6  463.13    8.68
   0  -9  -6  457.84    8.78
   0   9  -6  436.89   11.29
   0   9  -6  481.65   11.41
   0   9   7   -2.74    4.84
   0   9  -7    2.68    4.73
   0   9  -7   -0.58    6.71
   0  -9  -7    9.29    6.78
   0   9   8   35.90    7.21
   0   9  -8   44.98    7.17
   0  -9  -8   38.68    5.22
   0   9  -8   35.79    7.43
   0   9  -9   -1.00    6.50
   0  -9  -9    1.84    6.72
   0   9  -9    2.05    6.71
   0   9   9    4.90    6.71
   0   9  10  185.87    7.39
   0   9 -10  188.12   10.07
   0  -9 -10  169.22    9.50
   0   9 -10  172.10   10.04
   0   9 -11    0.19    8.38
   0   9 -11    0.96    8.26
   0   9  11    0.87    8.43
   0  -9 -11   -3.06    8.61
   0  -9 -12  488.48   11.24
   0   9 -12  455.19   12.59
   0   9 -12  501.18   12.92
   0   9  12  471.93    9.40
   0   9 -13    3.68    8.55
   0  -9 -13   -1.25    6.07
   0   9 -13   -3.88    8.46
   0   9  13   -6.01    8.71
   0   9  14   16.42    9.67
   0  -9 -14   12.38    8.67
   0   9 -14   14.23    8.70
   0   9 -14   13.60   11.08
   0   9  15    6.89    7.34
   0   9 -15   -1.99   10.41
   0   9 -15   -6.21   10.60
   0  -9 -15    2.78   10.58
   0 -10   0   35.26    7.07
   0  10   0   28.63    7.30
   0 -10  -1    2.65    6.87
   0  10  -1   -2.10    4.96
   0  10   1    1.46    4.86
   0 -10   1   -2.47    6.73
   0  10   2   35.60    7.30
   0  10  -2   35.21    7.14
   0 -10   2   38.88    7.14
   0 -10  -2   31.77    5.32
   0  10   3   -1.05    6.80
   0 -10  -3   -0.78    6.85
   0 -10   3   -1.95    6.69
   0  10  -3    0.98    6.73
   0  10   4  109.98    7.59
   0  10  -4  110.78    7.93
   0 -10  -4  111.16    5.95
   0  10   5   -1.37    6.78
   0 -10  -5    2.96    4.62
   0  10  -5    2.58    6.60
   0 -10  -6  348.45    9.14
   0  10   6  324.08    9.34
   0  10  -6  317.84    9.99
   0  10  -6  336.96    9.94
   0  10  -7    0.43    6.85
   0  10   7   -0.88    4.82
   0 -10  -7    0.96    6.70
   0  10  -7   -1.31    6.73
   0  10   8   25.65    8.64
   0 -10  -8   26.31    8.62
   0  10  -8   18.75    8.77
   0  10  -8   25.93    8.69
   0  10  -9    3.59    8.43
   0 -10  -9    4.51    5.92
   0  10  -9    2.32    8.23
   0  10   9    5.00    5.91
   0 -10 -10   -1.21    8.56
   0  10 -10    0.82    8.56
   0  10 -10   -0.95    8.35
   0  10  10    9.66    8.36
   0 -10 -11   -1.52    8.60
   0  10 -11   -2.25    8.56
   0  10  11   -5.16    6.02
   0  10 -11    1.84    8.41
   0  10 -12   41.56    8.98
   0  10  12   57.18    8.80
   0  10 -12   40.29    9.15
   0 -10 -12   38.17    6.54
   0  10  13  -14.76   10.58
   0  10 -13   -3.87   10.52
   0 -10 -13   13.42   10.40
   0  10 -13   -3.56   10.50
   0  10 -14   15.44   10.55
   0 -10 -14    7.10    7.70
   0  10 -14    8.72   10.53
   0  10  14   -0.83    7.60
   0 -11   0    5.46    6.61
   0  11   0   -1.18    6.78
   0 -11  -1    0.01    4.78
   0 -11   1   -4.97    6.59
   0  11   1   -0.28    4.81
   0  11  -1    0.58    6.90
   0 -11   2  143.44    8.05
   0 -11  -2  151.11    6.49
   0  11   2  154.38    8.16
   0  11  -2  155.42    8.26
   0  11  -3   -0.66    6.67
   0 -11  -3   -3.86    6.73
   0 -11   3   -2.24    6.59
   0  11   3    3.05    6.74
   0  11  -4  129.43    6.64
   0 -11  -4  125.32    7.93
   0  11   4  143.49    7.87
   0 -11  -5   -1.74    8.48
   0  11  -5   -0.13    8.36
   0  11   5   -4.43    6.19
   0 -11  -6  160.80    7.34
   0  11   6  155.94    9.65
   0  11  -6  156.44    9.89
   0  11  -6  174.34    9.95
   0  11   7    0.09    8.49
   0  11  -7    2.38    8.42
   0 -11  -7   -1.41    8.46
   0  11  -7   -1.49    8.54
   0  11   8   -2.49    5.94
   0  11  -8    0.67    8.43
   0 -11  -8   -3.33    5.96
   0  11  -8    4.21    8.30
   0  11  -9   -0.82    8.51
   0  11   9    2.78    8.50
   0 -11  -9    3.02    8.40
   0  11  -9    0.00    8.52
   0  11 -10  140.24   11.66
   0  11  10  128.87    9.35
   0 -11 -10  116.63    7.11
   0  11 -10  121.50    9.94
   0  11 -11   -2.32    8.58
   0 -11 -11    4.43    6.02
   0  11  11    4.89    5.96
   0  11 -11    0.81    8.67
   0  11 -12  372.41   13.91
   0 -11 -12  365.96   10.22
   0  11  12  385.36   12.73
   0  11 -12  433.21   13.91
   0  11  13   -3.22   10.49
   0 -11 -13   -2.42   10.71
   0  11 -13    0.71   10.60
   0  11 -13   -8.60   10.65
   0  12   0  125.44    7.22
   0 -12   0  125.38    9.11
   0 -12  -1   -1.64    8.35
   0 -12   1   -2.21    8.33
   0  12  -1   -4.21    8.54
   0  12   1   -1.24    8.55
   0  12   2  151.88    9.66
   0 -12  -2  150.86    7.18
   0  12  -2  155.27    9.66
   0 -12   2  145.19    9.32
   0  12  -3    3.05    8.49
   0 -12  -3    1.23    8.44
   0  12   3    2.47    5.90
   0  12   4  700.15   12.69
   0  12  -4  698.41   13.64
   0 -12  -4  713.21   12.67
   0 -12  -5    4.04    8.56
   0  12   5   -2.93    6.24
   0  12  -5    3.89    8.60
   0  12  -6   43.18    8.97
   0  12   6   54.10    8.77
   0  12  -6   46.24    8.96
   0 -12  -6   44.85    6.43
   0  12  -7   -3.99    8.51
   0  12   7    1.76    5.95
   0  12  -7   -1.90    8.63
   0 -12  -7    0.51    6.00
   0 -12  -8  153.48    9.57
   0  12  -8  161.04   10.27
   0  12   8  165.82    9.66
   0  12  -8  156.88   10.34
   0 -12  -9   -4.40    8.58
   0  12  -9    5.07    8.77
   0  12   9   -4.14    8.82
   0  12  -9   -3.43    8.62
   0  12 -10   43.14   10.90
   0  12 -10   38.18   10.88
   0  12  10   34.95    7.69
   0 -12 -10   33.66   10.84
   0  12  11    0.34    7.42
   0  12 -11    2.09   10.62
   0  12 -11   -0.96   10.64
   0 -12 -11   -2.49   10.65
   0 -13   0   -3.40    8.39
   0  13   0    0.55    8.66
   0 -13   1   -5.63    8.30
   0  13  -1    0.87    6.08
   0  13   1    2.10    6.02
   0 -13  -1    1.07    8.32
   0  13   2   66.92    9.07
   0  13  -2   78.00    9.11
   0 -13   2   61.14    6.45
   0 -13  -2   77.59    8.97
   0 -13  -3    4.45    8.37
   0  13   3   -1.80    8.55
   0  13  -3    0.01    6.17
   0  13  -4  467.36   12.11
   0  13   4  425.81    9.70
   0 -13  -4  475.51   11.54
   0  13   5   -2.76    8.75
   0 -13  -5   -2.94    8.51
   0  13  -5    5.88    8.51
   0  13  -6   78.33    9.46
   0 -13  -6   80.04    9.20
   0  13  -6   83.40    9.48
   0  13   6   75.92    9.18
   0  13  -7   -1.34   10.56
   0 -13  -7    2.26   10.42
   0  13   7    2.84    7.38
   0  13  -7   -0.50   10.70
   0  13   8  391.43   10.50
   0  13  -8  390.43   14.15
   0  13  -8  429.56   14.29
   0 -13  -8  461.97   12.69
   0  13  -9    3.52   10.87
   0  13  -9   -0.55   13.13
   0 -13  -9    8.13    7.51
   0  13   9    9.39   10.51
   0 -13 -10  104.83   11.16
   0  13 -10  102.12   11.88
   0  13 -10   97.93   11.99
   0  14   0  417.31   13.15
   0 -14   0  448.02   12.99
   0 -14  -1    2.38   10.23
   0 -14   1    2.60   10.10
   0  14   1    1.87    7.38
   0  14  -1    6.64   10.49
   0  14  -2   55.06   10.89
   0 -14   2   51.75   10.73
   0 -14  -2   56.81   10.49
   0  14   2   59.34    7.93
   0  14  -3    3.93   10.49
   0  14   3   -9.29   10.71
   0 -14  -3    5.47   10.24
   0  14   4   14.63   10.57
   0 -14  -4   -5.20   10.53
   0  14  -4    1.87   10.57
   0  14  -5   -2.81   10.50
   0 -14  -5   -0.91   10.45
   0  14   5    3.15   10.62
   0  14  -5   -6.14   10.78
   0  14  -6    7.55   10.51
   0  14   6    3.47   10.62
   0  14  -6    7.93    7.38
   0 -14  -6    2.23   10.36
   0  14   7   -8.72    7.81
   0  14  -7   -1.35   11.08
   0  14  -7   -4.00   10.79
   0 -14  -7   -7.65   10.81
   0 -15   0   -4.03    7.41
   0 -15  -1   -3.91   10.46
   0 -15   1    1.46    7.28
   0 -15  -2  221.54    9.89
  -1   0   0    1.76    9.13
   1   0  -1    0.29    8.94
  -1   0   1    0.36    8.29
  -1   0  -1    0.02    9.12
   1   0   1   -0.32    8.40
   1   0   2    1.31    6.00
  -1   0  -2    1.41    8.97
  -1   0   2    1.49    8.82
   1   0  -2   -0.25    9.27
  -1   0  -3    0.12    6.02
   1   0   3    0.96    8.32
   1   0  -3    1.39    8.71
  -1   0   3    1.77    8.55
  -1   0  -4    2.37    8.04
   1   0  -4    2.09    8.21
  -1   0   4    1.00    8.00
   1   0   4   -0.06    5.59
   1   0  -5   -0.25    7.51
  -1   0  -5    2.21    7.32
   1   0   5    1.19    7.13
  -1   0   5   -0.77    7.24
   1   0   6    0.35    4.56
   1   0  -6    2.82    6.56
  -1   0   6   -0.73    6.35
  -1   0  -6    0.94    6.36
   1   0  -7   -2.79    6.30
   1   0   7   -0.58    4.24
  -1   0  -7    1.08    6.15
  -1   0   7   -3.50    6.08
  -1   0  -8   -0.65    5.91
   1   0   8   -0.69    5.86
   1   0  -8   -0.10    5.97
  -1   0   8   -0.88    5.81
  -1   0  -9   -0.40    5.13
   1   0  -9    2.60    7.20
   1   0   9   -1.90    7.21
  -1   0   9   -1.90    7.18
   1   0  10    4.14    6.86
  -1   0  10    2.12    6.97
   1   0 -10   -0.98    5.05
  -1   0 -10   -0.50    7.15
  -1   0 -11    0.90    7.01
  -1   0  11   -5.48    6.90
   1   0 -11    3.98    7.20
   1   0  11    2.89    6.91
  -1   0 -12   -2.24    4.88
  -1   0  12   -2.96    4.79
   1   0  12    4.39    6.69
   1   0 -12   -0.97    6.99
   1   0  13    4.76    6.75
  -1   0  13    0.19    4.77
  -1   0 -13    1.70    4.99
   1   0 -13    1.41    7.13
   1   0  14    2.68    6.59
   1   0 -14   -2.76    6.95
  -1   0  14    0.21    4.70
  -1   0 -14   -1.90    4.83
   1   0 -15   -0.75    6.74
  -1   0  15    3.79    6.51
  -1   0 -15    0.38    4.77
   1   0  15    0.05    6.57
  -1   0  16    0.89    8.22
   1   0  16   -0.54    6.01
   1   0 -16    0.40    6.02
  -1   0 -16   11.31    8.48
   1   0  17    0.67    8.41
  -1   0 -17    1.87    8.60
   1   0 -17    3.08    8.60
  -1   0  17    0.48    8.27
   1   0 -18   -2.16    8.83
  -1   0 -18   -0.74    8.67
  -1   0  18   -0.37    8.38
   1   0  18    1.97    8.41
   1   0  19   -3.97    7.38
  -1   0 -19    2.75    7.53
  -1   0  19   -2.78   10.31
   1   0 -19   -1.39    7.62
  -1  -1   0    9.84    9.53
   1  -1   0   12.74    9.04
   1   1   0   11.34    9.11
  -1   1   0   11.55    6.04
   1   1   1 1062.01   24.57
  -1  -1  -1 1043.01   25.44
  -1   1   1 1084.83   23.72
  -1   1  -1 1072.23   23.69
   1  -1  -1 1108.54   24.20
  -1   1  -2  179.49   10.37
  -1   1   2  171.83   11.85
   1  -1   2  173.21   11.80
   1   1   2  177.84   11.61
  -1  -1  -2  170.46   11.77
  -1  -1   2  179.63   18.96
   1  -1  -2  172.33   12.00
   1   1  -2  173.51   20.34
   1   1  -3 1294.51   30.36
  -1  -1   3 1335.68   30.32
  -1   1   3 1280.08   21.24
   1   1   3 1325.26   21.04
   1  -1   3 1332.47   20.91
  -1   1  -3 1298.01   21.14
  -1  -1  -3 1270.96   20.19
   1  -1  -3 1260.43   21.99
  -1  -1   4  218.78   12.32
  -1   1  -4  216.77   10.87
   1   1   4  220.94   10.61
  -1   1   4  218.19   11.11
  -1  -1  -4  216.93   10.60
   1   1  -4  203.20   12.51
   1  -1   4  220.24    9.24
   1  -1  -4  216.22   11.15
  -1   1   5 2239.69   23.78
   1   1  -5 2228.15   27.68
  -1   1  -5 2247.31   23.42
  -1  -1   5 2282.54   27.59
   1   1   5 2274.80   22.27
   1  -1  -5 2176.09   23.56
   1  -1   5 2263.07   23.20
  -1  -1  -5 2232.30   21.90
  -1   1  -6  299.83    8.73
   1  -1   6  295.67    8.67
  -1  -1   6  305.53   10.68
  -1  -1  -6  289.46    9.60
   1   1   6  299.66    9.39
   1   1  -6  292.20    9.90
   1  -1  -6  301.06   10.21
  -1   1   6  308.20    9.97
  -1  -1   7   68.18    5.65
  -1   1   7   67.96    5.51
   1   1   7   66.99    6.81
   1  -1   7   65.26    6.88
   1  -1  -7   67.76    7.19
   1   1  -7   67.18    7.26
  -1   1  -7   67.73    5.41
  -1  -1  -7   62.35    6.86
   1  -1  -8   22.60    6.23
  -1   1  -8   23.12    6.15
  -1   1   8   25.97    6.26
   1   1  -8   20.40    6.35
  -1  -1   8   24.85    6.20
   1   1   8   25.75    4.55
   1  -1   8   22.66    6.19
  -1  -1  -8   19.44    6.38
   1  -1   9  191.00    8.84
  -1   1   9  197.54    7.47
  -1   1  -9  197.79    9.02
   1   1   9  193.05    7.05
   1   1  -9  198.34    9.30
   1  -1  -9  194.60    7.46
  -1  -1  -9  201.93    8.86
  -1  -1   9  193.26    7.55
   1   1 -10   91.29    6.30
  -1   1 -10   84.56    7.83
  -1  -1 -10   85.69    7.99
   1  -1 -10   86.89    6.18
  -1  -1  10   82.29    7.89
   1  -1  10   89.05    7.75
   1   1  10   91.88    7.70
  -1   1  10   86.47    6.06
  -1  -1  11 1227.90   15.32
   1   1 -11 1210.84   15.49
   1   1  11 1216.74   13.84
  -1   1 -11 1190.61   14.53
  -1  -1 -11 1204.44   14.17
   1  -1  11 1209.62   14.40
   1  -1 -11 1171.20   13.55
  -1   1  11 1232.33   14.40
   1  -1 -12   -3.40    7.03
  -1   1 -12    7.56    6.76
   1   1 -12   -1.11    6.95
   1   1  12   -0.71    4.83
  -1  -1  12    0.45    6.74
  -1   1  12   -1.71    4.91
   1  -1  12    7.35    6.70
  -1  -1 -12    0.66    4.96
  -1   1 -13  616.03    9.99
   1   1 -13  611.08   10.51
   1  -1 -13  624.24   11.41
   1  -1  13  623.73   10.01
  -1  -1  13  635.87   11.63
  -1   1  13  641.00   11.06
   1   1  13  636.08   10.92
  -1  -1 -13  629.20   11.12
   1  -1 -14   24.11    5.04
   1  -1  14   20.53    6.87
   1   1  14   20.20    6.82
  -1   1  14   27.54    6.81
  -1   1 -14   22.05    5.04
  -1  -1  14   25.89    6.73
   1   1 -14   20.32    7.10
  -1  -1 -14   16.43    5.05
   1  -1  15    1.77    6.54
   1   1  15    6.23    6.55
  -1  -1 -15    0.41    6.75
  -1   1  15    1.61    4.65
  -1  -1  15   -0.93    6.60
   1   1 -15    4.04    6.76
  -1   1 -15    1.15    6.69
   1  -1 -15   -1.09    4.88
  -1   1  16  141.32    7.19
   1  -1  16  149.08    9.28
  -1  -1 -16  141.58    7.25
   1   1  16  157.98    9.13
  -1   1 -16  144.85    9.44
   1   1 -16  143.48    9.70
  -1  -1  16  143.04    7.22
   1  -1 -16  140.03    7.24
  -1   1 -17  137.11    9.52
   1   1 -17  139.66    9.91
  -1   1  17  137.43    9.39
   1   1  17  133.08    9.37
  -1  -1  17  145.96    9.45
   1  -1 -17  128.85    7.45
  -1  -1 -17  138.03    9.59
   1  -1  17  136.46    7.10
   1  -1  18    5.62    6.01
   1   1 -18    4.39    8.79
   1  -1 -18   10.99    6.18
   1   1  18    7.38    8.51
  -1  -1 -18    4.58    6.30
  -1   1 -18    1.61    8.79
  -1   1  18    4.18    8.49
  -1  -1  18    6.35    8.62
  -1  -1 -19   40.61   10.89
   1   1  19   31.91   10.67
   1  -1  19   44.45   10.41
  -1   1  19   40.30   10.46
   1   1 -19   21.87   11.11
  -1   1 -19   42.64   10.85
   1  -1 -19   27.63   11.04
  -1  -1  19   35.31    7.66
  -1  -2   0    0.81    8.86
   1   2   0    0.98    8.67
  -1   2   0    1.10    5.67
   1  -2   0    0.57    5.95
   1  -2  -1  126.59    8.64
  -1  -2  -1  130.60   11.33
   1   2   1  134.03   11.21
  -1   2   1  131.42   10.41
  -1   2  -1  135.25    8.58
   1   2  -1  131.96   15.91
  -1  -2   1  133.16   16.07
   1  -2   1  129.64   10.53
   1  -2  -2 3192.18   31.57
  -1   2  -2 3061.83   32.25
  -1   2   2 3139.81   31.18
  -1  -2  -2 3099.05   32.40
   1   2   2 3122.63   32.47
  -1  -2  -3 6529.24   42.11
  -1   2  -3 6785.59   45.14
   1  -2   3 6964.70   45.29
   1   2   3 6778.29   42.93
   1  -2  -3 6421.70   41.71
  -1   2   3 6637.21   42.23
  -1  -2  -4   68.75    8.34
  -1   2  -4   69.23    8.64
   1   2  -4   64.95    9.43
  -1   2   4   64.47    8.51
   1   2   4   69.65    8.25
   1  -2  -4   65.53    8.60
  -1  -2   4   68.18   10.69
   1  -2   4   70.86    6.69
  -1   2  -5   93.78    6.57
   1  -2   5   94.85    7.92
   1   2  -5   91.63    8.88
  -1   2   5   93.38    7.90
   1   2   5   96.07    7.88
  -1  -2   5   95.64    8.73
   1  -2  -5   98.38    6.48
  -1  -2  -5   92.86    7.89
  -1  -2   6  208.15    9.71
  -1   2   6  207.84    7.52
   1   2  -6  202.16    9.95
   1  -2  -6  190.56    7.44
   1   2   6  209.58    8.47
  -1   2  -6  202.31    8.77
   1  -2   6  207.78    8.76
  -1  -2  -6  210.59    8.51
  -1   2  -7  129.10    6.32
  -1  -2  -7  127.89    6.13
   1   2  -7  131.04    8.19
  -1  -2   7  135.80    8.23
   1  -2   7  129.05    7.58
   1  -2  -7  122.03    6.37
   1   2   7  130.41    7.37
  -1   2   7  131.58    7.68
  -1  -2   8  104.43    7.43
   1  -2  -8  106.18    7.20
   1   2   8  113.49    6.99
  -1  -2  -8  106.89    7.00
  -1   2   8  104.66    5.70
  -1   2  -8   99.81    7.15
   1   2  -8  103.35    7.66
   1  -2   8  107.19    5.83
  -1   2  -9  836.77   13.23
   1   2  -9  824.05   14.49
  -1  -2  -9  863.11   12.90
   1  -2  -9  824.62   11.84
  -1   2   9  847.75   12.95
   1  -2   9  850.13   12.09
   1   2   9  861.78   12.60
  -1  -2   9  841.49   14.36
  -1  -2 -10   10.00    5.14
  -1   2 -10    7.82    5.13
   1  -2  10    6.04    7.11
   1  -2 -10    9.47    7.47
   1   2 -10    5.06    7.25
  -1   2  10    2.06    7.26
   1   2  10    3.42    5.07
  -1  -2  10    7.98    4.95
  -1  -2  11  409.34   10.73
  -1  -2 -11  411.00   10.15
   1  -2 -11  407.28   10.28
  -1   2  11  418.80   10.05
   1  -2  11  419.84    8.84
   1   2 -11  412.06   10.90
  -1   2 -11  411.12    8.92
   1   2  11  427.10    9.84
   1  -2  12  280.46    7.65
   1   2  12  289.54    8.94
  -1   2  12  281.35    9.05
  -1  -2  12  290.78    9.46
   1   2 -12  291.53    9.79
   1  -2 -12  282.54    9.30
  -1   2 -12  283.29    7.85
  -1  -2 -12  284.33    9.08
  -1  -2 -13  149.68    7.87
  -1   2 -13  145.40    6.37
   1  -2  13  145.99    6.35
   1   2 -13  141.50    8.40
  -1  -2  13  147.18    8.21
   1  -2 -13  136.36    6.37
  -1   2  13  144.67    6.27
   1   2  13  141.92    6.15
   1   2 -14  121.60    6.38
   1  -2  14  131.26    7.72
  -1  -2 -14  131.67    7.68
  -1  -2  14  129.63    7.88
  -1   2 -14  125.90    7.88
   1   2  14  138.24    7.57
  -1   2  14  136.30    7.72
   1  -2 -14  117.07    7.88
  -1   2  15    2.08    8.24
   1  -2  15   -4.73    8.30
  -1  -2  15   -0.29    8.39
   1   2  15    0.09    8.28
   1   2 -15    3.22    8.51
   1  -2 -15   -0.70    6.06
  -1   2 -15    0.32    6.05
  -1  -2 -15    1.40    6.04
  -1  -2  16   71.07    6.69
   1   2 -16   64.29    9.24
   1  -2 -16   73.22    9.08
   1  -2  16   74.12    6.59
  -1   2 -16   72.19    9.12
  -1  -2 -16   62.93    6.73
   1   2  16   69.01    6.57
  -1   2  16   72.68    6.60
  -1  -2 -17  336.93   10.55
  -1   2 -17  335.50   10.76
   1   2  17  340.52   10.37
   1   2 -17  305.45   11.37
   1  -2  17  327.00   10.67
  -1  -2  17  322.99   11.03
  -1   2  17  351.69   10.40
   1  -2 -17  327.77   10.76
   1   2  18   17.48    8.39
  -1   2  18   15.26    8.43
   1   2 -18    2.71    6.45
  -1  -2  18    8.52    8.74
   1  -2  18   10.74    8.61
  -1   2 -18   11.39    6.25
   1  -2 -18    9.35    8.93
  -1  -2 -18    5.39    6.26
   1   2  19  283.13    9.66
   1   2 -19  296.76   13.20
   1  -2 -19  321.66   12.68
  -1  -2  19  289.75   10.34
  -1   2 -19  287.85   10.09
  -1  -2 -19  312.09   12.60
   1  -2  19  329.42   12.42
  -1   2  19  306.74   12.23
   1  -3   0  593.43   13.44
  -1   3   0  605.34   14.47
   1   3   0  580.37   17.59
  -1  -3   0  575.38   16.59
   1  -3  -1 6058.71   39.89
  -1   3  -1 6559.38   41.79
  -1  -3  -1 6512.52   47.27
  -1   3   1 6553.59   40.65
   1   3  -1 6469.49   59.46
   1  -3   1 6650.30   42.48
   1   3   1 6386.71   46.85
  -1  -3   2 1697.26   32.77
   1  -3  -2 1609.49   19.88
  -1   3   2 1685.70   20.22
  -1  -3  -2 1590.97   21.93
   1   3  -2 1715.14   33.27
  -1   3  -2 1701.26   21.23
   1   3   2 1635.91   22.30
   1   3  -3 1340.25   28.96
   1  -3  -3 1225.35   17.49
  -1   3  -3 1237.31   18.90
  -1   3   3 1278.23   17.71
  -1  -3  -3 1228.79   17.37
   1   3  -3 1276.86   29.41
   1   3   3 1279.53   17.56
   1   3  -4  451.02   16.11
  -1   3  -4  436.78   12.04
  -1  -3  -4  444.50   11.30
   1  -3  -4  445.11   10.47
  -1   3   4  457.17   10.42
   1   3   4  458.25   11.47
  -1   3  -5  170.57    8.65
  -1  -3  -5  171.90    7.07
  -1   3   5  183.39    8.45
  -1  -3   5  183.68   10.48
   1  -3  -5  167.72    8.41
   1  -3   5  184.50    7.50
   1   3  -5  176.37   10.29
   1   3   5  174.27    7.01
   1   3   6  614.64   11.36
  -1   3  -6  599.48   11.57
   1  -3  -6  623.03   11.69
  -1   3   6  618.38   11.57
   1   3  -6  609.61   14.92
   1  -3   6  626.86   12.56
  -1  -3   6  622.62   15.85
  -1  -3  -6  627.37   10.71
  -1  -3  -7  823.92   12.52
   1  -3  -7  845.87   12.04
   1   3   7  826.11   11.58
  -1  -3   7  872.52   16.23
   1   3  -7  825.18   15.94
   1  -3   7  872.77   13.60
  -1   3  -7  838.25   13.67
  -1   3   7  883.62   12.93
   1  -3   8  293.11    9.91
  -1   3  -8  281.22    9.90
  -1  -3   8  288.88   10.72
  -1  -3  -8  289.07    9.09
   1   3  -8  269.35   10.76
   1   3   8  292.07    9.58
  -1   3   8  279.66    9.62
   1  -3  -8  271.86    9.12
   1   3  -9  122.58    8.77
  -1   3   9  135.76    6.54
   1  -3   9  131.03    8.46
   1   3   9  136.74    8.21
  -1   3  -9  126.98    8.34
   1  -3  -9  119.34    8.40
  -1  -3  -9  122.01    6.53
  -1  -3   9  131.35    8.83
   1   3 -10  318.96   10.67
   1  -3  10  334.24    9.79
  -1   3  10  326.37    9.53
  -1   3 -10  322.35    9.85
   1   3  10  333.80    9.50
  -1  -3 -10  328.34    9.55
   1  -3 -10  328.36    9.74
  -1  -3  10  335.48   10.48
  -1  -3 -11  135.51    6.33
  -1   3 -11  137.37    8.31
   1  -3  11  144.86    8.21
  -1   3  11  144.19    8.17
   1   3  11  138.55    8.04
   1  -3 -11  137.61    8.36
  -1  -3  11  142.42    8.55
   1   3 -11  140.66    8.70
   1   3  12   25.62    7.14
   1  -3 -12   27.03    5.23
   1  -3  12   27.34    5.06
  -1   3  12   26.32    7.12
  -1  -3  12   23.89    7.11
   1   3 -12   21.36    5.34
  -1  -3 -12   34.91    7.10
  -1   3 -12   30.49    7.04
  -1  -3  13  362.28   10.10
   1   3  13  348.80    7.70
  -1   3 -13  348.23    9.67
  -1   3  13  346.89    7.93
   1  -3  13  357.38    9.65
  -1  -3 -13  359.76    9.21
   1  -3 -13  357.06    9.47
   1   3 -13  347.34   10.14
   1   3  14   40.83    5.11
  -1   3  14   41.68    7.05
  -1  -3  14   43.01    5.35
   1  -3 -14   46.33    7.16
   1   3 -14   40.53    7.41
  -1   3 -14   39.35    7.13
   1  -3  14   43.02    7.20
  -1  -3 -14   41.59    7.07
  -1   3  15   86.23    9.08
  -1  -3 -15   87.36    8.97
   1  -3 -15   91.04    6.87
  -1  -3  15   96.25    9.32
  -1   3 -15   92.38    9.11
   1   3  15   94.76    8.87
   1  -3  15   95.60    6.87
   1   3 -15   98.68    9.23
  -1  -3 -16   60.78    8.86
   1   3 -16   53.03    9.17
   1  -3 -16   57.60    8.92
  -1  -3  16   65.96    8.83
   1  -3  16   60.41    8.71
  -1   3  16   59.56    8.83
   1   3  16   51.45    8.73
  -1   3 -16   56.68    9.06
   1   3  17   -8.91    8.60
   1   3 -17   -1.58    8.73
  -1   3  17    4.45    6.01
  -1  -3 -17    8.84    8.61
  -1   3 -17    0.81    8.69
   1  -3 -17    2.52    8.72
  -1  -3  17    4.54    8.49
   1  -3  17   -1.22    6.01
  -1  -3 -18   -3.60    7.57
  -1  -3  18    3.57   10.54
   1   3 -18    0.93    9.78
   1   3  18    2.96    7.37
   1  -3  18    5.03   10.33
  -1   3 -18    6.32   10.57
  -1   3  18    5.89   10.43
   1  -3 -18    1.68    7.54
  -1  -3  19   42.94   11.08
   1   3  19   50.52    7.70
  -1   3 -19   41.25   11.15
  -1   3  19   52.07   10.75
   1  -3 -19   34.21    8.21
   1  -3  19   43.53   10.97
   1   3 -19   37.32   11.17
  -1  -3 -19   36.18    8.03
  -1  -4   0   -1.48    7.19
  -1   4   0    0.74    6.90
   1   4   0    0.52    7.23
   1  -4   0    0.75    4.86
   1  -4  -1  289.87   10.37
  -1   4  -1  293.47    9.00
  -1  -4  -1  282.67   11.29
   1  -4   1  287.86    9.08
  -1   4   1  309.13   10.36
   1   4  -1  290.53   12.44
  -1  -4   1  293.18   12.29
   1   4   1  288.34   11.14
  -1  -4  -2   47.34    5.83
  -1  -4   2   46.73    7.81
  -1   4   2   47.53    7.44
   1  -4  -2   48.57    5.70
   1   4   2   45.25    7.52
   1  -4   2   46.76    5.68
   1   4  -2   49.01    8.07
  -1   4  -2   48.63    7.17
  -1  -4  -3 2608.15   23.64
  -1   4  -3 2714.43   24.18
  -1   4   3 2653.05   22.49
   1  -4  -3 2575.69   22.34
   1   4  -3 2761.14   34.06
   1   4   3 2633.09   23.65
   1   4   4  529.77   11.38
   1   4  -4  515.45   15.70
  -1  -4  -4  506.84   10.37
  -1   4   4  525.06   10.24
  -1   4  -4  506.76   11.82
   1  -4  -4  513.32   11.21
   1   4  -4  533.19   16.07
  -1   4  -4  567.47   11.42
   1  -4  -5  450.64    9.46
  -1   4   5  469.57   10.58
  -1  -4  -5  470.33   10.50
   1   4   5  469.01   10.59
  -1   4  -5  448.67   11.12
   1   4  -5  459.60   14.17
   1   4  -6  741.94   16.97
  -1   4   6  761.88   12.05
   1   4   6  743.32   11.16
  -1  -4  -6  712.29   11.12
   1  -4  -6  733.07   11.26
  -1   4  -6  728.99   13.04
  -1  -4  -7  644.48   10.35
   1  -4   7  650.30   11.96
   1   4   7  669.60   10.99
  -1   4   7  641.79   10.20
  -1  -4   7  667.18   14.55
  -1   4  -7  642.31   12.01
   1   4  -7  626.91   14.95
   1  -4  -7  623.58   11.25
   1   4   8  431.57    8.86
   1  -4   8  439.21   11.01
  -1  -4   8  443.40   13.55
  -1   4  -8  425.21   11.02
   1   4  -8  434.24   12.39
  -1  -4  -8  430.70   10.36
   1  -4  -8  437.76    9.12
  -1   4   8  431.50    8.94
   1   4  -9   16.12    7.36
  -1  -4  -9   18.22    7.31
   1  -4  -9   19.47    7.35
  -1   4  -9   19.37    7.36
   1   4   9   21.22    7.21
  -1  -4   9   18.12    7.35
   1  -4   9   21.71    7.31
  -1   4   9   19.52    7.26
  -1  -4  10  176.66    9.10
   1  -4  10  170.52    8.50
  -1   4 -10  172.18    8.69
  -1  -4 -10  172.86    8.48
   1   4 -10  171.87   10.54
   1  -4 -10  175.19    8.53
   1   4  10  184.24    8.36
  -1   4  10  167.07    6.78
  -1   4  11  114.07    7.88
   1   4  11  117.86    5.98
   1  -4  11  121.54    8.01
  -1  -4  11  120.67    8.35
   1   4 -11  117.46    8.44
  -1  -4 -11  131.86    7.88
   1  -4 -11  120.84    6.29
  -1   4 -11  113.67    8.03
   1  -4 -12   22.29    7.27
  -1  -4  12   32.04    7.22
  -1   4  12   39.26    7.03
  -1  -4 -12   33.98    5.23
   1   4 -12   30.97    7.34
   1   4  12   40.44    5.13
   1  -4  12   26.84    7.08
  -1   4 -12   32.28    7.12
   1   4 -13  150.27    8.47
  -1   4  13  147.78    6.28
  -1  -4 -13  150.21    7.80
  -1   4 -13  132.47    6.47
  -1  -4  13  152.46    8.39
   1   4  13  140.12    6.18
   1  -4 -13  156.37    7.94
   1  -4  13  152.18    8.08
  -1  -4  14   73.48    7.51
   1   4 -14   68.86    7.60
   1  -4  14   68.15    7.30
  -1   4 -14   59.10    7.48
  -1  -4 -14   51.87    5.57
  -1   4  14   65.47    7.21
   1   4  14   64.40    5.46
   1  -4 -14   65.48    7.37
   1   4  15  101.86    9.00
  -1   4 -15   97.90    9.22
  -1   4  15  106.64    9.19
   1  -4  15  108.53    9.20
  -1  -4  15  101.38    9.22
  -1  -4 -15   90.89    6.89
   1   4 -15  100.02    9.54
   1  -4 -15   90.47    6.88
   1  -4  16   31.53    8.72
  -1   4  16   21.94    8.69
   1  -4 -16   28.75    8.81
  -1  -4 -16   31.30    6.29
   1   4  16   35.51    8.62
  -1   4 -16   30.11    8.80
  -1  -4  16   31.28    8.83
   1   4 -16   22.66    8.87
  -1   4 -17  267.12   10.82
  -1   4  17  232.62    8.26
   1   4  17  297.44   10.14
   1   4 -17  290.01   11.00
   1  -4 -17  258.22    8.58
  -1  -4  17  297.62   11.30
   1  -4  17  297.89   10.65
  -1  -4 -17  276.94   10.48
   1  -4  18  142.75    8.78
  -1   4  18  148.18   11.18
  -1  -4 -18  126.62    8.53
   1   4 -18  140.05   11.73
  -1  -4  18  139.78    9.01
   1  -4 -18  134.08   11.45
   1   4  18  140.98   11.31
  -1   4 -18  124.03   11.63
   1   4 -19   38.48    8.24
   1  -4 -19   44.91   11.09
   1  -4  19   41.71   11.14
  -1   4 -19   42.55   11.20
  -1  -4  19   38.70   11.25
  -1   4  19   36.54   11.02
  -1  -4 -19   38.21    8.13
   1   4  19   27.10   11.03
  -1   5   0  968.64   14.50
  -1  -5   0  927.60   16.49
   1   5   0  953.32   16.45
   1  -5   0  918.91   13.57
  -1  -5   1 1632.46   22.08
   1   5  -1 1697.31   22.54
   1   5   1 1676.27   19.65
   1  -5   1 1677.26   18.43
  -1  -5  -1 1690.12   20.36
  -1   5   1 1709.93   18.14
  -1   5  -1 1714.43   18.60
   1  -5  -1 1659.32   17.43
  -1   5  -2   70.75    5.58
  -1   5   2   74.46    7.14
   1   5   2   71.96    7.32
  -1  -5   2   72.10    7.59
   1   5  -2   70.49    7.82
  -1  -5  -2   65.12    7.39
   1  -5   2   73.23    7.05
   1  -5  -2   65.47    7.21
   1   5  -3   55.50    7.37
   1   5   3   53.97    6.93
   1  -5  -3   55.04    5.29
  -1   5   3   52.98    6.88
  -1   5  -3   59.86    6.69
  -1  -5  -3   58.01    6.97
   1   5  -4  133.75    8.90
   1  -5  -4  137.02    6.23
   1   5  -4  141.84    8.87
   1   5   4  140.48    7.74
  -1   5  -4  132.13    6.49
  -1   5   4  138.29    6.25
  -1   5  -4  144.46    7.70
  -1  -5  -4  139.60    6.49
  -1   5  -5 1551.84   17.72
   1   5  -5 1528.04   22.31
   1  -5  -5 1470.53   15.70
  -1  -5  -5 1417.40   15.86
   1   5   5 1438.75   15.25
  -1   5  -5 1424.77   17.14
   1   5  -5 1418.75   21.89
  -1   5   5 1427.67   14.87
  -1  -5  -6    2.79    7.49
   1  -5  -6   -1.88    5.24
  -1   5  -6    0.71    7.43
  -1   5   6    4.82    7.41
   1   5  -6    2.08    7.36
   1   5   6    0.75    7.39
   1   5  -6   -1.47    7.21
  -1   5   7  127.88    6.58
   1   5  -7  127.53    9.13
   1   5   7  121.21    6.59
  -1   5  -7  130.42    8.52
   1  -5  -7  126.22    8.38
  -1  -5  -7  124.15    6.48
  -1   5   8   -1.43    7.09
   1  -5  -8   -0.59    5.22
  -1   5  -8    0.87    5.04
  -1  -5  -8    0.76    5.11
   1   5  -8    0.77    7.05
   1   5   8    2.65    6.99
  -1   5   9  889.00   12.46
   1   5  -9  872.84   15.57
   1  -5  -9  889.24   12.47
  -1   5  -9  856.89   13.49
  -1  -5  -9  884.92   12.42
   1   5   9  875.86   12.39
  -1   5  10   37.54    7.29
   1  -5  10   36.12    7.17
  -1  -5 -10   35.44    5.34
  -1  -5  10   37.71    7.44
   1   5 -10   35.33    7.49
   1  -5 -10   26.93    7.27
  -1   5 -10   33.53    7.32
   1   5  10   32.35    7.38
   1  -5 -11  518.63   10.48
  -1   5 -11  512.13   11.11
   1  -5  11  537.41   11.02
   1   5 -11  515.57   12.11
   1   5  11  510.83    8.82
  -1  -5  11  525.74   12.21
  -1   5  11  501.88    8.89
  -1  -5 -11  523.42    9.07
   1   5  12  164.22    6.24
  -1  -5 -12  157.20    6.30
  -1   5 -12  157.13    8.25
  -1   5  12  167.47    8.01
   1  -5  12  161.13    8.24
   1  -5 -12  148.34    6.45
  -1  -5  12  168.35    8.75
   1   5 -12  163.63    8.73
  -1  -5  13  184.39    8.75
   1   5 -13  172.10    8.74
  -1  -5 -13  187.30    8.23
  -1   5  13  184.11    7.93
  -1   5 -13  176.71    8.31
   1   5  13  170.96    6.45
   1  -5 -13  179.37    6.53
   1  -5  13  173.70    8.33
   1   5 -14  337.61   11.41
  -1  -5 -14  335.46    8.61
  -1   5  14  333.48   10.71
   1   5  14  335.24    8.46
  -1   5 -14  333.47    9.01
   1  -5 -14  312.89    8.62
   1  -5  14  339.29    8.95
  -1  -5  14  358.08   11.41
  -1  -5  15  142.41    9.74
   1   5 -15  132.64    9.62
  -1   5 -15  134.63    9.47
  -1  -5 -15  143.54    9.24
   1  -5  15  133.49    9.37
  -1   5  15  142.80    7.08
   1  -5 -15  124.05    7.19
   1   5  15  125.06    6.98
  -1   5 -16   76.50    9.25
  -1   5  16   80.78    9.10
   1   5 -16   69.16    9.42
   1  -5  16   81.94    9.13
   1  -5 -16   65.77    9.17
  -1  -5  16   80.64    9.37
  -1  -5 -16   84.10    6.77
   1   5  16   82.83    6.73
  -1   5 -17   40.89    8.95
   1  -5  17   32.51    9.05
  -1  -5  17   35.22    8.98
   1   5  17   36.20    6.33
   1  -5 -17   39.40    9.07
   1   5 -17   30.67    9.15
  -1  -5 -17   30.43    6.43
  -1   5  17   33.21    9.01
  -1  -5 -18   -0.49   10.65
   1   5 -18    1.66   10.61
   1   5  18   -5.04    7.50
  -1   5  18    3.77    7.40
   1  -5 -18    2.16   10.76
  -1   5 -18   -6.34   10.73
  -1  -5  18    5.64   10.70
   1  -5  18   -4.33   10.87
   1  -6   0   -2.29    5.94
   1   6   0    0.83    6.13
  -1   6   0   -1.78    5.91
  -1  -6   0   -0.88    6.17
   1  -6  -1  251.68    7.58
   1   6   1  251.59    9.19
  -1  -6  -1  257.43    9.37
   1  -6   1  255.13    7.66
   1   6  -1  259.94    8.76
  -1   6  -1  259.16    8.76
  -1  -6   1  248.72    9.70
  -1   6   1  265.52    8.72
  -1   6   2  397.62    9.64
   1   6   2  399.32   10.16
   1  -6  -2  388.53    8.78
   1   6  -2  392.07   11.65
  -1  -6  -2  389.42   10.16
  -1   6  -2  395.48    9.01
   1  -6   2  392.94    9.16
  -1  -6   2  378.50   11.19
   1   6  -3   46.25    6.86
  -1   6  -3   43.40    6.37
   1   6   3   45.08    6.55
  -1  -6  -3   46.65    6.66
   1  -6  -3   43.89    4.95
  -1   6   3   47.69    4.87
  -1  -6   3   48.88    6.80
  -1   6   4  913.51   13.24
  -1  -6  -4  838.95   12.02
   1   6   4  908.08   13.66
   1  -6  -4  859.50   12.26
   1   6  -4  938.65   17.18
  -1   6  -4  930.95   14.09
  -1   6  -5  368.77   10.67
  -1  -6  -5  377.96    8.94
   1   6   5  393.79   10.27
  -1   6  -5  407.04   10.72
  -1   6   5  413.31   10.27
   1   6  -5  399.71   12.31
   1   6  -5  375.16   12.44
   1  -6  -5  388.46    8.77
   1   6   6  201.13    8.84
   1   6  -6  205.30    9.95
  -1   6  -6  194.04    9.13
  -1  -6  -6  192.66    7.15
  -1   6  -6  207.77    9.03
   1   6  -6  193.81   10.10
   1  -6  -6  199.25    7.12
  -1   6   6  198.63    8.79
  -1   6  -7  150.04    8.48
  -1   6   7  134.47    8.19
   1   6  -7  145.55   10.45
  -1   6  -7  134.92    8.55
   1   6  -7  134.46    9.20
   1  -6  -7  152.33    8.38
   1   6   7  136.20    8.17
  -1  -6  -7  138.32    6.50
   1   6   8  416.96    9.94
   1  -6  -8  434.74   10.04
  -1  -6  -8  415.20    8.60
   1   6  -8  411.36   13.14
  -1   6   8  410.32    8.58
   1   6  -8  458.19   12.32
  -1   6  -8  403.76   10.74
   1   6   9  230.67    7.02
  -1   6  -9  226.44    9.19
  -1   6   9  230.24    8.90
   1  -6  -9  235.75    7.15
  -1  -6  -9  240.30    7.15
   1   6  -9  235.32   11.35
   1   6 -10    5.77    6.95
  -1   6 -10    7.91    7.01
   1  -6 -10    6.17    5.06
  -1   6  10    3.92    4.88
   1   6  10    6.36    6.90
  -1  -6 -10    4.27    7.02
  -1  -6 -11   46.51    7.13
   1  -6 -11   34.42    5.30
   1   6  11   37.18    7.11
   1   6 -11   39.28    8.90
  -1   6 -11   37.16    7.21
  -1   6  11   31.29    5.34
  -1   6  12  466.76    8.65
   1   6 -12  468.18   11.68
  -1   6 -12  460.23    9.49
  -1  -6 -12  464.09    8.58
   1   6  12  469.54    9.81
   1  -6 -12  507.10   10.00
  -1  -6 -13  258.96   10.04
   1   6  13  248.42    7.88
   1  -6 -13  253.91    7.89
  -1   6  13  270.47    9.84
  -1   6 -13  264.33   10.40
   1   6 -13  249.67   10.80
   1  -6 -14    3.91    6.13
   1   6  14    7.30    6.19
  -1  -6  14   10.05    8.55
  -1  -6 -14   -0.85    8.62
   1   6 -14   11.62    8.57
  -1   6 -14    2.27    8.62
  -1   6  14   21.71    8.51
   1  -6  14   11.06    6.01
   1  -6  15   92.64    9.12
  -1  -6  15   91.48    9.33
   1  -6 -15   92.31    6.68
   1   6  15   86.22    6.69
   1   6 -15   84.06    9.49
  -1   6  15   94.00    6.74
  -1  -6 -15   81.47    6.87
  -1   6 -15   82.90    9.20
  -1   6 -16   40.58    9.03
   1  -6 -16   32.20    6.49
  -1  -6 -16   38.77    8.86
   1   6 -16   29.97    9.15
   1  -6  16   39.74    8.75
  -1   6  16   34.35    8.97
   1   6  16   34.67    6.30
  -1  -6  16   32.47    9.14
   1  -6  17   32.29   10.75
   1   6 -17   33.60   11.02
  -1   6 -17   39.19   10.76
   1  -6 -17   35.98   10.81
  -1  -6  17   31.79   11.01
  -1   6  17   22.53   10.85
  -1  -6 -17   40.67    7.64
   1   6  17   40.50    7.67
   1   6 -18   10.15   11.00
  -1  -6 -18   21.79   10.74
  -1  -6  18   14.33   10.74
  -1   6  18   12.67    7.69
   1  -6 -18   11.59   10.95
  -1   6 -18   14.97   10.74
   1  -6  18   10.53   10.93
   1   6  18    0.49    7.77
   1   7   0  678.04   13.29
  -1  -7   0  649.47   13.22
   1  -7   0  664.30   12.16
  -1   7   0  683.08   12.28
   1  -7  -1  177.46    8.92
  -1   7   1  179.09    7.10
  -1   7  -1  182.95    8.87
   1   7  -1  176.18    9.46
   1  -7   1  174.71    7.20
   1   7   1  173.79    9.26
  -1  -7  -1  168.93    9.24
  -1  -7   1  172.96    9.35
  -1   7   2   23.19    5.53
   1  -7  -2   27.75    7.58
   1  -7   2   20.63    5.49
  -1  -7  -2   29.35    7.68
   1   7  -2   26.06    7.67
  -1  -7   2   23.61    7.61
   1   7   2   24.60    7.74
  -1   7  -2   25.41    5.50
   1   7  -3 1440.04   19.32
  -1   7  -3 1454.89   16.38
  -1   7   3 1436.40   15.46
   1  -7  -3 1422.94   15.64
   1   7   3 1402.13   16.11
  -1  -7  -3 1377.10   15.14
  -1  -7   3 1416.52   18.96
   1   7   4 2071.80   17.61
   1  -7  -4 2047.45   16.77
  -1   7   4 2055.35   16.72
  -1  -7  -4 2066.78   18.40
   1   7  -4 2050.84   23.06
  -1   7  -4 2128.97   18.89
  -1  -7  -5    7.36    7.46
  -1   7  -5   12.45    7.00
   1   7  -5   10.42    7.39
   1  -7  -5   15.89    7.32
   1   7   5   10.25    5.16
  -1   7  -5   12.93    7.06
  -1   7   5    9.77    5.19
   1   7  -5   15.03    8.75
  -1   7   6  179.40    6.80
  -1   7  -6  182.27    8.68
   1   7   6  170.37    6.88
  -1  -7  -6  169.12    6.84
   1   7  -6  181.27   10.73
   1  -7  -6  172.79    8.56
   1   7  -6  168.81    9.48
  -1   7  -6  159.52    8.80
   1   7   7  670.91   10.20
  -1   7  -7  737.24   12.73
   1   7  -7  678.77   14.71
  -1   7   7  701.99   11.38
  -1   7  -7  698.66   12.75
   1   7  -7  738.46   14.67
  -1  -7  -7  699.87   10.30
   1  -7  -7  692.58   10.15
   1   7  -8  111.34   10.07
   1  -7  -8  115.84    8.04
  -1  -7  -8  123.91    7.89
  -1   7  -8  114.08    8.12
  -1   7  -8  123.31    7.98
  -1   7   8  107.87    6.21
   1   7  -8  120.13    8.55
   1   7   8  117.91    7.90
  -1   7  -9  200.00    8.80
  -1   7  -9  225.77    7.47
   1   7   9  194.19    6.74
   1   7  -9  208.68    9.61
   1  -7  -9  218.50    8.57
  -1   7   9  206.91    8.35
   1   7  -9  214.77    9.66
  -1  -7  -9  218.65    8.36
   1   7 -10  235.73    9.84
   1   7 -10  225.96   10.93
   1   7  10  244.98    8.46
   1  -7 -10  231.71    8.42
  -1   7 -10  247.51    9.14
  -1   7  10  231.55    8.52
  -1   7 -10  222.58    7.52
  -1  -7 -10  226.80    6.91
   1   7 -11  159.25    9.93
  -1  -7 -11  149.57    7.79
   1   7 -11  144.13    8.72
   1  -7 -11  144.81    7.77
   1   7  11  151.68    7.73
  -1   7 -11  140.02    6.49
  -1   7  11  142.19    7.72
   1  -7 -12   77.07    8.26
  -1   7 -12   74.19    8.26
  -1  -7 -12   63.23    5.58
  -1   7  12   78.79    8.94
   1   7 -12   72.93    8.49
   1   7  12   74.70    6.76
   1   7 -13  496.17   13.27
  -1  -7 -13  487.43    9.60
   1  -7 -13  507.15   11.41
   1   7  13  505.43    9.45
  -1   7 -13  512.10   12.26
  -1   7  13  524.95    9.55
   1   7  14  176.97    7.59
  -1   7 -14  176.95    9.84
  -1  -7 -14  159.70    7.52
   1  -7 -14  191.31    7.57
   1   7 -14  179.66   10.54
  -1   7  14  189.18    9.60
  -1   7 -15  260.43   10.69
   1  -7 -15  234.60   10.50
  -1   7  15  261.69   10.32
  -1  -7 -15  236.34   10.41
   1   7 -15  268.47   11.21
   1   7  15  254.30   10.26
  -1   7  16   30.24   10.87
   1  -7 -16   29.88    7.71
   1   7 -16   35.47   10.72
  -1  -7 -16   38.34   10.76
   1   7  16   36.31   10.86
  -1   7 -16   33.69    7.75
  -1   7  17   42.70    8.23
   1  -7 -17   47.59    8.08
   1   7  17   63.96   11.08
   1   7 -17   54.61   11.06
  -1  -7 -17   49.63    8.04
  -1   7 -17   57.34   11.11
   1  -8   0   -0.92    4.90
  -1   8   0    8.61    6.88
   1   8   0   -3.11    7.21
  -1  -8   0   -3.71    7.21
   1   8  -1  506.00   11.91
  -1   8   1  507.63    9.44
   1  -8   1  495.36   10.89
  -1   8  -1  506.75    9.64
  -1  -8  -1  506.97   11.45
  -1  -8   1  505.41   11.75
   1  -8  -1  488.62   10.79
   1   8   1  499.43   11.40
   1   8  -2  434.36   11.63
  -1  -8   2  424.63   11.27
   1   8   2  410.70   10.66
  -1   8   2  432.30   10.33
   1  -8   2  417.09    9.04
   1  -8  -2  421.90   10.32
  -1   8  -2  432.58   10.47
  -1  -8  -2  425.47    9.30
   1   8  -3   49.18    7.83
   1   8   3   45.24    5.64
  -1   8  -3   47.61    7.38
  -1   8   3   49.89    7.53
   1  -8  -3   48.96    7.67
  -1  -8  -3   47.97    7.73
  -1  -8   3   46.36    7.64
   1   8  -4  872.82   15.36
  -1   8   4  874.71   12.43
  -1   8  -4  861.06   12.25
   1   8   4  856.33   11.67
   1  -8  -4  849.26   11.27
  -1  -8  -4  865.41   11.77
   1   8  -5  337.51   11.12
   1   8   5  328.26    8.05
   1  -8  -5  349.60    9.62
  -1   8  -5  321.54    8.52
  -1  -8  -5  324.57    8.28
   1   8  -5  322.93   10.98
  -1   8  -5  346.82    9.92
  -1   8   5  334.75    9.54
   1  -8  -6  444.82    8.66
  -1   8   6  455.79    8.70
  -1   8  -6  448.65   10.88
   1   8  -6  473.66   13.28
   1   8  -6  445.90   12.35
   1   8   6  439.16    8.90
  -1  -8  -6  473.52   10.35
  -1   8  -6  474.55   10.87
   1   8   7    5.78    7.04
  -1  -8  -7   16.88    6.89
   1   8  -7   10.05    7.04
  -1   8  -7    8.46    7.06
  -1   8  -7   12.31    6.80
  -1   8   7   10.62    6.91
   1  -8  -7   14.62    6.97
   1   8  -7   13.32    7.13
   1  -8  -8  301.90    8.99
   1   8  -8  285.08   10.68
   1   8   8  294.99    8.95
  -1   8  -8  317.05    9.58
   1   8  -8  310.40   10.69
  -1   8   8  305.22    8.89
  -1   8  -8  301.16    9.66
  -1  -8  -8  293.10    7.64
  -1   8   9   39.69    6.92
  -1  -8  -9   35.56    5.29
   1  -8  -9   40.33    5.20
   1   8  -9   36.24    7.16
   1   8   9   44.29    7.02
  -1   8  -9   36.01    7.18
  -1   8  -9   38.78    7.01
   1   8  -9   40.61    8.65
  -1   8  10   81.75    7.52
   1  -8 -10   96.71    7.43
  -1   8 -10   83.53    5.91
   1   8 -10   87.93    7.84
  -1  -8 -10   81.56    5.64
   1   8 -10   89.19    7.94
   1   8  10   86.90    5.60
  -1   8 -10   90.98    7.55
  -1   8 -11   14.83    8.34
   1  -8 -11   18.94    8.66
  -1   8 -11   16.20    8.57
   1   8 -11   15.75    8.60
  -1  -8 -11   18.70    8.54
   1   8  11   15.29    8.60
   1   8 -11   20.78    8.40
  -1   8  11   12.29    8.50
   1   8 -12  367.82   12.07
   1  -8 -12  344.89    8.49
  -1  -8 -12  333.23    8.61
  -1   8 -12  360.52    9.29
   1   8 -12  322.79   12.02
  -1   8  12  344.87   10.58
   1   8  12  345.89   10.55
  -1   8 -12  328.48   11.08
   1  -8 -13   38.23    8.85
   1   8  13   29.54    8.73
   1   8 -13   37.35   10.69
   1   8 -13   35.43    8.91
  -1   8 -13   37.33    8.67
  -1  -8 -13   40.02    8.64
  -1   8 -13   31.00    8.88
  -1   8  13   36.50    6.24
   1   8  14   73.45    6.82
  -1   8 -14   70.96    6.88
   1   8 -14   79.62   11.14
   1  -8 -14   68.10    6.75
  -1   8  14   71.62    9.11
  -1  -8 -14   79.95    8.94
   1   8 -14   83.59    9.46
  -1   8 -14   87.78    9.00
   1   8  15   73.67    8.04
  -1   8 -15   74.20   10.25
   1  -8 -15   65.15   10.20
  -1  -8 -15   81.65   10.07
   1   8 -15   83.67   10.38
  -1   8  15   83.58    8.10
   1   8 -15   78.19   10.44
   1  -8 -16  105.35   11.20
  -1   8 -16   87.46    8.46
  -1  -8 -16   97.20    8.35
   1   8  16   98.11    8.17
  -1   8  16  108.37   11.23
   1   8 -16  101.24   11.64
   1   8 -16  102.69   13.75
   1  -9   0  157.60    8.20
  -1   9   0  155.37    8.22
   1   9   0  150.75    6.94
  -1  -9   0  160.17    8.46
   1  -9  -1   -0.09    6.96
  -1   9  -1   -2.39    6.99
   1   9  -1    0.59    6.99
  -1  -9   1   -0.94    4.92
  -1  -9  -1    0.81    4.97
   1  -9   1    1.48    6.84
   1   9   1    2.27    7.10
  -1   9   1   -0.02    6.98
   1  -9   2  130.65    7.89
   1  -9  -2  117.93    6.22
   1   9  -2  121.24    8.47
  -1  -9  -2  114.11    6.42
  -1  -9   2  111.79    8.19
  -1   9  -2  122.76    8.00
  -1   9   2  122.05    7.99
   1   9   2  116.02    8.13
   1   9   3   15.86    5.15
  -1  -9  -3   20.14    5.07
   1  -9  -3   12.40    7.17
  -1   9  -3   14.73    5.05
  -1   9   3   17.72    5.18
  -1  -9   3   14.63    7.14
   1   9  -3   19.17    7.05
  -1   9   4   64.31    7.30
   1   9   4   58.84    5.57
   1   9  -4   61.29    7.76
   1  -9  -4   65.41    7.41
  -1  -9  -4   63.45    7.53
  -1   9  -4   63.02    5.60
   1   9  -5   29.26    7.14
   1  -9  -5   29.27    7.19
  -1   9   5   31.13    5.12
   1   9   5   26.74    7.07
   1   9  -5   27.31    8.75
  -1   9  -5   27.89    5.15
  -1  -9  -5   27.52    7.14
  -1   9  -6  349.44    9.86
   1  -9  -6  331.66    7.88
  -1   9   6  343.86    9.22
   1   9  -6  331.39   10.86
  -1   9  -6  317.89    8.38
   1   9  -6  337.94   10.93
  -1  -9  -6  342.21    7.92
   1   9   6  340.82    9.43
   1   9  -7  564.85   12.87
  -1  -9  -7  545.60    9.22
   1   9  -7  537.40   12.89
  -1   9   7  551.28   10.28
  -1   9  -7  537.44   11.43
  -1   9  -7  587.73   11.41
   1   9   7  529.34    9.15
   1  -9  -7  545.29   10.54
  -1   9  -8  134.80    8.26
  -1  -9  -8  134.84    7.85
   1   9  -8  153.17    8.80
  -1   9  -8  156.72    8.10
  -1   9   8  149.75    7.75
   1   9  -8  141.90    8.76
   1  -9  -8  140.39    6.19
   1   9   8  156.69    7.73
   1  -9  -9   60.14    7.18
   1   9  -9   61.05    7.72
  -1   9   9   70.27    7.20
  -1   9  -9   69.78    7.25
   1   9  -9   69.29    8.90
  -1  -9  -9   57.83    5.35
  -1   9  -9   57.81    7.43
   1   9   9   58.89    5.45
   1   9  10  117.07    6.87
   1  -9 -10  119.03    7.04
   1   9 -10  115.70   11.48
   1   9 -10  126.66    9.75
  -1   9 -10  120.66    9.42
  -1   9  10  123.49    9.31
  -1  -9 -10  114.98    6.89
  -1   9 -10  133.28    9.25
   1   9 -11    9.84    8.51
  -1   9  11    9.55    6.26
  -1   9 -11   16.44    8.58
  -1  -9 -11   14.46    6.06
   1   9 -11   12.76    8.56
  -1   9 -11   13.82    6.10
   1   9  11   12.69    8.47
   1  -9 -11    8.59    6.22
   1   9 -12   17.00    8.53
   1   9 -12   16.15    8.68
  -1  -9 -12   24.90    8.47
  -1   9 -12   12.64    8.61
  -1   9 -12   13.86    6.11
   1  -9 -12   11.81    6.19
   1   9  12   11.34    8.69
  -1   9  12   20.87    8.58
  -1   9 -13    7.35    8.36
  -1   9  13    7.98    8.61
   1   9 -13    3.57    8.50
  -1   9 -13    4.75    8.61
   1  -9 -13    6.68    8.74
  -1  -9 -13    0.07    6.15
   1   9  13    5.96    8.64
   1   9 -13    6.88   10.28
  -1   9 -14  151.82    8.79
   1   9  14  144.28    8.45
   1  -9 -14  145.69    8.58
   1   9 -14  159.26   11.25
  -1   9 -14  169.21   10.55
  -1  -9 -14  149.90    8.72
   1   9 -14  146.59   11.11
  -1   9  14  149.39   10.63
   1   9 -15   50.43   11.06
  -1   9 -15   52.02   11.02
  -1  -9 -15   42.54    8.02
   1   9 -15   50.59   13.52
   1  -9 -15   55.14   10.99
  -1   9  15   39.25   10.94
   1   9  15   37.51    8.00
  -1   9 -15   47.13   10.87
   1 -10   0    2.09    4.83
   1  10   0   -3.34    6.97
  -1 -10   0   -7.33    6.90
  -1  10   0   -0.91    6.97
   1  10  -1 1438.24   16.96
   1  10   1 1433.30   16.13
   1 -10  -1 1450.53   15.18
  -1  10   1 1465.43   15.29
  -1  10  -1 1495.26   15.63
  -1 -10   1 1452.13   16.66
   1 -10   1 1389.17   14.42
  -1 -10  -1 1455.39   16.25
   1 -10  -2  263.15    8.91
   1  10   2  256.12    9.12
   1  10  -2  250.72    9.56
  -1 -10  -2  256.21    9.19
   1 -10   2  238.96    7.41
  -1 -10   2  247.95    9.23
  -1  10   2  252.67    7.36
  -1  10  -2  252.17    7.67
   1  10  -3  194.15    8.98
  -1 -10   3  187.74    8.80
  -1  10  -3  187.10    8.38
   1  10   3  182.68    8.53
  -1 -10  -3  190.29    8.43
   1 -10  -3  178.44    8.31
  -1  10   3  190.61    8.29
  -1  10   4   22.42    6.81
   1  10   4   18.76    5.13
   1  10  -4   21.06    6.99
  -1 -10  -4   23.12    6.89
  -1  10  -4   21.03    6.83
   1 -10  -4   18.00    6.96
  -1  10   5  307.72    7.46
  -1 -10  -5  303.40    8.99
   1 -10  -5  311.74    8.94
  -1  10  -5  311.66    9.55
   1  10  -5  318.79   10.22
   1  10   5  303.78    9.18
   1  10  -6   97.46    8.12
   1  10   6   94.19    7.65
   1  10  -6   98.76    8.01
  -1  10  -6  101.49    7.60
   1 -10  -6   92.71    5.75
  -1  10  -6   89.79    5.98
  -1  10   6   97.63    5.78
  -1 -10  -6   95.81    5.75
  -1  10  -7  130.13    8.00
   1  10  -7  131.24    8.64
  -1  10   7  132.18    6.19
  -1  10  -7  146.25    7.98
   1  10  -7  134.51    9.83
   1  10   7  124.61    7.86
  -1 -10  -7  126.95    6.14
   1 -10  -7  124.85    6.13
   1  10  -8   18.25    8.72
  -1  10  -8   24.50    8.45
  -1  10   8   23.59    8.51
   1 -10  -8   19.24    6.04
  -1  10  -8   16.91    8.65
   1  10   8   26.16    6.10
   1  10  -8   18.20   10.64
  -1 -10  -8   14.64    8.61
   1  10   9   98.45    9.17
  -1  10   9  110.85    9.12
  -1  10  -9  115.74    9.22
  -1 -10  -9   95.77    6.81
   1  10  -9  112.18    9.61
   1 -10  -9  108.99    9.09
   1  10  -9  105.32    9.71
  -1  10  -9   96.51    9.27
  -1 -10 -10  182.26    9.39
   1  10  10  166.78    9.43
   1 -10 -10  162.51    7.19
   1  10 -10  179.66   10.56
  -1  10 -10  172.75    9.89
  -1  10  10  166.48    7.21
  -1  10 -10  181.48    7.93
   1  10 -10  168.04   10.43
   1  10  11  103.78    8.99
   1 -10 -11  105.79    6.78
   1  10 -11  104.22   11.43
  -1  10 -11  113.44    9.38
  -1  10 -11   98.51    9.61
   1  10 -11  107.66   11.52
  -1  10  11   94.15    6.99
  -1 -10 -11  104.62    6.86
   1 -10 -12   20.56    6.42
   1  10 -12   30.34   10.59
   1  10 -12   24.99   10.78
  -1 -10 -12   20.87    6.35
  -1  10 -12   22.34    8.78
  -1  10 -12   23.08    6.36
   1  10  12   23.81    6.42
  -1  10  12   21.08    8.90
   1  10 -13   21.54   10.80
  -1  10  13   26.33    7.69
  -1  10 -13   25.89   10.56
  -1  10 -13   21.92   10.76
   1 -10 -13   27.10   10.53
  -1 -10 -13   33.68   10.53
   1  10 -13   34.26   10.62
   1  10  13   17.47    7.71
   1  10 -14   49.25   11.03
  -1  10 -14   44.87   10.91
   1  10 -14   43.78   11.13
   1  10  14   40.52    7.91
  -1 -10 -14   56.00   10.82
  -1  10 -14   50.72   10.84
  -1  10  14   30.19   11.04
   1 -10 -14   45.04   11.05
  -1 -11   0   25.29    6.87
   1 -11   0   24.25    6.96
  -1  11   0   26.75    6.95
   1  11   0   28.50    7.15
   1 -11  -1  176.88    8.18
  -1  11   1  172.38    6.62
   1  11   1  182.19    6.87
  -1 -11   1  172.98    8.33
  -1  11  -1  187.62    8.18
   1  11  -1  177.52    8.58
   1 -11   1  180.61    8.07
  -1 -11  -1  185.03    8.39
   1  11   2  126.86    7.84
  -1 -11  -2  119.77    7.87
   1 -11   2  113.75    6.09
  -1  11   2  122.74    6.07
  -1 -11   2  123.22    7.89
   1 -11  -2  116.81    6.10
  -1  11  -2  130.52    7.78
   1  11  -2  120.79    8.12
  -1  11   3    2.50    4.76
  -1 -11   3    0.88    6.65
  -1 -11  -3    1.46    6.75
   1  11   3   -2.91    6.94
  -1  11  -3   -0.63    6.74
   1  11  -3    1.92    6.81
   1 -11  -3    6.53    6.73
   1  11   4   47.84    7.99
  -1 -11  -4   39.69    7.96
   1 -11  -4   37.93    8.00
   1  11  -4   40.23    8.21
  -1  11  -4   47.78    6.40
  -1  11   4   46.98    6.36
   1 -11  -5   33.65    8.66
  -1  11  -5   42.99    8.60
  -1 -11  -5   34.67    8.58
   1  11   5   38.10    6.29
   1  11  -5   34.24   10.70
  -1  11   5   39.76    6.22
  -1  11  -6  166.44    9.64
   1  11  -6  173.26   10.26
  -1 -11  -6  167.24    7.45
   1 -11  -6  158.97    7.42
  -1  11   6  163.90    9.45
   1  11  -6  165.47   10.28
  -1  11  -6  167.12    9.82
   1  11   6  161.89    9.67
   1  11   7  371.64   10.79
  -1  11  -7  346.59    9.27
  -1  11  -7  378.79    9.65
   1  11  -7  363.64   12.19
   1  11  -7  393.48   12.29
  -1  11   7  385.64   10.58
  -1 -11  -7  374.96   10.74
   1 -11  -7  353.04    8.73
  -1 -11  -8   36.94    6.28
  -1  11  -8   45.22    8.93
   1 -11  -8   35.84    6.31
  -1  11  -8   43.71    8.82
   1  11  -8   40.88    9.33
   1  11  -8   46.41    8.94
   1  11   8   48.00    6.26
  -1  11   8   43.73    6.41
  -1  11  -9   55.20    9.15
  -1  11  -9   71.43    8.92
   1 -11  -9   57.27    8.87
   1  11  -9   59.74    9.31
   1  11   9   62.93    8.86
  -1  11   9   60.83    8.99
  -1 -11  -9   63.87    8.68
   1  11  -9   65.56    9.29
   1 -11 -10   88.29    6.91
   1  11 -10   91.89    9.91
  -1  11 -10   94.38    9.62
   1  11 -10  103.30    9.69
   1  11  10   94.88    9.37
  -1  11  10   89.30    9.24
  -1  11 -10  100.13    9.44
  -1 -11 -10   89.00    9.18
  -1 -11 -11   50.34    9.11
   1  11  11   56.78    9.02
   1  11 -11   54.48   11.18
  -1  11 -11   57.32    9.12
   1 -11 -11   52.72    6.70
  -1  11  11   52.57    6.60
  -1  11 -11   57.17    9.31
   1  11 -11   54.71    9.39
   1  11 -12   -5.50   12.86
  -1 -11 -12   -3.28   10.52
   1  11 -12   -0.86   12.73
  -1  11 -12   -2.74   10.56
  -1  11 -12    2.38    7.34
   1 -11 -12    2.15    7.39
  -1  11  12   -1.19   10.47
   1  11  12    8.45   10.34
   1 -11 -13   38.98    7.73
   1  11 -13   40.93   13.57
  -1  11 -13   38.72   11.04
  -1  11 -13   36.88   11.14
   1  11  13   42.63   10.94
   1  11 -13   38.65   13.50
  -1 -11 -13   40.65    7.86
  -1  11  13   33.27   10.73
   1  12   0   -0.53    5.96
  -1  12   0    0.90    8.49
  -1 -12   0   -1.14    5.82
   1 -12   0   -1.36    8.22
  -1 -12   1   30.06    6.17
   1 -12   1   23.81    6.20
  -1  12  -1   36.80    8.67
   1 -12  -1   30.49    8.65
   1  12  -1   23.11    8.90
  -1 -12  -1   30.95    8.60
  -1  12   1   33.04    8.58
   1  12   1   32.47    8.69
   1 -12  -2  135.53    9.43
  -1 -12   2  148.39    9.31
  -1  12   2  152.43    7.29
   1  12   2  146.34    9.64
  -1 -12  -2  162.25    9.43
  -1  12  -2  155.45    9.56
   1 -12   2  146.72    9.34
   1  12  -2  141.05    9.84
   1  12   3   38.83    8.83
   1 -12  -3   43.84    6.29
  -1  12  -3   46.43    8.83
   1  12  -3   40.52    8.94
  -1 -12  -3   45.00    6.30
  -1 -12   3   48.22    8.78
  -1  12   3   47.32    8.73
  -1  12   4  104.69    9.30
  -1  12  -4  110.37    7.10
   1  12  -4  101.56    9.47
  -1 -12  -4  100.66    9.38
   1  12   4   99.58    9.33
   1 -12  -4  110.42    6.86
   1 -12  -5  123.26    9.40
  -1  12  -5  139.19    9.66
  -1  12   5  134.18    9.41
  -1 -12  -5  137.62    7.26
   1  12   5  137.61    9.61
   1  12  -5  137.81   10.00
   1 -12  -6  131.53    7.10
   1  12  -6  134.71   10.03
   1  12   6  139.89    7.30
  -1 -12  -6  143.29    9.28
   1  12  -6  141.88   10.16
  -1  12  -6  138.60    9.67
  -1  12  -6  125.64    9.57
  -1  12   6  133.20    9.35
   1  12  -7   -0.54    8.65
   1  12   7   -0.89    8.60
  -1  12   7    1.83    8.50
   1 -12  -7    3.69    8.48
  -1 -12  -7   -0.51    8.50
   1  12  -7    6.19   10.61
  -1  12  -7   11.91    8.40
  -1  12  -7    2.18    8.55
  -1  12   8   12.08    6.22
   1  12  -8   13.94    8.87
   1 -12  -8    6.07    6.23
  -1 -12  -8   11.88    8.63
  -1  12  -8   11.65    8.70
   1  12  -8   11.10   10.72
  -1  12  -8   16.31    8.83
   1  12   8    8.08    8.69
  -1  12  -9    4.86    8.64
   1 -12  -9    5.63    8.59
  -1 -12  -9   13.70    8.48
  -1  12   9    2.41    9.68
   1  12  -9    2.64    8.74
   1  12   9    2.95    9.66
  -1  12  -9    1.59    8.83
   1  12  -9    1.02    8.89
  -1  12 -10   53.45   10.69
   1 -12 -10   38.06    7.77
   1  12 -10   45.56   13.34
  -1  12 -10   49.94   11.00
  -1  12  10   37.47    7.81
  -1 -12 -10   39.26    7.71
   1  12  10   29.62   10.70
   1  12 -10   47.73   13.33
   1  12 -11    4.16   10.57
  -1  12 -11    6.62   10.68
  -1  12  11    1.26   10.62
   1  12 -11    1.37   10.69
  -1 -12 -11    8.00    7.45
   1  12  11    0.55   10.63
   1 -12 -11    3.66    7.42
  -1  12 -11    6.06   10.54
  -1 -12 -12   33.88    7.93
  -1  13   0   61.20    6.67
  -1 -13   0   58.59    8.93
   1 -13   0   64.88    8.87
   1  13   0   61.68    6.66
   1  13  -1   62.89    9.11
  -1  13   1   63.64    9.03
   1 -13  -1   67.01    6.61
  -1  13  -1   58.68    9.04
  -1 -13  -1   62.41    8.89
  -1 -13   1   65.59    8.77
   1  13   1   57.36    9.23
   1 -13   1   64.48    8.78
   1  13  -2   -0.73    8.60
  -1  13   2    1.27    6.00
   1 -13  -2    3.58    8.39
   1  13   2    3.19    8.61
  -1 -13   2    1.34    8.29
  -1  13  -2   -0.48    5.97
  -1 -13  -2   -3.68    8.44
   1 -13   2   -2.43    5.92
  -1  13  -3   -3.77    8.62
   1  13   3   -0.11    8.60
   1  13  -3   -1.10    8.70
  -1  13   3    0.71    8.62
   1 -13  -3   -0.56    8.50
  -1 -13  -3    0.69    8.34
  -1 -13  -4  164.50    9.65
  -1  13   4  156.19    7.50
   1  13  -4  157.84   10.10
  -1  13  -4  165.69    9.96
   1  13   4  161.63    9.72
   1 -13  -4  164.12    9.59
  -1  13   5   55.45    9.03
   1 -13  -5   49.33    6.64
  -1 -13  -5   53.44    8.96
  -1  13  -5   58.55    9.11
   1  13  -5   53.59    9.24
   1  13  -5   59.80    9.19
   1  13   5   54.87    9.11
   1 -13  -6   85.29    9.38
   1  13  -6   93.54    9.70
  -1  13  -6   81.91    9.45
   1  13   6   93.17    9.38
  -1 -13  -6   86.94    6.98
  -1  13   6   89.01    7.00
  -1  13  -6   99.19    9.51
   1  13  -6   95.20    9.77
   1  13  -7   81.48   13.61
  -1  13  -7   60.14   11.22
   1  13  -7   72.80   11.28
  -1  13  -7   81.53   11.01
   1 -13  -7   61.26   10.97
  -1 -13  -7   65.49    8.07
   1  13   7   65.79   11.11
  -1  13   7   71.84   10.91
   1  13  -8   65.90   11.50
  -1  13  -8   66.47   11.35
   1 -13  -8   65.33    8.00
  -1  13   8   57.16   11.04
   1  13  -8   67.89   11.40
  -1 -13  -8   62.17   10.95
  -1  13  -8   64.68   11.33
   1  13   8   61.09    7.93
   1  13   9  217.04   11.88
  -1  13  -9  197.16   12.57
   1  13  -9  204.46   12.92
   1  13  -9  210.79   15.33
  -1  13  -9  233.43   12.64
  -1  13   9  194.23    9.12
   1 -13  -9  208.65   11.69
  -1 -13  -9  208.02   12.04
   1  14   0    4.45    7.42
   1 -14   0   -1.54   10.27
  -1  14   0   -5.18   10.56
  -1 -14   0    3.33   10.14
   1 -14   1   -3.85   10.32
   1 -14  -1   -3.96   10.31
  -1  14  -1   -0.52   10.37
   1  14  -1   -2.57    7.51
   1  14   1    4.71    7.37
  -1  14   1    5.70    7.49
  -1 -14  -1    2.06   10.22
  -1 -14   1    1.99    7.15
  -1 -14  -2   -0.08    7.34
   1  14  -2    1.51   10.52
  -1  14   2    0.85   10.49
  -1  14  -2    1.10    7.56
   1  14   2   -1.85    7.54
   1 -14  -2    4.30    7.13
  -1 -14   2    1.81   10.24
  -1  14  -3   10.53   10.45
   1  14   3    4.11    7.43
  -1  14   3   -1.40   10.58
   1  14  -3    4.49   10.63
   1 -14  -3    3.27    7.36
  -1 -14  -3   -1.71   10.36
  -1  14  -4   36.65   10.75
   1  14   4   23.69    7.79
   1  14  -4   28.97   10.92
   1 -14  -4   35.78   10.53
  -1  14   4   29.62    7.77
  -1 -14  -4   34.68   10.65
  -1 -14  -5   39.34    7.69
   1  14  -5   40.15   11.13
  -1  14   5   34.71    7.94
  -1  14  -5   45.47   10.84
   1 -14  -5   34.00    7.85
  -1  14  -5   42.60   10.68
   1  14   5   44.93   10.93
   1  14  -5   42.56   10.83
  -1 -14  -6   -1.45   10.67
  -1  14  -6   10.73   10.69
   1  14   6   -3.96   10.72
   1  14  -6    8.65   10.77
  -1  14  -6   12.62   10.60
   1 -14  -6    1.53   10.65
   1  14  -6    1.79   10.90
  -1  14   6    1.24   10.87
   1 -14  -7   61.03   10.96
   1  14   7   49.59   11.19
  -1  14  -7   51.71   11.26
  -1 -14  -7   49.79   10.96
   1  14  -7   51.03   11.64
   1  14  -7   53.83   11.52
   1 -15   0   37.92    7.75
  -2   0   0 3103.69   36.68
  -2   0  -1 6429.65   48.95
  -2   0   2  302.42   14.36
   2   0   2  294.01   10.95
   2   0  -2  299.06   13.98
  -2   0  -2  288.65   11.03
  -2   0   3  341.05   14.13
  -2   0  -3  339.88   10.82
   2   0   3  356.13   12.12
   2   0  -3  351.20   14.13
  -2   0   4 1549.49   23.92
  -2   0  -4 1508.52   19.06
   2   0   4 1554.56   19.31
   2   0  -4 1525.80   23.87
   2   0  -5 2269.03   26.32
  -2   0  -5 2279.43   21.34
   2   0   5 2273.64   21.27
  -2   0   5 2250.12   26.02
  -2   0  -6 3037.53   23.25
   2   0   6 3185.96   23.31
   2   0  -6 3002.23   28.90
  -2   0   6 3116.04   28.57
  -2   0  -7   -0.13    6.12
  -2   0   7    3.95    6.13
   2   0  -7    2.46    6.24
   2   0   7    1.53    4.24
   2   0  -8  406.79   10.78
  -2   0  -8  423.35    8.70
  -2   0   8  415.38   10.38
   2   0   8  426.51    9.55
  -2   0   9  729.97   13.08
  -2   0  -9  723.33   11.98
   2   0   9  744.66   11.98
   2   0  -9  704.07   13.38
  -2   0 -10  937.92   11.75
   2   0 -10  935.34   14.44
   2   0  10  959.25   12.77
  -2   0  10  953.23   14.08
   2   0 -11  239.12    9.48
  -2   0  11  243.57    9.20
   2   0  11  241.25    7.21
  -2   0 -11  244.38    8.91
   2   0  12  276.83    8.92
  -2   0  12  272.09    9.24
  -2   0 -12  274.60    7.46
   2   0 -12  257.90    9.61
  -2   0  13   85.59    7.53
  -2   0 -13   95.04    5.62
   2   0 -13   88.16    6.04
   2   0  13   81.28    5.68
   2   0  14   63.78    7.17
   2   0 -14   68.41    7.59
  -2   0  14   69.31    7.26
  -2   0 -14   63.87    5.49
  -2   0  15  114.92    6.92
   2   0 -15  117.46    9.45
  -2   0 -15  119.48    6.96
   2   0  15  129.78    8.91
   2   0  16  148.34    9.32
  -2   0  16  143.05    9.30
  -2   0 -16  129.85    9.42
   2   0 -16  128.18    7.31
   2   0  17  273.40   10.20
  -2   0 -17  253.69    8.45
  -2   0  17  288.35   10.44
   2   0 -17  261.92    8.67
  -2   0 -18  188.10    8.16
   2   0  18  208.20    8.03
  -2   0  18  231.75   10.07
   2   0 -18  188.42    8.33
   2   0 -19   20.22    7.90
  -2   0 -19   28.01    7.81
  -2   0  19   21.71   10.76
   2   0  19   24.58    7.59
  -2  -1   0   -0.19    8.55
  -2   1   0   -0.84    8.02
   2   1   0    0.07    8.61
  -2   1   1  431.23   12.72
  -2  -1  -1  412.52   14.89
  -2   1  -1  393.28   12.38
  -2  -1   1  417.47   19.12
   2   1   1  416.95   14.88
   2  -1  -1  408.30   13.81
  -2   1  -2 9638.62   52.37
  -2  -1  -2 9926.67   55.70
  -2   1   3  351.62   12.78
  -2  -1   3  349.77   17.11
   2   1  -3  352.78   17.95
   2  -1   3  353.06   12.09
  -2  -1  -3  338.24   10.52
   2  -1  -3  347.44   12.74
   2   1   3  347.84   12.01
  -2   1  -3  349.41   10.75
  -2  -1   4  463.96   16.27
  -2   1   4  456.43   11.88
  -2   1  -4  466.39   12.17
   2   1   4  450.83   10.82
   2  -1   4  476.79   11.04
   2  -1  -4  447.52   13.02
   2   1  -4  457.22   17.47
  -2  -1  -4  449.00   11.91
  -2  -1  -5   27.43    6.87
   2  -1   5   31.04    5.15
   2   1   5   30.01    5.09
   2   1  -5   28.99    7.51
  -2   1  -5   30.15    7.01
  -2  -1   5   28.36    7.15
  -2   1   5   28.32    5.37
   2  -1  -5   27.17    7.24
  -2  -1   6  174.51    9.26
   2   1  -6  166.20    9.59
  -2  -1  -6  172.05    6.85
   2  -1  -6  171.60    8.78
   2  -1   6  182.27    8.28
   2   1   6  180.60    7.99
  -2   1   6  181.71    8.70
  -2   1  -6  171.13    8.16
   2   1  -7  608.75   13.88
  -2  -1  -7  616.97   11.14
  -2   1   7  607.48   11.38
   2   1   7  640.66   11.24
  -2  -1   7  621.30   13.65
  -2   1  -7  598.81   11.47
   2  -1  -7  615.08   12.21
   2  -1   7  628.62   11.44
  -2  -1   8  236.22    8.99
  -2   1  -8  221.38    6.96
   2   1   8  221.54    7.91
   2  -1  -8  212.39    8.64
  -2  -1  -8  225.23    8.14
   2  -1   8  232.40    6.93
  -2   1   8  232.81    8.55
   2   1  -8  224.89    9.23
   2   1   9  828.24   11.28
  -2  -1   9  835.17   14.26
  -2   1  -9  823.32   12.64
  -2   1   9  841.03   13.35
   2   1  -9  796.92   14.56
   2  -1   9  839.36   12.54
   2  -1  -9  828.86   13.61
  -2  -1  -9  820.71   12.45
  -2  -1 -10   17.24    7.25
   2   1 -10   14.01    7.46
  -2   1  10   15.22    7.20
  -2   1 -10   17.37    7.19
   2  -1 -10   15.02    7.51
  -2  -1  10   15.29    5.11
   2  -1  10   16.42    5.23
   2   1  10   15.50    7.14
  -2   1  11    2.22    7.03
  -2  -1  11   -3.49    6.95
   2  -1  11    2.14    4.84
   2  -1 -11    0.46    7.17
   2   1  11   -2.68    7.03
  -2  -1 -11   -4.36    7.11
   2   1 -11   -0.80    7.14
  -2   1 -11    1.82    7.02
  -2   1  12 1254.07   14.76
   2   1  12 1252.85   13.64
   2  -1 -12 1202.78   13.85
   2  -1  12 1212.30   12.87
  -2   1 -12 1222.52   13.99
  -2  -1  12 1249.40   15.40
   2   1 -12 1212.11   15.79
  -2  -1 -12 1248.29   13.85
  -2   1 -13   54.50    5.70
   2   1 -13   65.04    7.71
  -2  -1  13   65.90    7.49
   2  -1 -13   66.22    5.82
   2   1  13   69.11    7.27
   2  -1  13   63.12    7.22
  -2   1  13   69.88    7.33
  -2  -1 -13   67.40    7.40
  -2   1 -14  295.93    8.98
  -2   1  14  312.10    9.03
   2  -1  14  292.85    8.88
   2   1  14  308.28    8.76
   2   1 -14  303.38    9.47
  -2  -1  14  299.10    9.29
  -2  -1 -14  300.67    7.49
   2  -1 -14  295.86    9.31
  -2  -1 -15   23.89    6.29
  -2  -1  15   26.60    8.48
  -2   1 -15   24.57    8.68
   2   1 -15   29.24    8.76
  -2   1  15   22.60    6.04
   2  -1 -15   29.98    8.75
   2   1  15   21.48    8.58
   2  -1  15   27.53    8.53
   2  -1 -16   60.30    8.95
   2   1 -16   52.64    9.17
  -2  -1 -16   49.00    8.90
  -2  -1  16   50.32    8.76
   2  -1  16   60.89    6.38
  -2   1  16   57.06    8.75
   2   1  16   54.85    8.83
  -2   1 -16   53.30    6.54
   2  -1 -17   46.84    6.94
   2  -1  17   59.63    6.51
  -2  -1  17   57.49    8.79
   2   1  17   67.19    8.77
  -2  -1 -17   58.15    8.90
  -2   1  17   60.27    6.46
  -2   1 -17   51.39    6.65
   2   1 -17   55.51    9.23
   2  -1 -18  206.87    8.55
   2   1  18  232.73    8.27
   2   1 -18  233.54   10.80
   2  -1  18  236.78    8.26
  -2   1  18  228.49   10.62
  -2  -1 -18  237.59    8.42
  -2  -1  18  258.28   10.45
  -2   1 -18  235.18   10.60
   2   1 -19   16.84   10.86
  -2   1 -19    4.34   11.05
  -2  -1 -19   11.45   10.90
   2  -1  19   15.21    7.44
   2   1  19   21.09   10.63
  -2   1  19    8.62   10.63
  -2  -1  19   10.97   10.54
   2  -1 -19   12.73    7.76
  -2  -2   0 2951.73   39.23
   2   2   0 2873.24   38.84
   2  -2   0 2882.54   27.27
  -2   2   0 2942.22   27.68
  -2  -2   1 1396.35   36.21
  -2   2  -1 1424.56   19.80
  -2  -2  -1 1350.25   22.65
  -2   2   1 1393.62   19.74
   2   2  -1 1437.18   37.17
   2   2   1 1372.81   23.41
   2  -2  -1 1376.00   19.82
  -2  -2  -2  233.72    9.80
   2  -2  -2  246.40   11.03
  -2   2  -2  243.99   10.80
   2   2   2  243.83   11.26
  -2   2   2  236.16   10.84
  -2   2   3 1024.79   16.79
  -2  -2  -3  966.07   15.68
   2  -2   3 1008.94   15.41
   2  -2  -3 1003.36   16.70
  -2   2  -3  968.03   16.21
   2   2   3 1002.82   16.64
   2  -2   4    4.83    6.84
   2   2   4    3.74    4.84
  -2   2   4    3.27    6.98
  -2  -2  -4    3.31    4.88
   2   2  -4    2.94   10.01
  -2   2  -4    3.72    6.91
   2  -2  -4    0.40    7.00
  -2  -2   4    3.45    9.53
  -2   2   5  329.58   10.18
   2   2   5  339.64    9.80
  -2  -2   5  341.66   14.87
   2  -2   5  345.42    9.89
  -2   2  -5  329.52   10.02
   2   2  -5  327.25   15.21
  -2  -2  -5  321.60    9.60
   2  -2  -5  326.58    9.10
  -2  -2   6  149.26    9.48
   2  -2   6  153.64    6.56
   2   2   6  155.32    6.45
  -2   2   6  149.33    6.70
   2   2  -6  146.27    9.61
   2  -2  -6  149.15    8.02
  -2   2  -6  150.00    7.86
  -2  -2  -6  151.40    7.72
   2   2  -7 1002.83   18.30
  -2  -2  -7 1023.47   12.82
  -2   2  -7  995.91   13.23
   2   2   7 1042.70   13.31
   2  -2  -7 1007.12   14.08
  -2  -2   7 1015.04   18.07
   2  -2   7 1029.83   13.16
  -2   2   7  992.96   13.49
  -2  -2  -8   24.78    6.00
   2  -2  -8   22.41    6.19
  -2  -2   8   23.28    7.00
  -2   2  -8   18.39    5.97
  -2   2   8   22.33    5.60
   2   2   8   25.36    7.52
   2  -2   8   21.23    4.43
   2   2  -8   21.97    6.37
  -2   2  -9   95.36    7.98
  -2  -2   9   89.24    8.46
   2  -2  -9   94.46    8.32
   2  -2   9   89.02    7.96
   2   2  -9   87.67    8.62
  -2   2   9   89.42    8.15
   2   2   9   99.83    7.88
  -2  -2  -9   93.43    8.02
  -2  -2 -10  544.39    9.47
  -2   2 -10  550.62   10.92
   2   2 -10  533.80   12.69
  -2  -2  10  558.14   12.54
   2  -2 -10  547.37   11.34
   2  -2  10  561.65   11.01
  -2   2  10  541.18   11.11
   2   2  10  561.80   10.68
  -2   2 -11  545.08   10.95
   2  -2 -11  554.15   11.28
   2   2  11  562.33   10.46
   2  -2  11  553.89   10.84
  -2  -2  11  554.71   12.05
  -2   2  11  551.39   11.03
   2   2 -11  548.86   12.37
  -2  -2 -11  580.69   10.63
  -2   2 -12   35.42    5.24
  -2  -2  12   34.56    7.33
   2  -2 -12   32.85    7.36
   2  -2  12   36.80    5.35
   2   2  12   39.04    7.11
  -2  -2 -12   38.48    5.40
   2   2 -12   36.98    7.46
  -2   2  12   36.16    5.37
   2  -2  13  230.66    6.85
  -2   2 -13  224.79    8.67
  -2   2  13  231.01    8.63
  -2  -2  13  234.08    9.00
   2   2 -13  231.10    9.16
   2  -2 -13  218.67    7.26
   2   2  13  220.51    6.82
  -2  -2 -13  228.68    8.53
  -2   2  14  346.34    8.07
   2  -2  14  342.02    7.86
  -2  -2  14  343.93    8.69
  -2   2 -14  344.89    9.31
   2   2 -14  334.63    9.98
   2  -2 -14  342.21    9.63
  -2  -2 -14  328.67    7.80
   2   2  14  338.52    8.94
  -2   2  15   16.60    8.49
   2  -2 -15   25.59    8.69
  -2   2 -15   13.40    8.68
   2   2  15   21.47    8.41
  -2  -2  15   23.67    8.46
   2   2 -15   14.13    8.55
  -2  -2 -15   21.30    8.54
   2  -2  15   13.82    8.40
  -2   2  16  215.44    9.72
  -2  -2 -16  188.11    7.74
   2  -2 -16  204.54    7.87
   2   2  16  207.15    7.52
   2   2 -16  198.93   10.24
   2  -2  16  190.91    7.56
  -2   2 -16  204.83    9.77
  -2  -2  16  199.71    8.06
  -2  -2 -17  184.63    9.75
  -2  -2  17  184.01    9.83
  -2   2 -17  154.60    7.68
   2  -2 -17  163.86    9.82
   2  -2  17  173.58    9.65
  -2   2  17  165.73    7.50
   2   2  17  190.56    9.57
   2   2 -17  174.56    9.96
  -2   2 -18    8.83    9.55
  -2   2  18    3.57   10.46
  -2  -2  18    9.06   10.50
   2   2 -18    5.65    7.65
   2  -2 -18    4.49    9.91
  -2  -2 -18    0.93    7.58
   2  -2  18    8.96   10.52
   2   2  18   13.38    9.63
   2  -2 -19   16.81    7.74
  -2   2  19   17.16   10.50
   2   2  19   17.28    7.47
  -2  -2  19   15.36    7.77
   2   2 -19   21.13   10.76
  -2  -2 -19   10.46   10.92
   2  -2  19   17.10   10.55
  -2   2 -19   14.03    7.68
  -2  -3   0    0.47    7.37
  -2   3   0    1.88    6.96
   2   3   0    1.46    7.37
   2  -3   0    1.82    7.15
   2   3  -1    1.40    7.28
   2   3   1    0.60    7.25
   2  -3  -1    0.50    5.09
  -2   3  -1    0.66    4.97
  -2   3   1    0.77    4.99
  -2  -3  -1    0.26    7.32
  -2  -3   1    0.62    9.29
   2  -3   1   -2.25    7.11
   2  -3  -2  176.44    9.14
  -2   3  -2  188.31    9.05
  -2  -3   2  175.14   19.65
   2   3   2  169.04    8.18
  -2   3   2  181.21    9.13
   2   3  -2  168.45   19.99
  -2  -3  -2  169.38    8.20
   2   3   3 1927.30   20.63
  -2  -3  -3 1903.71   21.04
   2  -3  -3 1863.30   19.26
  -2   3  -3 1899.13   20.17
  -2   3   3 1942.46   19.47
   2  -3  -4   23.00    4.88
  -2   3  -4   21.55    6.66
  -2   3   4   22.24    4.89
   2   3  -4   22.59   12.72
  -2  -3  -4   19.88    6.56
   2   3   4   21.27    4.79
   2   3   5  363.39    9.70
  -2  -3   5  363.19   17.91
   2  -3   5  360.63    9.85
  -2   3  -5  335.54    8.78
   2   3  -5  349.92   17.75
  -2  -3  -5  355.50    9.67
   2  -3  -5  347.17    8.79
  -2   3   5  355.81    9.87
  -2   3  -6  773.32   12.69
   2   3  -6  757.38   20.00
  -2   3   6  757.62   11.70
   2  -3   6  795.35   12.83
  -2  -3   6  761.84   20.01
   2   3   6  772.08   12.11
  -2  -3  -6  765.72   12.26
   2  -3  -6  726.10   11.51
   2  -3  -7   64.93    5.48
  -2  -3   7   74.72    8.88
  -2   3  -7   71.40    6.85
   2   3   7   75.56    5.25
  -2   3   7   76.95    6.85
   2   3  -7   71.64    9.03
   2  -3   7   78.73    5.38
  -2  -3  -7   78.05    6.79
   2   3   8 3884.24   23.61
  -2   3  -8 3869.93   24.83
   2  -3   8 3967.72   24.98
  -2  -3   8 3980.64   34.50
   2  -3  -8 3813.19   24.72
   2   3  -8 3864.59   35.09
  -2   3   8 3759.51   23.57
  -2  -3  -8 3949.32   22.95
  -2   3  -9    5.57    7.24
   2  -3  -9    6.70    5.23
  -2   3   9    0.56    7.44
  -2  -3   9    6.34    8.91
   2   3  -9    6.31    9.19
   2  -3   9    3.64    7.27
   2   3   9    3.44    7.15
  -2  -3  -9   -0.39    7.31
   2   3  10  376.66    8.23
  -2   3 -10  370.99    9.88
   2  -3 -10  377.83   10.15
   2  -3  10  375.17    8.54
  -2  -3  10  375.58   11.43
  -2  -3 -10  394.80    9.84
  -2   3  10  382.44    9.96
   2   3 -10  373.18   11.60
  -2  -3  11  120.43    8.54
   2  -3 -11  116.13    6.27
   2  -3  11  121.63    6.31
  -2   3  11  124.24    6.13
  -2   3 -11  116.16    6.28
   2   3  11  112.53    7.73
   2   3 -11  117.64    8.48
  -2  -3 -11  114.74    7.75
  -2   3  12   19.51    6.83
  -2   3 -12   17.22    6.93
  -2  -3  12    7.01    7.13
   2   3  12   14.03    4.82
   2   3 -12   10.92    7.05
   2  -3  12    9.23    6.84
  -2  -3 -12   14.96    6.88
   2  -3 -12    8.47    7.12
   2  -3 -13  179.39    6.74
   2   3  13  177.62    7.95
  -2   3 -13  177.96    6.73
  -2   3  13  184.39    8.07
   2   3 -13  183.12    8.96
   2  -3  13  187.35    6.59
  -2  -3 -13  177.47    8.18
  -2  -3  13  192.70    8.92
   2  -3  14   74.23    7.18
   2   3  14   72.78    7.24
   2   3 -14   67.77    7.61
   2  -3 -14   69.01    5.71
  -2   3  14   68.74    7.29
  -2   3 -14   72.99    5.54
  -2  -3 -14   69.12    5.47
  -2  -3  14   66.40    7.68
  -2   3 -15    9.78    6.09
  -2  -3 -15    6.21    6.13
   2   3  15    6.76    6.08
   2  -3 -15   14.25    6.11
  -2   3  15   17.08    8.45
   2   3 -15   13.33    8.54
  -2  -3  15   11.37    8.52
   2  -3  15   15.58    8.28
  -2  -3 -16   37.29    8.84
   2   3 -16   40.83    9.01
  -2   3  16   44.78    6.34
  -2   3 -16   39.78    8.74
   2  -3  16   53.04    6.37
   2  -3 -16   32.85    8.95
  -2  -3  16   41.59    9.03
   2   3  16   51.94    8.58
   2  -3 -17   32.06    6.47
  -2  -3 -17   21.64    8.82
  -2   3  17   29.49    8.69
  -2  -3  17   31.98    8.88
   2   3 -17   26.16    8.93
   2  -3  17   28.98    8.70
   2   3  17   26.67    6.20
  -2   3 -17   39.09    8.60
  -2   3  18  231.87    9.09
   2  -3 -18  251.11   11.97
  -2  -3  18  233.82   12.30
   2   3 -18  222.39   12.31
   2  -3  18  218.17    9.16
  -2  -3 -18  239.74    9.12
   2   3  18  214.86   11.67
  -2   3 -18  212.36    9.06
  -2   3 -19  213.41   12.14
   2  -3 -19  182.27    9.56
   2   3 -19  202.70   12.61
   2   3  19  195.01   11.96
  -2  -3  19  207.39   12.70
   2  -3  19  209.01   12.06
  -2   3  19  210.23   11.79
  -2  -3 -19  204.80   12.14
  -2   4   0 2065.07   19.32
   2  -4   0 2001.06   19.18
  -2  -4   0 2041.46   27.04
   2   4   0 2025.52   26.98
   2  -4  -1    9.52    4.79
   2  -4   1   10.52    6.39
  -2  -4  -1   10.29    6.81
  -2   4  -1   12.47    4.53
   2   4   1   13.28    6.77
   2   4  -1   11.55    8.34
  -2   4   1   11.96    4.64
  -2  -4   1   10.82    7.03
  -2  -4  -2   16.34    6.59
  -2   4  -2   15.34    6.33
   2   4  -2   16.75    8.50
  -2   4   2   19.83    6.46
  -2  -4   2   17.85    9.46
   2   4   2   15.97    6.71
   2  -4  -2   16.80    4.83
  -2   4   3  143.18    7.78
  -2   4  -3  149.94    7.89
   2  -4  -3  139.28    7.80
   2   4  -3  133.09   15.04
   2   4  -3  133.82   13.95
  -2  -4  -3  134.93    6.67
   2   4   3  131.70    8.08
   2   4   4   36.27    6.55
   2   4  -4   31.92   10.37
  -2  -4  -4   30.44    4.96
   2  -4  -4   31.77    6.58
  -2   4  -4   31.68    6.46
   2   4  -4   30.41   11.09
  -2   4  -4   37.21    4.92
  -2   4   4   33.91    6.63
   2   4  -5  495.50   20.11
   2   4   5  497.07   10.58
   2   4  -5  475.64   20.23
  -2   4   5  496.06   10.45
  -2  -4  -5  472.12    9.57
   2  -4  -5  486.59    9.49
  -2   4  -5  469.97    9.67
   2   4   6  112.98    7.28
  -2   4   6  114.41    5.80
   2   4  -6  106.23   10.44
  -2   4  -6  108.73    7.23
   2  -4  -6  110.63    7.24
  -2  -4  -6  103.40    7.34
   2   4   7  205.74    7.34
  -2   4  -7  204.91    9.22
  -2   4   7  197.45    7.37
  -2  -4  -7  208.52    7.31
   2  -4   7  208.56    9.11
  -2  -4   7  208.92   12.71
   2   4  -7  195.97   11.27
   2  -4  -7  196.75    9.01
   2  -4  -8    0.05    5.22
  -2  -4  -8    4.43    5.11
  -2   4  -8    3.89    7.17
  -2  -4   8    1.19    8.90
   2   4   8   -0.54    5.10
  -2   4   8   -4.15    7.34
   2   4  -8    1.18    8.80
   2  -4   8    4.78    7.13
  -2  -4  -9  114.69    7.97
   2  -4  -9  103.87    8.14
   2   4  -9  104.66    8.94
  -2   4  -9  101.10    6.29
  -2   4   9  107.30    8.10
   2   4   9  118.57    7.94
  -2  -4   9  111.09   10.30
   2  -4   9  115.17    6.30
  -2   4 -10    0.34    6.99
  -2  -4  10    1.07    7.06
  -2   4  10   -3.70    7.08
  -2  -4 -10   -3.32    7.03
   2  -4 -10    2.45    4.97
   2   4 -10    0.94    8.58
   2   4  10   -2.70    4.93
   2  -4  10    0.40    6.82
  -2  -4  11  709.76   14.21
  -2  -4 -11  733.17   11.32
   2   4  11  699.59   11.10
  -2   4 -11  663.36   10.53
  -2   4  11  676.77   10.20
   2  -4 -11  676.21   10.24
   2   4 -11  677.16   14.11
   2  -4  11  711.53   11.63
   2   4  12   15.23    6.91
   2  -4 -12   20.36    7.11
   2  -4  12   18.44    6.83
  -2  -4  12   15.91    7.05
   2   4 -12   20.05    7.12
  -2  -4 -12   13.35    5.09
  -2   4  12   18.06    7.01
  -2   4 -12   18.26    6.92
   2  -4 -13   -0.77    4.86
  -2  -4  13    2.30    6.66
  -2  -4 -13   -0.91    4.84
   2   4 -13   -2.66    6.79
  -2   4  13    1.84    6.75
  -2   4 -13    3.09    6.69
   2  -4  13    3.22    4.67
   2   4  13    0.26    4.75
  -2   4 -14   50.36    8.72
   2   4  14   58.88    8.69
  -2  -4 -14   56.42    8.03
   2  -4 -14   56.14    8.82
  -2  -4  14   53.35    9.17
  -2   4  14   56.49    8.86
   2   4 -14   54.14    9.01
   2  -4  14   55.62    8.70
  -2   4 -15    6.00    8.55
   2   4  15    7.05    5.95
  -2  -4  15    6.05    8.55
   2  -4  15    7.23    8.43
  -2   4  15   13.00    8.41
   2  -4 -15   13.03    8.53
   2   4 -15    5.32    8.62
  -2  -4 -15    2.54    8.66
  -2   4 -16  163.07    9.62
   2  -4  16  176.19    9.64
   2   4  16  155.72    7.27
   2  -4 -16  165.74    7.48
  -2  -4  16  171.63   10.23
  -2  -4 -16  158.64    9.73
   2   4 -16  165.31   10.21
  -2   4  16  162.15    7.38
   2  -4  17    7.52    8.51
  -2   4  17    2.33    8.53
   2   4  17    9.70    8.48
   2  -4 -17   -0.89    8.88
   2   4 -17    3.85    8.70
  -2  -4 -17    1.48    6.08
  -2  -4  17    5.34    8.69
  -2   4 -17   -0.80    8.69
  -2   4  18   -1.51   10.65
  -2  -4 -18   10.56    7.64
   2  -4 -18   15.32   10.73
   2   4  18   10.22    7.46
   2   4 -18    6.97   10.60
   2  -4  18    7.18    7.49
  -2  -4  18   12.83   10.65
  -2   4 -18    9.66   10.64
  -2   4 -19   23.03    8.04
  -2  -5   0    0.19    6.28
   2  -5   0    0.28    4.30
  -2   5   0    3.26    5.91
   2   5   0    0.34    6.26
   2  -5   1  670.74   11.87
   2   5  -1  668.44   16.23
  -2   5  -1  699.01   11.81
   2  -5  -1  670.23   10.87
  -2  -5  -1  680.87   13.96
   2   5   1  661.25   13.91
  -2   5   1  696.50   10.99
  -2  -5   1  688.20   16.39
   2  -5  -2  284.47    7.69
   2   5  -2  281.57   13.33
  -2  -5  -2  282.83    8.70
  -2   5  -2  290.43    7.86
  -2   5   2  297.38    8.84
   2   5   2  284.57    8.69
  -2  -5   2  289.13   12.97
  -2   5   3  286.70    8.78
   2  -5  -3  290.52    8.88
  -2  -5  -3  283.54    8.23
   2   5  -3  275.83   14.10
  -2   5  -3  301.67    7.79
   2   5   3  280.26    9.24
   2   5  -4 1244.09   28.31
  -2   5   4 1202.53   14.20
  -2  -5  -4 1218.80   15.31
  -2   5  -4 1313.25   14.76
  -2   5  -4 1148.33   14.10
   2  -5  -4 1196.04   14.30
   2   5  -4 1239.01   27.98
   2   5   4 1200.67   14.59
  -2  -5  -5  774.88   12.22
   2   5  -5  817.02   22.31
   2   5  -5  797.35   22.06
   2  -5  -5  826.05   12.12
  -2   5  -5  768.06   11.56
  -2   5   5  796.48   11.17
   2   5   5  801.62   12.38
  -2   5  -5  844.86   11.98
  -2   5   6   15.24    5.43
   2   5  -6   15.63   10.63
  -2   5  -6   22.72    7.25
  -2  -5  -6   15.10    5.45
   2   5  -6   16.90   10.45
   2  -5  -6   18.61    7.62
   2   5   6   17.30    7.33
  -2  -5  -7   95.98    8.11
   2   5   7  110.19    8.02
   2   5  -7  101.40   10.85
  -2   5  -7  104.67    6.38
  -2   5   7  103.55    8.20
   2  -5  -7  101.35    8.26
   2   5  -7  107.77   10.79
  -2  -5  -8  211.84    8.63
  -2   5   8  209.74    8.85
   2   5   8  199.65    8.71
   2   5  -8  196.28   12.08
  -2   5  -8  204.68    9.03
   2  -5  -8  202.34    8.80
   2  -5  -9  280.04    9.31
  -2   5   9  280.95    9.20
  -2  -5  -9  268.12    9.21
   2   5   9  268.96    7.40
  -2   5  -9  275.81    9.42
   2   5  -9  269.59   11.36
   2  -5 -10 1027.57   11.99
  -2  -5  10 1060.03   18.99
   2   5  10  994.42   11.58
  -2   5 -10 1030.00   13.62
  -2  -5 -10 1021.83   12.86
  -2   5  10 1048.55   13.14
   2   5 -10 1003.35   17.72
   2  -5  10 1058.76   13.58
   2  -5 -11   34.96    5.23
   2   5  11   42.64    7.01
  -2  -5 -11   37.17    5.25
  -2   5 -11   31.43    5.39
   2  -5  11   40.07    7.03
  -2   5  11   40.46    7.16
   2   5 -11   35.08    7.54
  -2  -5  11   35.19    8.87
   2  -5 -12  516.80   10.28
  -2  -5 -12  511.72   10.03
   2  -5  12  531.49   10.43
  -2   5 -12  500.49    9.37
   2   5  12  517.43    9.98
   2   5 -12  490.83   12.48
  -2  -5  12  532.46   12.84
  -2   5  12  496.49    8.84
   2   5  13    4.83    6.78
  -2   5 -13    7.48    4.76
   2   5 -13    4.14    8.53
  -2  -5  13    7.56    6.81
  -2  -5 -13    1.85    4.84
   2  -5 -13    6.74    6.98
  -2   5  13    9.83    4.87
   2  -5  13   13.71    6.59
   2  -5 -14    1.53    8.58
   2   5  14    2.51    6.03
  -2  -5  14    6.35    8.48
   2   5 -14    3.02    8.60
  -2  -5 -14   -4.46    8.51
   2  -5  14    6.02    8.35
  -2   5  14    0.63    6.15
  -2   5 -14    5.57    8.46
   2  -5 -15  127.82    9.33
  -2   5 -15  106.74    7.15
   2  -5  15  113.18    9.26
  -2   5  15  118.70    7.20
   2   5  15  120.06    9.19
  -2  -5 -15  123.52    9.28
   2   5 -15  130.49    9.74
  -2  -5  15  121.23   11.61
  -2   5 -16    1.47    8.57
   2  -5 -16    5.48    8.71
   2   5 -16    8.73    8.70
  -2  -5  16   13.17    8.63
  -2  -5 -16    3.15    8.73
  -2   5  16    1.19    8.81
   2  -5  16    6.68    6.06
   2   5  16   13.50    8.54
   2   5  17    1.74    7.49
   2  -5 -17   -3.47    9.83
  -2   5  17    9.77   10.47
  -2  -5  17    5.49   10.70
  -2  -5 -17    0.45    7.49
   2  -5  17    8.92    7.39
   2   5 -17    1.07   10.68
  -2   5 -17   16.36   10.36
  -2  -5 -18   20.90    7.71
  -2   5  18   14.34    7.75
  -2  -5  18   29.47   10.63
   2  -5 -18   20.08    7.69
   2  -5  18   20.81   10.72
   2   5  18   12.97   10.75
   2   5 -18   17.27   10.73
  -2   5 -18   20.69   10.66
  -2  -6   0   99.72    7.81
   2   6   0  101.98    7.79
  -2   6   0  104.84    6.96
   2  -6   0  106.65    6.90
  -2  -6  -1   21.68    6.39
   2  -6   1   18.66    4.38
   2   6   1   19.99    4.67
  -2   6  -1   20.98    5.95
  -2  -6   1   19.40    6.35
   2  -6  -1   20.55    6.11
   2   6  -1   19.03    6.43
  -2   6   1   22.35    4.38
   2  -6  -2  865.82   12.56
   2  -6   2  882.62   12.11
   2   6   2  863.13   13.99
   2   6  -2  868.69   17.68
  -2  -6   2  867.24   17.30
  -2  -6  -2  876.18   14.22
  -2   6   2  917.94   12.42
  -2   6  -2  903.29   12.73
   2   6   3  192.61    7.65
   2  -6  -3  185.92    8.99
  -2   6  -3  203.83    8.85
  -2  -6  -3  200.99    9.20
  -2   6   3  202.35    7.32
   2   6  -3  202.10   11.21
  -2  -6   3  202.18   12.14
   2   6  -4 1069.63   22.48
  -2   6  -4 1093.78   13.24
   2   6  -4  984.07   20.78
  -2   6   4 1062.20   12.51
  -2  -6  -4 1032.35   14.34
   2  -6  -4 1026.34   12.55
   2   6   4 1016.72   14.29
  -2   6   5   89.89    6.08
  -2  -6  -5   85.85    6.22
  -2   6  -5   81.99    8.02
   2  -6  -5   88.38    8.17
  -2   6  -5   94.17    7.95
   2   6  -5   90.28   10.91
   2   6   5   90.89    6.35
   2   6  -5   84.63   10.71
   2   6  -6  154.94   13.07
   2   6   6  159.95    8.52
  -2  -6  -6  150.90    8.63
  -2   6   6  159.45    8.53
   2   6  -6  159.38   11.87
   2  -6  -6  153.60    6.78
  -2   6  -6  169.33    6.92
  -2   6  -6  148.02    8.54
  -2   6   7 1093.24   13.38
  -2  -6  -7 1090.12   12.57
   2   6  -7 1055.00   21.84
  -2   6  -7 1173.36   13.61
   2   6   7 1088.27   13.58
   2  -6  -7 1102.59   13.51
   2   6  -7 1144.65   22.29
  -2   6  -7 1027.12   13.11
   2   6  -8    9.66    8.52
  -2   6  -8    6.74    7.15
   2   6  -8    9.84    8.81
   2  -6  -8    7.56    7.26
  -2   6   8    8.16    7.18
  -2  -6  -8    9.19    7.26
   2   6   8   11.89    7.24
   2   6  -9  318.44   12.03
  -2   6  -9  317.42    8.25
  -2   6   9  331.30    9.29
  -2  -6  -9  327.02    7.76
   2   6  -9  346.01   12.21
   2   6   9  333.58    9.30
   2  -6  -9  337.55    9.36
   2  -6 -10  141.31    6.41
  -2   6 -10  141.01    6.52
   2   6 -10  152.36   10.49
  -2  -6 -10  150.47    7.85
   2   6  10  141.88    7.96
  -2   6  10  145.60    6.41
   2   6  11    5.05    6.88
   2  -6 -11    5.64    4.96
   2   6 -11   10.52    8.32
  -2   6 -11    2.30    6.75
  -2   6  11    8.10    4.94
  -2  -6 -11    6.09    6.90
  -2   6  12   25.96    6.95
   2   6 -12   23.80    7.09
  -2   6 -12   24.96    6.91
   2  -6 -12   20.06    5.19
   2   6  12   20.30    5.03
  -2  -6 -12   35.89    6.89
   2  -6 -13   -0.95    8.53
  -2   6  13    4.36    8.60
   2   6  13    3.22    6.07
  -2   6 -13   -1.55    5.91
   2   6 -13    3.88    8.40
  -2  -6 -13    1.27    5.92
   2   6  14   -0.76    8.55
  -2   6 -14    4.11    8.38
  -2  -6 -14    4.72    8.49
   2  -6 -14    1.14    6.01
   2   6 -14   -0.54    8.47
  -2   6  14    2.84    8.45
   2  -6 -15   23.86    6.53
  -2   6 -15   31.99    8.71
  -2   6  15   28.52    6.27
   2   6 -15   33.58    8.98
  -2  -6 -15   32.67    6.29
   2   6  15   33.53    8.72
  -2  -6  15   35.28    8.84
  -2   6 -16   72.89    9.19
   2   6 -16   69.81   11.52
   2   6  16   74.34    6.89
  -2  -6 -16   84.49    9.11
   2  -6  16   77.87    9.22
   2  -6 -16   71.92    6.90
  -2  -6  16   79.77    9.60
  -2   6  16   74.13    6.84
  -2   6  17   63.16   10.91
  -2  -6  17   55.98   11.25
   2  -6 -17   50.49    7.90
   2   6 -17   59.22   11.12
  -2   6 -17   47.44    8.17
   2   6  17   50.17    7.82
  -2  -6 -17   67.98   10.88
   2  -6  17   57.19   10.86
  -2  -6  18  199.54   13.00
  -2   6  18  197.42    9.26
   2  -7   0   -1.18    5.20
  -2  -7   0   -0.56    7.36
   2   7   0    1.44    7.40
  -2   7   0   -0.68    7.07
  -2  -7  -1   38.73    5.87
   2  -7   1   42.77    7.55
  -2   7  -1   40.24    7.38
  -2  -7   1   37.50    7.95
   2   7   1   34.33    7.82
  -2   7   1   46.75    7.22
   2  -7  -1   40.66    7.44
   2   7  -1   38.44    7.97
  -2  -7  -2  556.88   12.09
  -2  -7   2  549.61   13.55
   2   7  -2  535.67   13.94
  -2   7  -2  579.28   11.11
   2   7   2  549.42   10.70
   2  -7   2  554.13   11.13
  -2   7   2  553.95   10.92
   2  -7  -2  554.64   11.05
   2   7   3  312.78   10.13
  -2  -7  -3  312.13    8.64
   2  -7  -3  315.28    8.07
  -2  -7   3  324.00   11.86
   2   7  -3  326.21   12.08
  -2   7   3  322.52    9.54
  -2   7  -3  323.30    9.70
   2   7   4  151.29    8.76
   2  -7  -4  150.07    8.47
   2   7  -4  151.16   11.39
  -2  -7  -4  155.61    8.62
  -2   7  -4  163.46    8.31
  -2   7   4  150.73    6.64
  -2   7   5  143.70    8.39
  -2  -7  -5  140.87    6.69
   2   7  -5  149.11   10.18
  -2   7  -5  155.33    8.41
   2   7  -5  144.72   11.37
   2  -7  -5  142.13    6.56
  -2   7  -5  151.48    8.40
   2   7   5  148.90    8.51
  -2   7   6    7.83    7.13
   2   7   6    0.15    5.14
  -2  -7  -6    2.68    4.99
  -2   7  -6   -2.86    7.10
   2   7  -6    1.14    8.69
   2   7  -6   -0.81    8.64
  -2   7  -6    1.70    6.84
   2  -7  -6    2.41    5.11
  -2   7  -7    3.76    4.80
  -2  -7  -7   -5.32    7.08
  -2   7  -7   -0.29    7.01
   2   7  -7    1.94    8.42
   2  -7  -7   -2.64    7.00
  -2   7   7   -1.25    7.04
   2   7   7   -0.86    7.06
   2   7  -7   -1.67    8.58
   2  -7  -8   -2.02    6.96
   2   7  -8    1.20    8.26
   2   7   8   -3.69    6.99
   2   7  -8   -0.42    8.44
  -2   7   8    2.44    4.89
  -2   7  -8    4.88    6.90
  -2   7  -8    2.26    6.75
  -2  -7  -8    3.59    6.92
  -2   7  -9  208.79    7.05
   2   7  -9  188.83   11.35
  -2   7   9  198.05    8.20
  -2  -7  -9  205.81    8.13
   2   7   9  187.56    8.29
   2   7  -9  203.85   10.36
  -2   7  -9  188.25    8.62
   2  -7  -9  188.62    8.20
   2   7 -10    0.90    6.47
   2   7 -10   -0.18    8.32
  -2   7  10   -0.40    4.84
   2   7  10    2.84    6.68
  -2  -7 -10   -1.88    4.69
  -2   7 -10   -3.70    6.61
  -2   7 -10    1.68    6.79
   2  -7 -10    0.69    4.85
  -2   7  11   55.42    5.17
  -2  -7 -11   46.29    5.28
  -2   7 -11   46.59    7.22
   2   7 -11   52.63    7.71
   2   7  11   48.16    7.20
   2  -7 -11   50.00    5.26
   2   7 -11   49.52    7.65
   2   7  12   90.00    6.63
  -2   7  12   91.39    6.67
   2   7 -12   94.80    9.62
  -2   7 -12   83.83    6.82
  -2  -7 -12   86.69    6.72
   2   7 -12   86.85   11.35
   2  -7 -12   87.83    6.65
   2   7 -13   70.00    9.32
  -2   7 -13   64.80    8.91
   2   7 -13   70.47   11.05
   2   7  13   64.15    6.60
  -2   7  13   65.58    6.55
   2  -7 -13   65.89    8.97
  -2  -7 -13   61.08    6.65
   2   7  14   19.42    6.17
  -2  -7 -14    8.09    6.30
  -2   7 -14    7.20    8.74
   2   7 -14   14.64    8.76
  -2   7  14   12.02    6.29
   2  -7 -14   10.06    6.27
   2   7  15   25.05    8.84
  -2   7 -15   17.63    6.33
  -2   7  15   24.88    8.76
   2   7 -15   15.67    8.88
   2  -7 -15   23.02    8.77
  -2  -7 -15   23.78    8.82
   2   7  16  105.59   11.02
  -2   7  16  103.79   11.39
  -2   7 -16   99.72   11.33
   2   7 -16   99.92   11.67
  -2  -7 -16  100.91    8.37
   2  -7 -16  112.24   11.26
  -2   7  17   23.60    7.70
  -2  -7 -17   16.17   10.74
  -2   7 -17   17.61    7.68
   2   7  17   18.33   10.81
   2   7 -17   18.88   10.83
   2  -7 -17   18.09   10.88
   2  -8   0    5.55    7.12
  -2  -8   0    4.38    7.40
   2   8   0    4.89    7.42
  -2   8   0    5.16    4.94
  -2  -8   1  388.07   11.32
   2   8   1  406.86   11.03
   2   8  -1  384.55   11.53
   2  -8   1  400.57    8.64
  -2   8  -1  417.07    9.99
  -2   8   1  407.52    9.95
  -2  -8  -1  402.29   11.03
   2  -8  -1  423.64   10.04
  -2   8   2  397.70    9.87
   2  -8   2  398.50   10.01
  -2  -8   2  384.84   11.56
  -2   8  -2  402.80    9.99
  -2  -8  -2  378.97    9.29
   2   8   2  382.59   10.68
   2   8  -2  386.02   11.82
   2  -8  -2  385.35   10.11
  -2  -8   3  310.22   11.13
   2  -8  -3  306.23    7.85
  -2   8  -3  314.44    7.90
   2   8  -3  308.91   11.36
   2   8   3  310.66    9.86
  -2   8   3  309.99    7.82
  -2  -8  -3  314.14    9.77
  -2   8  -4  858.39   12.53
  -2   8   4  821.94   10.89
   2  -8  -4  817.08   12.07
  -2  -8  -4  831.59   12.89
   2   8  -4  840.96   17.59
   2   8   4  820.86   12.88
  -2  -8  -5  165.24    8.42
  -2   8   5  168.24    6.46
   2  -8  -5  170.12    8.40
   2   8  -5  164.03   10.00
  -2   8  -5  172.92    8.30
   2   8   5  164.02    8.42
   2   8  -5  160.29   11.10
  -2   8  -5  154.93    8.27
   2   8  -6   88.80   10.12
   2   8   6   90.03    7.76
   2  -8  -6   88.21    7.87
  -2  -8  -6   93.36    7.76
  -2   8  -6   90.00    5.90
  -2   8  -6   92.82    7.88
  -2   8   6   91.64    7.70
   2   8  -6   92.84   10.14
  -2   8  -7  413.06    9.93
  -2  -8  -7  383.30    9.64
   2   8  -7  365.44   12.80
  -2   8  -7  376.78    9.95
   2   8   7  365.73    9.53
  -2   8   7  371.89    9.44
   2   8  -7  387.77   14.05
   2  -8  -7  364.22    7.90
   2  -8  -8   85.37    5.85
   2   8  -8   91.23    9.95
   2   8  -8   98.37    9.89
  -2   8  -8   90.86    5.89
  -2   8   8   92.42    7.55
  -2  -8  -8   95.01    7.63
   2   8   8   84.26    7.41
  -2   8  -8  100.86    7.61
  -2   8   9    5.67    4.81
  -2  -8  -9    4.24    6.62
   2   8  -9    2.85    8.13
   2   8  -9    3.20    6.76
  -2   8  -9    1.32    6.73
   2  -8  -9    0.62    6.75
  -2   8  -9    0.05    6.67
   2   8   9    4.17    6.74
   2   8 -10    3.03    8.22
   2   8 -10    2.37    6.59
  -2   8 -10    7.24    4.71
  -2   8 -10    4.18    6.72
  -2   8  10   -0.62    6.77
   2  -8 -10    5.28    4.73
  -2  -8 -10   10.08    6.75
   2   8  10   -3.27    6.75
   2   8  11    8.71    8.51
  -2  -8 -11    8.36    6.06
   2   8 -11    7.79   10.43
  -2   8 -11    7.52    6.15
  -2   8 -11    8.72    5.98
   2   8 -11    6.73    8.50
  -2   8  11    7.77    8.70
   2  -8 -11    6.11    8.50
   2   8  12  145.37    9.39
   2   8 -12  132.53   10.28
   2  -8 -12  132.56    9.24
  -2   8 -12  133.43    9.48
  -2   8  12  117.22    9.47
  -2  -8 -12  132.95    7.07
  -2   8 -12  144.16    9.28
   2   8 -12  140.10   11.92
  -2   8 -13  276.17   10.33
   2   8  13  254.81    9.94
   2   8 -13  243.71   13.42
  -2   8 -13  233.86   10.38
  -2  -8 -13  246.51   10.19
  -2   8  13  243.56    7.96
   2  -8 -13  246.84    8.13
   2   8 -13  268.14   11.81
  -2   8 -14   -4.02    6.17
  -2  -8 -14   -3.87    6.19
   2   8 -14    1.36   10.32
  -2   8 -14    5.42    8.38
   2   8 -14    4.14   10.54
  -2   8  14    3.78    6.23
   2  -8 -14   -1.10    8.73
   2   8  14    4.87    8.62
  -2   8 -15   26.26   10.80
  -2  -8 -15   25.72    7.68
   2   8 -15   27.11   13.01
   2   8 -15   31.09   13.21
   2   8  15   29.33    7.66
   2  -8 -15   29.78    7.76
  -2   8  15   24.73   10.92
  -2   8 -16   43.45   10.99
  -2  -8 -16   38.29   10.95
   2   8  16   32.70    8.06
   2   8 -16   41.14   10.86
   2  -8 -16   46.87    7.98
   2   8 -16   41.65   13.23
  -2   8  16   22.09   11.17
  -2  -9   0   -1.86    6.94
   2   9   0   -0.38    7.06
  -2   9   0   -0.99    4.91
   2  -9   0    0.53    6.91
   2  -9  -1  671.38   10.12
   2  -9   1  687.32   11.43
   2   9   1  683.76   12.73
   2   9  -1  677.96   13.39
  -2  -9  -1  685.17   12.72
  -2  -9   1  688.86   13.19
  -2   9  -1  700.71   11.61
  -2   9   1  674.66   10.15
  -2   9   2   29.29    5.07
   2  -9   2   31.17    7.08
  -2  -9  -2   25.91    5.39
  -2  -9   2   24.27    7.21
  -2   9  -2   31.68    7.00
   2   9  -2   22.68    7.50
   2  -9  -2   26.85    5.27
   2   9   2   23.69    5.40
  -2   9   3   18.42    6.97
  -2   9  -3   24.11    6.97
   2   9  -3   18.27    7.41
   2   9   3   27.91    7.23
  -2  -9   3   21.86    7.19
   2  -9  -3   32.01    7.13
  -2  -9  -3   24.11    7.15
   2   9  -4  480.17   12.86
  -2   9  -4  490.39   10.40
   2  -9  -4  488.06   10.18
  -2   9   4  492.07   10.13
   2   9   4  483.31    9.36
  -2  -9  -4  491.23   10.73
   2  -9  -5   16.61    6.90
  -2   9  -5   14.15    4.93
  -2   9  -5   12.31    6.94
   2   9  -5   14.88    8.58
  -2  -9  -5   15.25    6.98
  -2   9   5   13.38    5.04
   2   9   5   17.13    6.94
   2   9  -5   16.26    7.08
  -2  -9  -6   30.17    7.04
   2   9  -6   35.79    8.95
   2  -9  -6   35.27    5.19
  -2   9  -6   36.21    6.99
   2   9  -6   32.96    7.44
  -2   9   6   39.87    7.06
   2   9   6   34.80    7.06
  -2   9  -6   34.51    5.23
  -2  -9  -7   37.82    6.88
   2   9   7   42.25    7.17
   2   9  -7   38.23    8.83
   2   9  -7   34.35    9.02
  -2   9   7   36.58    7.03
  -2   9  -7   42.85    7.04
  -2   9  -7   36.80    7.21
   2  -9  -7   45.23    7.05
   2   9  -8    0.10    8.20
  -2  -9  -8    1.80    6.65
   2   9  -8    0.62    6.71
  -2   9  -8   -6.42    6.65
  -2   9   8    0.25    4.75
  -2   9  -8   -0.64    4.72
   2  -9  -8   -0.01    4.70
   2   9   8   -0.26    6.76
   2   9   9   -3.76    8.64
   2   9  -9    4.79    8.48
  -2   9  -9    8.67    8.18
  -2   9   9   10.22    6.03
  -2  -9  -9    4.64    7.51
   2   9  -9    3.64   10.25
   2  -9  -9    3.33    5.92
  -2   9  -9    4.11    6.04
  -2   9 -10  160.25    9.42
  -2  -9 -10  149.96    7.22
   2   9  10  150.43    9.30
  -2   9  10  154.29    7.27
   2  -9 -10  142.83    9.35
  -2   9 -10  138.01    9.73
   2   9 -10  145.58   12.20
   2   9 -10  148.16   12.35
   2   9 -11    0.24    8.47
  -2   9  11   -2.75    6.15
   2   9 -11    0.22   10.24
  -2   9 -11    0.71    6.04
   2   9  11    3.47    8.47
  -2  -9 -11    5.46    8.49
   2  -9 -11    2.33    8.49
  -2   9 -11    4.18    8.23
   2   9 -12  344.80   14.56
   2   9  12  329.55   10.43
  -2   9  12  309.58    8.38
  -2   9 -12  320.80   10.81
  -2  -9 -12  316.41    8.59
  -2   9 -12  353.85   10.80
   2  -9 -12  323.80   10.31
   2   9 -12  321.86   14.45
   2   9  13    8.28    8.74
  -2  -9 -13   19.53    8.82
  -2   9 -13   12.89    8.66
  -2   9 -13   13.13    8.66
   2  -9 -13   19.12    8.80
  -2   9  13    5.58    8.78
   2   9 -13   13.22   10.75
   2   9 -13   13.58   10.71
  -2   9 -14   12.01   10.39
  -2   9  14   13.22   10.66
  -2  -9 -14   10.39   10.72
  -2   9 -14   12.99   10.61
   2   9 -14   15.66   12.76
   2   9  14    8.67    7.42
   2   9 -14   16.89   10.42
   2  -9 -14    8.87    7.76
   2   9  15  285.51    9.80
  -2   9  15  278.75    9.77
   2   9 -15  329.40   14.38
   2  -9 -15  306.74   12.58
  -2  -9 -15  343.80   12.35
  -2   9 -15  283.18   13.07
   2   9 -15  310.93   16.41
  -2   9 -15  355.13   12.72
  -2 -10   0   17.40    6.84
   2 -10   0   13.41    6.79
  -2  10   0   17.60    4.87
   2  10   0   12.76    7.01
  -2  10   1   25.17    6.99
   2 -10  -1   27.82    7.04
  -2  10  -1   26.19    6.98
  -2 -10   1   29.75    7.16
   2 -10   1   33.02    6.96
  -2 -10  -1   29.60    5.32
   2  10  -1   35.26    7.19
   2  10   1   29.38    7.19
   2 -10  -2   14.87    6.94
  -2  10   2   13.89    4.94
   2 -10   2   14.59    4.96
  -2 -10   2   14.41    6.88
   2  10  -2   18.69    7.13
   2  10   2   16.36    5.01
  -2  10  -2   16.82    4.94
  -2 -10  -2   10.73    7.01
  -2  10   3   20.13    6.82
  -2 -10   3   26.47    6.99
   2  10  -3   21.85    7.17
  -2 -10  -3   23.84    6.99
  -2  10  -3   25.31    6.82
   2  10   3   25.63    7.12
   2 -10  -3   22.95    6.80
   2 -10  -4   37.98    5.17
  -2  10   4   23.86    7.11
   2  10  -4   34.24    7.40
  -2  10  -4   38.86    6.88
  -2 -10  -4   38.48    5.16
   2  10   4   32.06    7.12
   2  10  -5   28.17    8.71
   2 -10  -5   28.62    5.05
  -2  10   5   26.73    5.05
  -2  10  -5   27.75    5.04
   2  10  -5   26.94    7.25
  -2  10  -5   24.18    5.10
   2  10   5   29.30    5.07
  -2 -10  -5   31.44    5.00
  -2  10  -6   -6.97    6.86
  -2  10  -6   -0.04    6.57
   2  10  -6   -0.16    6.77
   2 -10  -6   -1.02    6.75
  -2  10   6    3.15    6.68
   2  10  -6    0.46    6.74
   2  10   6   -2.80    4.87
  -2 -10  -6    4.50    6.69
  -2  10  -7    5.77    8.30
  -2  10  -7    4.83    8.44
   2 -10  -7    6.46    8.43
   2  10  -7    0.72    8.51
  -2  10   7    8.03    8.43
   2  10  -7    2.16   10.48
   2  10   7    7.05    5.88
  -2 -10  -7    3.80    8.48
  -2  10  -8    9.87    6.03
  -2 -10  -8    6.06    6.05
   2  10  -8    8.49   10.48
   2  10  -8   10.53    8.65
  -2  10  -8    5.57    8.65
   2 -10  -8   10.38    8.53
   2  10   8    6.04    6.10
  -2  10   8   16.16    8.41
   2  10  -9    3.96    8.43
  -2  10  -9    1.67    8.63
  -2  10  -9    1.46    8.38
   2 -10  -9    0.37    6.03
  -2  10   9   -4.06    8.59
  -2 -10  -9    0.89    5.88
   2  10  -9    3.45   10.38
   2  10   9   11.16    5.98
   2  10 -10    3.93   10.46
  -2 -10 -10    2.62    5.96
  -2  10 -10    2.78    8.68
   2  10  10    2.88    6.05
  -2  10  10    8.28    6.05
   2 -10 -10    7.41    8.39
  -2  10 -10    3.40    8.33
   2  10 -10    2.07   10.47
   2 -10 -11    6.30    6.00
   2  10 -11    1.17   10.56
   2  10  11    2.30    8.70
  -2  10 -11    2.51    8.39
  -2  10 -11    4.23    8.61
  -2 -10 -11   -0.37    6.03
   2  10 -11    4.66   10.46
  -2  10  11    3.24    6.13
   2  10 -12    5.84   10.58
   2  10 -12    7.38    8.77
  -2  10  12    2.70    8.78
   2  10  12   14.70    8.70
  -2  10 -12    8.41    6.22
  -2  10 -12    9.29    8.53
  -2 -10 -12   10.45    8.63
   2 -10 -12    1.07    6.25
  -2  10 -13    4.01   10.37
  -2 -10 -13    7.67    7.65
   2  10  13   14.34   10.63
   2  10 -13    6.71   12.93
  -2  10  13    6.57   10.58
   2  10 -13    9.27   12.88
   2 -10 -13   11.55   10.46
  -2  10 -13   10.78   10.51
  -2 -10 -14   14.60    7.50
  -2  10 -14    8.34   10.73
   2  10 -14   11.33   13.00
  -2  10 -14   16.16   10.37
   2  10  14    6.25   10.65
   2 -10 -14   -5.17    7.82
  -2  10  14    6.70    7.64
   2  10 -14   10.62   13.07
  -2 -11   0    1.73    6.61
  -2  11   0    3.54    4.64
   2  11   0   -1.11    4.89
   2 -11   0    1.40    4.63
   2  11   1   32.80    7.13
   2 -11  -1   30.04    6.90
  -2  11   1   28.70    5.03
  -2 -11   1   28.17    6.89
   2 -11   1   33.60    6.88
  -2 -11  -1   33.06    5.13
   2  11  -1   32.08    7.08
  -2  11  -1   30.79    6.92
   2 -11   2   -1.97    6.53
   2 -11  -2    3.54    6.67
   2  11  -2    3.24    6.79
  -2 -11   2    3.70    6.44
  -2 -11  -2    4.62    6.60
   2  11   2    4.62    6.73
  -2  11   2   -1.50    6.75
  -2  11  -2   -1.88    6.66
  -2 -11   3   24.97    7.85
  -2 -11  -3   30.46    7.89
  -2  11   3   25.21    8.51
  -2  11  -3   30.03    8.47
   2  11  -3   26.04    8.88
   2 -11  -3   20.69    7.73
   2  11   3   29.01    8.02
  -2  11   4    7.32    8.63
  -2  11  -4   11.44    8.42
  -2 -11  -4   11.28    8.51
   2  11   4   11.05    8.75
   2 -11  -4   12.30    8.56
   2  11  -4   14.80   10.59
   2  11  -5   53.91    9.03
   2  11  -5   55.60    9.26
  -2  11   5   50.39    8.97
   2  11   5   59.11    8.88
   2 -11  -5   52.17    8.80
  -2  11  -5   46.54    6.44
  -2 -11  -5   53.56    8.71
  -2  11  -5   63.60    8.74
   2  11  -6  104.30    9.93
   2 -11  -6   95.97    6.98
  -2  11  -6   98.27    9.12
  -2  11  -6  114.47    9.26
  -2  11   6  111.72    9.20
   2  11   6  121.60    9.17
  -2 -11  -6  102.03    6.96
   2  11  -6  102.17    9.89
   2  11  -7  108.48   10.02
   2 -11  -7   99.02    6.86
  -2  11   7  104.74    9.15
  -2  11  -7  106.10    9.28
   2  11  -7  103.38   10.05
  -2 -11  -7  100.65    6.98
   2  11   7  106.07    9.32
  -2  11  -7  114.83    7.03
   2  11  -8   98.19   10.06
  -2  11  -8  122.49    9.12
   2  11  -8  102.91   11.85
   2 -11  -8   83.85    6.90
  -2  11  -8  104.01    9.32
  -2  11   8   93.88    6.78
   2  11   8  105.50    9.19
  -2 -11  -8   90.20    9.22
   2 -11  -9   18.08    8.59
  -2  11  -9   20.21    6.20
   2  11  -9   18.18    8.89
  -2  11  -9   16.68    8.69
  -2  11   9   22.82    6.24
   2  11   9   21.28    8.63
   2  11  -9   18.72   10.66
  -2 -11  -9   13.82    6.15
   2  11 -10  211.79   13.54
   2  11 -10  199.94   13.46
  -2 -11 -10  198.17    7.79
  -2  11 -10  208.01   10.24
  -2  11  10  217.84    9.76
   2 -11 -10  199.87    7.78
  -2  11 -10  217.91   10.38
   2  11  10  200.40    9.88
   2  11 -11   29.51   13.15
  -2 -11 -11   21.18    7.87
  -2  11 -11   30.64   10.71
   2 -11 -11   33.95    7.60
  -2  11  11   28.75    7.62
  -2  11 -11   33.73    7.52
   2  11 -11   27.79   13.49
   2  11  11   32.42   10.61
  -2 -11 -12   59.81   10.86
   2  11 -12   56.89   13.49
  -2  11 -12   46.82   11.15
   2  11  12   65.57    7.89
  -2  11 -12   68.28   10.93
   2 -11 -12   53.79    7.88
  -2  11  12   39.69   11.04
   2  11 -12   59.03   13.91
   2  11  13    7.82    7.69
  -2 -11 -13    8.21    7.41
   2 -11 -13    4.37    7.53
  -2  11 -13   -0.67   10.80
  -2  11 -13    2.03   10.53
   2  11 -13    4.39   13.23
  -2  11  13    9.39   10.64
   2  11 -13    7.78   12.90
  -2  12   0    8.08    8.52
  -2 -12   0    6.00    8.41
   2  12   0   14.22    8.55
   2 -12   0    7.52    8.46
  -2  12  -1  174.01    7.37
  -2  12   1  175.97    9.45
  -2 -12   1  164.04    9.80
   2 -12  -1  156.36    7.32
   2 -12   1  171.33    9.65
   2  12  -1  161.32   10.34
   2  12   1  182.80    9.83
  -2 -12  -1  169.05    9.75
   2  12   2  210.99   10.24
  -2  12   2  205.15    9.78
  -2 -12   2  201.32   10.16
  -2 -12  -2  214.78    9.93
   2 -12  -2  211.28    9.75
   2  12  -2  213.97   12.30
   2 -12   2  224.14    9.70
  -2  12  -2  212.88    7.83
  -2 -12   3    1.46    8.27
  -2  12   3    5.45    8.48
  -2 -12  -3    6.39    8.48
   2  12   3    3.88    8.63
   2 -12  -3    1.71    8.43
   2  12  -3   -1.51    8.66
  -2  12  -3    1.66    8.41
  -2  12   4   55.38    6.42
  -2 -12  -4   52.28    8.97
   2 -12  -4   55.83    8.88
   2  12   4   47.10    9.06
  -2  12  -4   49.41    8.81
   2  12  -4   49.82    9.20
  -2  12   5   16.04    6.14
  -2  12  -5   14.91    8.70
   2  12  -5   21.79    8.76
  -2 -12  -5   21.87    8.63
   2  12  -5   18.42    8.93
  -2  12  -5   15.77    6.15
   2  12   5   19.22    6.36
   2 -12  -5   13.85    6.17
   2 -12  -6   53.69    8.73
  -2  12  -6   48.65    8.83
   2  12  -6   53.79    9.47
  -2  12  -6   58.59    9.04
   2  12  -6   53.84   11.33
  -2 -12  -6   60.48    8.92
  -2  12   6   50.00    8.84
   2  12   6   51.70    6.52
   2  12  -7  293.97   12.24
   2  12  -7  282.68   13.95
  -2  12  -7  287.60   10.50
  -2  12   7  298.09   10.28
  -2  12  -7  298.08   10.86
  -2 -12  -7  282.89    8.42
   2  12   7  281.25    8.54
   2 -12  -7  305.77   10.12
  -2 -12  -8   17.97    8.72
   2  12  -8   20.86   11.02
   2  12   8   21.61    8.80
   2  12  -8   18.64   11.06
  -2  12  -8   21.49    8.84
  -2  12   8   25.18    6.18
  -2  12  -8   16.21    8.90
   2 -12  -8   23.21    8.73
   2 -12  -9   33.78    7.52
  -2  12   9   29.54   10.60
  -2  12  -9   31.19   10.85
   2  12  -9   25.16   13.12
  -2  12  -9   24.00    7.76
   2  12  -9   27.64   10.96
  -2 -12  -9   38.44    7.48
   2  12   9   24.46   10.52
  -2  12 -10   42.54   10.96
   2  12 -10   46.50   13.38
  -2 -12 -10   32.52   10.81
   2 -12 -10   40.95   10.84
   2  12 -10   44.56   13.75
  -2  12  10   48.37    7.69
   2  12  10   37.58   11.02
  -2  12 -10   38.63   10.94
   2  12 -11   23.91   13.25
  -2  12 -11   26.85   10.51
   2 -12 -11   18.22   10.74
   2  12 -11   16.18   13.18
  -2  12 -11   10.40   10.96
  -2  12  11   11.46   10.66
   2  12  11   16.56    7.58
  -2 -12 -11   14.26   10.66
   2 -13   0    0.63    8.41
  -2  13   0    0.64    8.48
  -2 -13   0    0.03    8.38
   2  13   0   -0.60    8.57
  -2  13  -1   -2.65    6.10
  -2  13   1    5.03    6.01
  -2 -13  -1   11.28    8.30
   2 -13  -1    2.40    8.49
   2  13   1    5.84    8.66
  -2 -13   1   -0.34    8.40
   2 -13   1    2.29    5.94
   2  13  -1    1.23    8.60
  -2  13  -2  366.60   10.88
   2 -13  -2  346.38   10.70
   2  13  -2  332.29   11.92
  -2  13   2  349.35   10.84
   2  13   2  336.74   11.27
  -2 -13   2  343.11   11.41
  -2 -13  -2  342.94    9.30
  -2 -13  -3  111.31    9.29
  -2  13   3  108.71    9.24
   2 -13  -3  102.40    9.22
   2  13  -3   99.32    9.91
   2  13   3   97.92    7.16
  -2  13  -3   98.15    9.36
  -2  13   4   10.27    6.27
   2 -13  -4   11.11    6.23
  -2 -13  -4   11.60    8.72
   2  13   4    9.44    6.21
   2  13  -4   15.06    8.79
  -2  13  -4   17.17    8.77
   2  13   5  164.90    9.93
  -2  13  -5  164.45    9.52
   2 -13  -5  172.82    9.63
  -2  13   5  167.95    9.57
   2  13  -5  165.19   10.68
  -2 -13  -5  174.96    9.79
   2  13  -5  160.08   10.58
  -2  13  -5  163.81    7.91
   2  13   6    8.36   10.56
  -2 -13  -6   -0.67    7.44
   2  13  -6   -0.08   13.03
  -2  13   6    1.28    7.50
  -2  13  -6    0.73    7.44
   2  13  -6    7.83   10.63
  -2  13  -6    7.60   10.46
   2 -13  -6    5.14   10.43
   2 -13  -7   40.16    7.87
  -2 -13  -7   37.08    7.82
   2  13  -7   37.73   13.47
   2  13  -7   33.49   11.14
  -2  13  -7   57.05   10.67
  -2  13   7   45.00   10.63
  -2  13  -7   34.14   10.87
   2  13   7   31.99   11.00
   2  13  -8    4.00   10.72
  -2  13   8   -5.56    7.71
  -2 -13  -8    0.32   10.53
  -2  13  -8   -0.31   10.87
   2  13  -8   -1.11   10.91
  -2  13  -8   -0.36   10.66
   2 -13  -8    8.85   10.50
   2  13   8   -3.90    7.71
  -2  13  -9  222.32   12.30
   2 -13  -9  189.26   11.98
   2  13  -9  202.68   15.42
   2  13  -9  197.77   16.04
  -2  13   9  212.77   11.89
  -2  13  -9  191.00   12.31
  -2 -13  -9  196.31   11.91
   2  13   9  202.18   11.99
  -2  14   0    6.15   10.53
   2 -14   0   15.34    7.07
  -2 -14   0    7.31   10.28
   2  14   0    9.54   10.57
   2 -14   1    6.37   10.40
  -2  14   1    2.20   10.56
   2  14   1    2.89    7.40
  -2 -14   1   -4.75   10.34
  -2  14  -1    3.33    7.40
   2 -14  -1    5.11   10.25
  -2 -14  -1    1.91   10.17
   2  14  -1   -4.98   10.62
  -2 -14   2   15.48   10.47
   2  14  -2   11.46   10.74
  -2  14   2    8.28    7.57
  -2  14  -2   15.82   10.47
  -2 -14  -2    9.34   10.43
   2  14   2   21.78   10.60
   2 -14  -2    9.25   10.46
   2  14   3   18.24   10.65
  -2  14  -3   16.48   10.65
   2 -14  -3    9.84    7.57
   2  14  -3   14.15   10.83
  -2  14   3    7.19   10.76
  -2 -14  -3   14.72   10.47
  -2 -14  -4  146.78    8.75
  -2  14  -4  159.60    8.90
   2 -14  -4  149.85   11.57
   2  14  -4  150.41   12.38
   2  14   4  149.31    8.90
  -2  14   4  140.49    8.65
   2 -14  -5   38.46    7.86
  -2 -14  -5   39.88   10.87
   2  14  -5   40.90   11.13
  -2  14   5   36.10   10.91
   2  14  -5   41.36   11.26
   2  14   5   43.64   10.96
  -2  14  -5   35.91   10.83
  -2  14  -5   41.55    7.87
  -2 -14  -6  208.88    9.36
   2  14  -6  224.18   13.32
  -2  14  -6  219.00   12.05
  -2  14   6  227.98   11.89
   2  14  -6  196.38   15.69
   2 -14  -6  208.20   11.91
   2  14   6  190.06   12.56
  -2  14  -6  219.30   12.38
  -3   0   0    3.36    5.68
   3   0   1    0.20    7.67
  -3   0  -1    1.40    5.34
  -3   0   1   -2.25    7.30
   3   0   2   -2.54    7.47
  -3   0  -2   -0.25    5.23
  -3   0   2    0.15    7.09
   3   0  -2    3.19    6.97
   3   0   3   -0.37    6.98
  -3   0   3   -0.37    6.88
  -3   0  -3   -0.34    6.93
   3   0  -3    1.88    6.70
  -3   0  -4    0.62    4.59
   3   0   4   -1.10    4.55
   3   0  -4    0.44    6.32
  -3   0   4    1.17    6.47
  -3   0  -5    0.60    4.37
  -3   0   5   -1.15    6.30
   3   0   5    0.61    4.34
   3   0  -5    1.41    6.18
  -3   0   6   -0.37    4.34
  -3   0  -6   -0.52    4.24
   3   0   6    3.68    6.01
   3   0  -6    0.65    6.03
  -3   0  -7   -1.24    5.91
   3   0   7   -1.19    4.19
  -3   0   7    0.29    6.01
   3   0  -7    1.58    4.24
  -3   0  -8    3.15    7.24
   3   0  -8    1.27    7.35
   3   0   8    3.38    5.08
  -3   0   8   -0.23    7.44
   3   0  -9    3.45    7.28
   3   0   9    0.92    7.05
  -3   0  -9    2.81    7.18
  -3   0   9    1.77    7.06
   3   0 -10    4.59    7.16
  -3   0 -10   -1.83    7.01
  -3   0  10    2.01    6.90
   3   0  10    3.28    4.84
  -3   0 -11   -0.38    4.95
   3   0 -11   -3.56    7.09
   3   0  11   -4.14    4.94
  -3   0  11    2.72    4.83
  -3   0 -12    0.39    6.80
  -3   0  12    0.56    6.84
   3   0  12   -4.34    6.81
   3   0 -12   -2.26    7.01
   3   0 -13   -1.08    6.88
  -3   0  13    6.57    6.58
   3   0  13    8.59    6.63
  -3   0 -13    2.14    4.65
  -3   0  14    4.14    6.58
  -3   0 -14    0.99    4.80
   3   0 -14    1.65    6.86
   3   0  14   -0.50    4.75
   3   0  15   -5.73    8.46
  -3   0  15   -2.14    8.24
   3   0 -15   -0.43    8.72
  -3   0 -15   -2.37    8.47
   3   0 -16    3.49    8.61
  -3   0  16    1.84    5.79
   3   0  16    0.12    8.24
  -3   0 -16   -3.17    8.52
  -3   0 -17    2.46    8.59
   3   0 -17   -4.07    8.83
   3   0  17   -5.21    8.41
  -3   0  17   -0.78    8.41
   3   0  18   -4.46    7.40
   3   0 -18    4.45    7.45
  -3   0  18    7.60   10.22
  -3   0 -18   -2.34   10.66
   3   0 -19   -5.92   10.87
  -3   0  19   -2.95   10.54
   3   0  19   -4.83    7.55
  -3   0 -19   -1.91   10.76
   3  -1  -1  161.19    9.62
  -3  -1  -1  165.03    8.48
  -3   1   1  167.98    9.53
  -3   1  -1  158.31    9.46
   3   1   1  166.85   10.21
  -3  -1   1  166.23   11.02
   3  -1  -2   79.30    8.14
  -3   1   2   80.34    8.23
   3   1   2   80.58    6.55
  -3  -1  -2   73.43    8.31
  -3  -1   2   83.00   10.28
   3  -1   2   81.36    6.57
  -3   1  -2   78.53    6.44
   3  -1  -3   51.47    7.52
   3   1  -3   53.92    9.24
  -3  -1  -3   50.99    7.44
   3   1   3   55.04    5.77
  -3   1  -3   53.25    7.59
   3  -1   3   53.13    7.47
  -3  -1   3   54.38    8.27
  -3   1   3   53.46    7.64
  -3   1   4    3.38    6.45
   3  -1   4    0.62    6.54
  -3  -1   4    2.62    8.11
   3  -1  -4    2.23    6.31
  -3  -1  -4    0.93    6.38
   3   1   4    2.50    6.40
  -3   1  -4    1.82    4.59
   3   1  -4    3.53    6.30
  -3   1  -5  315.35    9.36
  -3  -1  -5  304.62    8.23
  -3   1   5  319.97    9.26
   3   1  -5  316.37   12.06
   3  -1  -5  313.75    9.19
  -3  -1   5  320.05   13.06
   3  -1   5  336.85    9.47
   3   1   5  320.06    9.22
  -3  -1  -6   25.47    4.72
   3   1   6   24.56    4.65
  -3   1   6   27.15    6.56
   3  -1   6   24.26    6.38
   3  -1  -6   25.60    6.49
  -3   1  -6   22.50    6.45
  -3  -1   6   26.08    7.91
   3   1  -6   24.44    6.72
   3   1  -7  492.22   13.78
  -3  -1  -7  511.02   10.18
   3   1   7  500.40    9.16
  -3   1  -7  501.04   10.16
   3  -1   7  504.34   10.20
  -3   1   7  495.30   10.50
  -3  -1   7  503.08   12.80
   3  -1  -7  471.11   10.24
  -3   1  -8  540.59   11.02
   3  -1  -8  526.87   12.01
  -3  -1  -8  524.65   10.93
  -3   1   8  534.02   10.68
  -3  -1   8  533.59   13.06
   3  -1   8  540.07   10.99
   3   1   8  525.98   10.88
   3   1  -8  517.71   13.25
  -3  -1   9  199.04    9.53
  -3   1  -9  197.37    7.11
  -3  -1  -9  213.41    8.79
   3   1  -9  189.70    9.84
   3   1   9  202.71    8.70
   3  -1   9  207.02    8.69
  -3   1   9  203.28    9.19
   3  -1  -9  195.12    7.60
  -3  -1 -10   62.48    5.67
  -3  -1  10   61.94    7.78
   3  -1 -10   57.61    7.83
   3   1 -10   61.67    8.01
  -3   1 -10   65.62    7.52
   3  -1  10   57.60    5.65
  -3   1  10   57.68    5.78
   3   1  10   64.44    7.42
  -3  -1  11  160.80    8.66
   3   1  11  161.27    6.40
   3  -1 -11  162.03    7.01
  -3   1 -11  159.57    8.26
   3   1 -11  158.77    8.94
   3  -1  11  163.75    8.17
  -3   1  11  167.10    6.83
  -3  -1 -11  149.94    6.50
  -3   1 -12   92.54    5.77
   3  -1 -12   84.79    6.05
   3   1 -12   85.99    8.02
  -3  -1 -12   84.26    5.86
  -3   1  12   88.11    7.72
   3   1  12   95.28    7.50
  -3  -1  12   91.90    7.86
   3  -1  12   99.72    7.57
  -3   1  13   30.66    5.15
  -3   1 -13   31.13    6.88
  -3  -1  13   28.49    7.08
   3  -1 -13   22.25    7.17
   3  -1  13   27.73    6.87
   3   1  13   29.13    4.98
   3   1 -13   26.52    5.26
  -3  -1 -13   25.42    5.04
   3  -1 -14  582.99   11.47
  -3  -1  14  578.55   11.74
  -3   1  14  609.75   11.27
   3   1 -14  564.46   12.02
  -3   1 -14  584.84   10.60
   3   1  14  585.05   10.54
   3  -1  14  597.21   10.60
  -3  -1 -14  558.44    9.36
  -3   1  15   97.98    9.07
  -3  -1  15  109.44    9.28
   3  -1 -15   95.15    9.30
  -3  -1 -15   92.47    6.75
   3   1 -15  105.32    9.33
  -3   1 -15   90.93    6.93
   3  -1  15  104.25    6.78
   3   1  15  100.98    9.09
  -3  -1 -16  262.65    8.16
  -3   1  16  257.23    8.25
   3  -1 -16  267.73   10.43
  -3  -1  16  260.95   10.54
   3  -1  16  273.72   10.07
   3   1 -16  259.72   10.81
   3   1  16  282.96    9.95
  -3   1 -16  237.15    8.21
  -3   1  17   32.86    8.66
   3  -1 -17   30.77    6.47
   3   1 -17   28.53    8.87
   3   1  17   26.72    8.74
  -3  -1  17   29.72    6.21
   3  -1  17   31.14    8.60
  -3  -1 -17   29.65    8.83
  -3   1 -17   23.17    8.79
   3  -1 -18    9.17   10.79
  -3   1 -18    9.48   10.62
   3   1 -18   18.90   10.46
  -3  -1  18   12.37   10.37
  -3   1  18   14.31   10.29
   3   1  18    2.18   10.44
  -3  -1 -18    7.35   10.58
   3  -1  18   15.81    7.24
  -3   1  19    8.41   10.41
   3  -1  19    2.17    7.48
   3  -1 -19   -4.52   10.87
   3   1  19   -0.72   10.69
   3   1 -19    0.24   10.84
  -3  -1 -19   11.45   10.82
  -3  -1  19    4.83   10.62
  -3   1 -19   -4.06    7.66
  -3   2   0   -0.41    4.87
   3   2   0    0.68    7.16
  -3  -2   0    0.43    6.93
   3   2   1  929.42   17.61
  -3  -2  -1  913.58   17.25
   3  -2  -1  921.18   14.95
  -3   2  -1 1004.05   15.23
  -3  -2   1  909.41   21.73
   3   2  -1  933.46   22.76
  -3   2   1  958.02   14.33
  -3  -2  -2  636.26   13.88
  -3  -2   2  632.88   22.10
   3  -2  -2  639.82   12.81
  -3   2   2  642.52   12.87
  -3   2  -2  625.23   12.44
  -3  -2   2  679.93   22.07
   3   2   2  653.28   13.95
  -3  -2  -3  475.61   11.41
  -3  -2   3  481.59   22.30
  -3   2   3  492.20   11.51
   3   2   3  485.11   10.75
   3  -2  -3  474.17   11.34
  -3  -2   3  497.52   22.49
  -3   2  -3  450.28    9.89
   3  -2  -4  527.40   11.54
  -3   2  -4  516.74   10.21
  -3  -2  -4  503.48   10.40
  -3   2   4  520.90   11.74
   3   2   4  524.98   10.44
   3   2  -4  519.37   20.66
   3  -2   4  539.25   11.13
  -3  -2   4  536.62   21.88
   3  -2  -5   33.63    6.54
  -3  -2  -5   27.13    4.77
  -3  -2   5   29.75    8.43
  -3   2   5   29.82    6.60
   3   2  -5   30.98    8.45
   3   2   5   26.81    6.49
  -3   2  -5   28.41    4.88
   3  -2   5   28.80    4.89
  -3  -2  -6  722.62   11.11
  -3  -2   6  757.66   19.17
   3   2   6  740.07   11.20
  -3   2   6  742.15   12.81
  -3   2  -6  770.25   12.06
   3  -2   6  785.04   12.06
   3  -2  -6  713.56   11.87
   3   2  -6  758.00   19.31
  -3  -2  -7    6.02    4.20
   3   2  -7    4.64    6.04
  -3  -2   7    4.39    5.87
   3  -2   7    2.26    5.90
  -3   2  -7    9.04    5.91
  -3   2   7    5.28    4.20
   3   2   7    5.37    4.13
   3  -2  -7    4.61    4.25
  -3  -2  -8 2935.52   20.66
  -3  -2   8 2853.91   29.05
   3   2  -8 2878.71   29.74
  -3   2   8 2813.81   22.32
   3  -2   8 2894.68   20.75
   3   2   8 2923.86   19.58
  -3   2  -8 2837.79   20.74
   3  -2  -8 2806.86   21.48
  -3  -2   9  213.08   10.08
   3  -2  -9  222.98    9.27
  -3   2  -9  222.15    8.97
   3   2  -9  209.62   10.23
  -3   2   9  215.09    9.19
   3   2   9  222.33    8.81
   3  -2   9  216.78    7.04
  -3  -2  -9  214.23    8.80
  -3   2  10  110.69    8.15
   3  -2 -10  119.48    8.30
  -3   2 -10  106.71    8.11
  -3  -2  10  116.49   10.00
   3   2  10  114.29    7.84
   3   2 -10  109.65    8.85
   3  -2  10  116.14    6.18
  -3  -2 -10  120.57    7.85
   3  -2 -11   -3.10    7.09
  -3  -2  11    2.40    6.82
   3  -2  11   -0.40    6.90
   3   2  11   -0.44    6.68
   3   2 -11    0.10    7.14
  -3   2  11   -2.38    6.94
  -3   2 -11    0.52    6.85
  -3  -2 -11    0.94    4.93
  -3   2 -12   24.78    5.01
  -3   2  12   23.74    4.99
  -3  -2  12   21.58    7.13
   3   2  12   20.06    4.98
   3  -2 -12   23.95    7.20
   3  -2  12   21.01    5.05
   3   2 -12   21.68    7.26
  -3  -2 -12   18.49    6.99
  -3   2 -13   74.91    5.61
   3   2  13   75.35    5.48
  -3  -2  13   78.83    7.72
   3   2 -13   71.86    7.79
   3  -2  13   81.15    7.43
  -3  -2 -13   73.71    7.08
   3  -2 -13   73.79    5.87
  -3   2  13   85.44    7.40
  -3   2  14  308.28    8.01
  -3   2 -14  312.79    9.16
  -3  -2  14  308.78    9.85
   3   2  14  317.09    7.46
   3  -2 -14  322.08    9.41
   3   2 -14  302.85    8.74
   3  -2  14  334.54    9.06
  -3  -2 -14  301.66    7.68
  -3   2  15  114.96    6.90
  -3   2 -15  114.59    9.08
  -3  -2  15  119.33    9.40
   3   2  15  115.34    6.72
   3   2 -15  113.90    9.57
   3  -2  15  124.72    9.03
   3  -2 -15  118.18    9.36
  -3  -2 -15  105.77    9.06
   3  -2 -16   29.80    8.83
  -3   2  16   36.15    6.18
   3   2 -16   32.03    8.82
   3   2  16   34.69    6.21
   3  -2  16   25.17    6.20
  -3  -2  16   32.99    8.80
  -3  -2 -16   26.91    8.79
  -3   2 -16   33.57    6.25
  -3   2  17   67.51    9.14
   3   2  17   58.53    6.78
  -3  -2  17   69.38    9.25
   3  -2  17   69.67    8.97
  -3  -2 -17   70.66    6.77
   3   2 -17   76.30    9.35
   3  -2 -17   62.91    6.91
  -3   2 -17   66.34    9.13
  -3  -2 -18   -2.12   10.64
   3  -2 -18   -3.30   10.66
  -3  -2  18   -1.76   10.43
  -3   2  18    3.10   10.30
   3  -2  18   -0.13    7.32
   3   2  18    3.59   10.37
  -3   2 -18    6.36    7.42
   3   2 -18    0.57    7.31
   3   2  19   29.75   10.79
   3  -2 -19   15.56    8.08
  -3   2  19   30.04    7.77
   3   2 -19   20.54   10.99
  -3  -2  19   21.94   11.01
   3  -2  19   20.97    7.91
  -3  -2 -19    9.83   10.94
  -3   2 -19   28.07   10.98
   3  -3   0 1366.28   16.18
   3   3   0 1300.15   23.07
  -3   3   0 1395.64   16.40
  -3  -3   0 1295.56   22.21
  -3   3   1  188.14    8.21
   3   3  -1  178.06   12.32
   3   3   1  177.29    9.46
   3  -3  -1  180.48    6.98
  -3   3  -1  190.32    8.23
  -3  -3   1  182.52   12.27
  -3  -3  -1  174.96    9.43
   3  -3  -2  120.02    7.56
   3   3   2  116.27    7.98
  -3   3   2  120.34    7.53
  -3   3  -2  125.40    7.63
  -3  -3   2  113.90   13.85
  -3  -3  -2  115.50    6.67
   3  -3  -3  107.79    7.38
   3   3   3  106.47    6.30
  -3   3  -3  106.45    7.29
  -3   3   3  114.66    7.37
  -3  -3  -3  103.84    7.59
   3   3   4  841.12   13.35
   3  -3  -4  821.72   12.26
  -3  -3  -4  822.11   12.54
  -3   3  -4  839.36   12.82
  -3   3   4  847.29   12.35
  -3   3   5   65.87    5.31
   3   3   5   66.15    5.33
   3  -3  -5   65.95    5.29
  -3   3  -5   64.97    6.78
  -3  -3  -5   63.25    5.20
   3  -3   6  319.24    8.87
   3   3   6  306.32    7.76
   3  -3  -6  303.44    8.99
  -3   3  -6  309.82    8.82
  -3  -3   6  319.09   17.33
  -3   3   6  318.13    9.08
   3   3  -6  326.65   17.52
  -3  -3  -6  307.00    7.82
   3   3  -7    1.92    9.08
  -3   3  -7    7.02    7.13
  -3  -3   7    2.47   10.21
   3  -3   7   -0.41    7.19
   3   3   7    0.98    7.30
  -3   3   7    0.44    7.48
   3  -3  -7   -1.98    5.18
  -3  -3  -7    1.50    5.11
   3   3   8  263.68    7.57
   3   3  -8  267.92   13.43
  -3  -3   8  264.39   13.16
   3  -3   8  268.83    7.58
  -3   3   8  262.12    9.52
  -3   3  -8  262.13    9.38
   3  -3  -8  261.97    9.61
  -3  -3  -8  265.44    7.51
   3   3   9    6.49    7.14
  -3   3  -9    2.94    7.10
   3   3  -9   -0.88    7.29
   3  -3   9    3.14    4.89
  -3   3   9    1.50    7.25
  -3  -3   9   -0.49    7.09
  -3  -3  -9   -4.31    7.08
   3  -3  -9    2.95    5.10
  -3   3  10   -1.24    7.19
   3   3  10    3.17    6.91
  -3   3 -10    0.71    6.98
  -3  -3  10   -0.51    7.03
   3   3 -10   -2.71    7.13
   3  -3  10   -0.21    6.98
  -3  -3 -10    1.77    6.94
   3  -3 -10    5.79    7.15
  -3   3 -11   15.45    6.94
   3   3  11   15.04    6.88
  -3  -3  11   15.11    7.14
   3   3 -11   11.07    7.37
   3  -3 -11   16.11    5.23
   3  -3  11   14.32    6.89
  -3   3  11   12.95    5.13
  -3  -3 -11   12.05    4.97
   3  -3 -12  287.36    7.72
  -3  -3 -12  283.90    8.77
   3  -3  12  291.59    8.90
   3   3  12  283.59    8.72
  -3  -3  12  293.16   10.49
  -3   3  12  294.69    9.05
  -3   3 -12  268.70    7.52
   3   3 -12  273.06   10.34
  -3   3 -13  130.32    7.82
   3   3  13  141.91    7.65
   3  -3 -13  124.25    8.13
  -3  -3  13  144.38    8.58
   3   3 -13  135.63    8.55
   3  -3  13  129.05    6.17
  -3  -3 -13  142.27    7.79
  -3   3  13  132.30    6.35
  -3   3 -14    4.45    8.35
   3  -3 -14    8.50    8.55
   3   3 -14    3.85    8.59
  -3  -3  14    1.92    8.52
   3   3  14    0.46    8.38
   3  -3  14    4.19    8.31
  -3  -3 -14    0.83    5.99
  -3   3  14   -2.24    8.60
   3  -3 -15   -4.10    8.58
  -3   3 -15   -5.86    8.51
   3   3 -15   -1.87    8.53
  -3  -3  15    0.92    8.50
   3  -3  15   -0.07    8.28
   3   3  15   -8.97    8.35
  -3  -3 -15   10.69    8.29
  -3   3  15    7.06    8.43
  -3   3 -16   89.75    6.78
  -3   3  16   99.14    9.23
  -3  -3  16  103.52    9.50
   3   3  16   95.48    6.53
   3   3 -16   99.08    9.51
  -3  -3 -16   90.93    9.15
   3  -3 -16   96.40    9.39
   3  -3  16   99.97    9.08
  -3   3  17   33.19    8.78
   3  -3 -17   22.46    6.56
   3   3 -17   30.13    8.91
   3   3  17   28.47    6.45
  -3  -3  17   38.75    9.02
  -3  -3 -17   28.69    6.30
   3  -3  17   26.61    6.33
  -3   3 -17   34.72    8.84
  -3   3  18   65.77    8.21
  -3  -3  18   70.06   11.46
  -3  -3 -18   81.03   11.01
   3  -3 -18   62.97   11.26
   3   3 -18   72.70   11.31
   3  -3  18   78.06   10.91
   3   3  18   86.91   10.93
  -3   3 -18   75.36   11.05
  -3  -3 -19   -2.88    7.70
   3  -4   0    2.80    5.88
  -3  -4   0   -0.63    6.23
   3   4   0   -0.26    7.56
  -3   4   0    0.92    5.81
   3  -4  -1   80.49    5.55
  -3   4  -1   88.85    6.86
   3   4  -1   84.08    9.65
   3   4   1   84.26    7.59
  -3  -4   1   81.21    8.71
  -3  -4  -1   81.93    7.71
  -3   4   1   91.60    7.04
   3  -4  -2   24.12    6.15
   3   4   2   21.71    6.45
   3   4  -2   22.39    9.65
  -3   4   2   21.95    6.22
  -3  -4  -2   20.75    4.86
  -3   4  -2   23.20    6.23
  -3  -4   2   23.56   10.86
   3  -4  -3  263.90    8.65
   3   4   3  274.31    9.23
  -3   4  -3  294.81    8.76
  -3  -4  -3  274.85    9.36
  -3   4   3  278.38    8.65
  -3   4  -3  258.33    8.50
  -3   4  -4   63.52    6.68
   3   4   4   70.18    6.83
  -3   4   4   75.87    6.88
   3  -4  -4   72.94    6.77
  -3   4  -4   80.78    6.89
  -3  -4  -4   72.51    6.80
   3   4   5  926.61   12.52
  -3   4   5  930.70   12.94
   3  -4  -5  887.09   12.04
  -3   4  -5  902.77   12.66
  -3  -4  -5  941.86   13.20
   3   4   6  617.38   10.35
  -3   4   6  643.83   11.79
  -3  -4  -6  637.76   11.69
  -3   4  -6  615.01   11.66
   3  -4  -6  616.76   11.57
   3   4   7  175.03    8.68
   3   4  -7  181.98   17.06
  -3   4   7  182.50    8.85
  -3   4  -7  180.88    8.68
   3  -4  -7  185.64    6.99
  -3  -4  -7  171.10    6.95
   3   4  -8  249.57   14.20
  -3   4  -8  254.34    9.23
  -3   4   8  261.58    9.08
  -3  -4   8  254.42   15.26
  -3  -4  -8  255.78    9.00
   3   4   8  258.19    8.97
   3  -4  -8  259.89    9.22
   3  -4   8  258.26    9.01
  -3  -4   9   44.64    9.48
   3   4  -9   41.65    9.63
   3   4   9   39.98    7.35
  -3   4  -9   35.17    7.57
  -3   4   9   40.89    5.61
   3  -4   9   42.50    7.21
  -3  -4  -9   42.53    5.49
   3  -4  -9   45.16    7.50
  -3   4  10  365.71    9.85
   3   4  10  361.77    9.34
  -3   4 -10  368.23    9.59
   3   4 -10  355.77   13.76
  -3  -4  10  368.47   13.66
   3  -4  10  366.24    9.60
  -3  -4 -10  355.57    8.08
   3  -4 -10  361.07    9.82
  -3   4 -11  152.93    8.09
   3   4  11  154.28    7.91
   3   4 -11  152.89   10.68
[truncated: 248,658 more chars]
