# Supplementary material for: The crystal structures, Hirshfeld surface analyses and energy frameworks of two hexa­thia­pyrazino­phane regioisomers; 2,5,8,11,14,17-hexa­thia-[9.9](2,6,3,5)-pyrazino­phane and 2,5,8,11,14,17-hexa­thia-[9.9](2,5,3,6)-pyrazino­phane
Source: Acta Crystallogr E Crystallogr Commun. 2020 Jun 2;76(Pt 7):977–83. doi: 10.1107/S2056989020007057 (PMC7336784; doi:10.1107/S2056989020007057)
Supplement: Supplementary file 2 [file e-76-00977-Isup2.hkl]

data_I                                                                          
_shelx_title ' TA6   IPDS  -50DEGC'                                             
_shelx_refln_list_code          4                                               
_shelx_F_calc_maximum       88.68                                               
_exptl_crystal_F_000       460.00                                               
_reflns_d_resolution_high  0.8160                                               
                                                                                
loop_                                                                           
 _space_group_symop_operation_xyz                                               
 'x, y, z'                                                                      
 '-x+1/2, y+1/2, -z+1/2'                                                        
 '-x, -y, -z'                                                                   
 'x-1/2, -y-1/2, z-1/2'                                                         
                                                                                
_cell_length_a     9.4078                                                       
_cell_length_b     9.2511                                                       
_cell_length_c    11.6953                                                       
_cell_angle_alpha  90.000                                                       
_cell_angle_beta  105.722                                                       
_cell_angle_gamma  90.000                                                       
                                                                                
_shelx_F_squared_multiplier     1.000                                           
                                                                                
loop_                                                                           
 _refln_index_h                                                                 
 _refln_index_k                                                                 
 _refln_index_l                                                                 
 _refln_F_squared_calc                                                          
 _refln_F_squared_meas                                                          
 _refln_F_squared_sigma                                                         
 _refln_observed_status                                                         
   2   0   0        741.77        779.93        14.95 o                         
   4   0   0         10.19         60.63         5.27 o                         
   6   0   0        114.19         98.46         5.82 o                         
   8   0   0       1924.44       1951.83        12.06 o                         
  10   0   0         48.85         61.47         5.75 o                         
   1   1   0        442.75        405.80         6.52 o                         
   2   1   0       1466.26       1550.94        10.52 o                         
   3   1   0          1.21          2.94         3.49 o                         
   4   1   0        749.05        889.36         6.43 o                         
   5   1   0         86.71         68.60         4.01 o                         
   6   1   0        506.39        492.62         6.50 o                         
   7   1   0       1237.75       1244.17         6.69 o                         
   8   1   0        152.74        148.59         4.21 o                         
   9   1   0          0.52          3.48         4.70 o                         
  10   1   0         75.18         69.04         4.65 o                         
  11   1   0        204.37        206.51         7.11 o                         
   1   2   0       2480.79       2686.86        20.73 o                         
   2   2   0        115.23         94.45         3.41 o                         
   3   2   0       1903.75       1840.75        22.03 o                         
   4   2   0          2.60         18.29         3.02 o                         
   5   2   0       1498.73       1442.56        14.94 o                         
   6   2   0         12.53         15.94         3.38 o                         
   7   2   0        168.10        153.98         3.16 o                         
   8   2   0        843.12        874.09        14.12 o                         
   9   2   0         10.66          6.05         4.75 o                         
  10   2   0         50.59         61.89         5.68 o                         
   1   3   0        133.86        138.75         3.64 o                         
   2   3   0       2810.00       2693.83        59.40 o                         
   3   3   0         17.31         19.32         3.09 o                         
   4   3   0        319.49        339.52         4.76 o                         
   5   3   0        144.16        160.58         3.97 o                         
   6   3   0       2257.61       2152.29        11.24 o                         
   7   3   0        123.29        127.95         4.12 o                         
   8   3   0        510.65        493.53         5.16 o                         
   9   3   0        169.71        186.59         5.22 o                         
  10   3   0        357.60        357.48         6.47 o                         
   0   4   0        172.03        183.92         5.08 o                         
   1   4   0        166.17        159.39         3.03 o                         
   2   4   0        154.89        135.23         2.63 o                         
   3   4   0        370.05        353.41         4.72 o                         
   4   4   0         44.66         37.92         3.06 o                         
   5   4   0        318.60        280.61         4.48 o                         
   6   4   0        380.48        331.04         4.11 o                         
   7   4   0         15.27         15.45         3.68 o                         
   8   4   0          4.34          5.11         3.59 o                         
   9   4   0          3.07          3.57         3.88 o                         
  10   4   0         11.57          6.58         4.62 o                         
   1   5   0          0.78          4.01         2.74 o                         
   2   5   0       1411.58       1343.31        15.90 o                         
   3   5   0         91.67        100.50         3.56 o                         
   4   5   0         24.08         29.68         3.14 o                         
   5   5   0         21.41         23.50         3.71 o                         
   6   5   0       1625.50       1558.42        20.61 o                         
   7   5   0         22.54         19.68         2.89 o                         
   8   5   0        162.86        183.20         4.12 o                         
   9   5   0          5.78          5.55         4.17 o                         
   0   6   0        291.41        319.38         6.57 o                         
   1   6   0         51.36         50.91         2.82 o                         
   2   6   0         25.62         29.14         2.71 o                         
   3   6   0         23.58         26.52         3.72 o                         
   4   6   0         33.28         29.17         3.13 o                         
   5   6   0         14.03          9.86         4.22 o                         
   6   6   0        299.79        285.79         7.22 o                         
   7   6   0          0.10         -1.06         4.22 o                         
   8   6   0         97.90        103.88         4.19 o                         
   9   6   0          1.96          6.13         4.54 o                         
   1   7   0         84.62         79.09         2.68 o                         
   2   7   0        297.05        241.07         6.16 o                         
   3   7   0        187.88        214.33         4.73 o                         
   4   7   0         26.92         46.91         3.90 o                         
   5   7   0         17.17         17.32         4.06 o                         
   6   7   0        365.80        393.02         8.17 o                         
   7   7   0         56.43         48.16         3.73 o                         
   8   7   0          9.71         15.42         4.58 o                         
   0   8   0         75.68         80.22         5.40 o                         
   1   8   0         31.25         23.82         3.44 o                         
   2   8   0         36.49         32.68         2.82 o                         
   3   8   0         18.51         43.60         3.20 o                         
   4   8   0          0.09          0.96         3.58 o                         
   5   8   0         71.60         59.88         4.01 o                         
   6   8   0         42.78         50.42         3.73 o                         
   7   8   0         26.43         21.44         4.98 o                         
   1   9   0         13.94         16.99         3.26 o                         
   2   9   0         18.00         10.31         3.39 o                         
   3   9   0        136.16        153.60         6.30 o                         
   4   9   0        144.67        205.18         5.19 o                         
   5   9   0          7.21          5.30         4.52 o                         
   6   9   0          0.97          2.03         5.53 o                         
   0  10   0        166.90        192.11         5.50 o                         
   1  10   0          0.33          2.05         3.15 o                         
   2  10   0         73.14         97.52         4.53 o                         
   3  10   0          3.64          3.01         5.55 o                         
   4  10   0          3.50          6.66         5.57 o                         
   5  10   0         36.92         16.13         4.86 o                         
   1  11   0          2.48         -1.48         3.37 o                         
   2  11   0         11.80         17.82         4.76 o                         
 -11   0   1         97.18        108.46         8.51 o                         
  -9   0   1        259.82        232.77         6.75 o                         
  -7   0   1        188.49        183.40         6.05 o                         
  -5   0   1       3155.52       3272.14        58.40 o                         
  -3   0   1        458.19        491.28        10.03 o                         
   1   0   1         39.34         28.14         7.32 o                         
   5   0   1        166.86        213.03         6.23 o                         
   7   0   1        587.12        639.22        10.50 o                         
   9   0   1          0.79         -0.78         4.71 o                         
 -11   1   1         68.97         70.65         5.86 o                         
 -10   1   1          1.51          0.59         4.78 o                         
  -9   1   1         68.49         74.52         4.22 o                         
  -8   1   1         22.25         26.90         3.76 o                         
  -7   1   1          1.27          5.01         3.59 o                         
  -6   1   1       3635.08       3753.22        22.77 o                         
  -5   1   1        127.32        172.70         4.26 o                         
  -4   1   1        132.19        144.28         4.15 o                         
  -3   1   1        774.85        734.50         7.66 o                         
  -2   1   1       1717.08       1944.50        13.36 o                         
  -1   1   1         20.53         26.30         5.25 o                         
   0   1   1        773.65        742.87         7.14 o                         
   1   1   1          7.19          9.14         3.57 o                         
   3   1   1        106.63        127.74         4.20 o                         
   4   1   1       2591.64       2690.73        17.57 o                         
   5   1   1        669.12        705.56         9.18 o                         
   6   1   1          9.89         12.75         3.82 o                         
   7   1   1         35.95         32.31         2.92 o                         
   8   1   1        293.96        285.43         4.50 o                         
   9   1   1         11.92         10.86         4.23 o                         
  10   1   1       1230.84       1281.74        24.59 o                         
 -11   2   1        140.71        151.98         7.18 o                         
 -10   2   1         68.97         57.09         4.95 o                         
  -9   2   1        535.65        540.91         7.13 o                         
  -8   2   1        905.69        888.69         6.41 o                         
  -7   2   1        140.27        125.36         4.03 o                         
  -6   2   1        111.65        122.72         3.64 o                         
  -5   2   1        908.42        880.69        13.73 o                         
  -4   2   1         46.90         29.60         3.36 o                         
  -3   2   1        260.79        241.14         4.19 o                         
  -2   2   1        154.90        126.57         4.52 o                         
  -1   2   1         17.78         33.09         4.47 o                         
   1   2   1         47.28         45.17         3.99 o                         
   2   2   1        436.17        371.50         5.50 o                         
   3   2   1       4110.20       4272.94        56.35 o                         
   4   2   1       1236.49       1250.35         8.62 o                         
   5   2   1          1.53          5.77         3.13 o                         
   6   2   1         17.03          7.19         3.01 o                         
   7   2   1         36.82         45.19         4.25 o                         
   8   2   1        191.30        191.06         4.56 o                         
   9   2   1         73.80         88.03         4.44 o                         
  10   2   1        282.57        293.68         6.30 o                         
 -10   3   1         13.87         18.96         5.03 o                         
  -9   3   1         66.50         67.82         3.80 o                         
  -8   3   1         11.08         13.27         3.68 o                         
  -7   3   1          0.96          2.87         3.47 o                         
  -6   3   1        981.49       1011.27         5.68 o                         
  -5   3   1         32.42         35.65         3.54 o                         
  -4   3   1        303.70        348.39         5.98 o                         
  -3   3   1       4310.40       4251.54        46.73 o                         
  -2   3   1          0.41          9.35         3.33 o                         
  -1   3   1          6.54         17.24         4.12 o                         
   0   3   1       1699.32       1484.49        31.82 o                         
   1   3   1        292.49        320.77         5.36 o                         
   2   3   1       4834.15       4839.76        68.39 o                         
   3   3   1         36.32         39.68         2.60 o                         
   4   3   1       1280.72       1222.48        28.79 o                         
   5   3   1        952.80        911.27         9.72 o                         
   6   3   1         10.34          7.19         3.02 o                         
   7   3   1        155.32        147.64         4.06 o                         
   8   3   1          0.86          2.47         3.53 o                         
   9   3   1         73.31         69.61         4.06 o                         
  10   3   1         66.56         79.50         5.78 o                         
 -10   4   1        131.90        126.22         4.88 o                         
  -9   4   1        276.73        264.74         4.81 o                         
  -8   4   1        578.26        553.37         5.35 o                         
  -7   4   1         11.55          6.96         3.38 o                         
  -6   4   1         85.65         84.13         3.20 o                         
  -5   4   1         18.71         22.45         3.42 o                         
  -4   4   1       2316.50       2279.24        31.07 o                         
  -3   4   1       1215.26       1099.22        20.24 o                         
  -2   4   1        254.40        222.46         3.25 o                         
  -1   4   1        276.18        326.42         4.36 o                         
   0   4   1       2586.57       2312.51        82.47 o                         
   1   4   1         17.33         25.32         3.03 o                         
   2   4   1        102.01         96.57         2.85 o                         
   3   4   1         16.71         23.47         3.19 o                         
   4   4   1       2163.67       2218.63        28.96 o                         
   5   4   1         22.34         24.64         3.12 o                         
   6   4   1         14.20         18.83         3.17 o                         
   7   4   1         73.30         67.51         3.54 o                         
   8   4   1        630.92        680.94        12.31 o                         
   9   4   1         48.43         51.34         4.10 o                         
  10   4   1        433.39        462.14         7.03 o                         
 -10   5   1         12.82          8.84         5.74 o                         
  -9   5   1          4.03          4.77         4.43 o                         
  -8   5   1          0.58          1.69         3.88 o                         
  -7   5   1         14.38         12.95         3.61 o                         
  -6   5   1          5.69          4.66         4.24 o                         
  -5   5   1        412.19        406.53         5.96 o                         
  -4   5   1         26.17         21.20         3.42 o                         
  -3   5   1       2465.86       2302.71        32.76 o                         
  -2   5   1        157.41        154.80         3.44 o                         
  -1   5   1          4.91          4.48         3.47 o                         
   0   5   1        668.67        750.13        13.53 o                         
   1   5   1        402.27        365.60         5.38 o                         
   2   5   1         16.39         15.13         2.78 o                         
   3   5   1         51.53         38.81         3.23 o                         
   4   5   1        170.67        165.26         3.47 o                         
   5   5   1          0.59          1.90         3.15 o                         
   6   5   1          2.41          2.26         2.94 o                         
   7   5   1         50.74         38.45         2.61 o                         
   8   5   1        146.95        150.77         4.26 o                         
   9   5   1         69.47         66.91         4.65 o                         
  -9   6   1         41.43         57.29         4.72 o                         
  -8   6   1         86.56         77.95         4.94 o                         
  -7   6   1          6.30          8.61         3.86 o                         
  -6   6   1          2.33          0.21         3.29 o                         
  -5   6   1        133.31        128.64         4.67 o                         
  -4   6   1       1681.92       1577.33        44.46 o                         
  -3   6   1          7.83         17.34         3.06 o                         
  -2   6   1        426.22        411.55        11.20 o                         
  -1   6   1          2.57          9.72         2.95 o                         
   0   6   1        197.10        164.81         3.97 o                         
   1   6   1          0.02          0.58         3.07 o                         
   2   6   1         94.70         86.86         3.07 o                         
   3   6   1        108.12         97.16         3.63 o                         
   4   6   1        729.99        669.38         6.88 o                         
   5   6   1          6.17         17.19         4.21 o                         
   6   6   1          6.73          5.86         3.55 o                         
   7   6   1          1.94          3.71         3.91 o                         
   8   6   1        484.34        515.66         5.18 o                         
   9   6   1        101.29         89.05         4.92 o                         
  -8   7   1         55.67         48.40         4.62 o                         
  -7   7   1         21.77         10.45         4.76 o                         
  -6   7   1        322.67        318.82         6.53 o                         
  -5   7   1        134.24        142.31         4.43 o                         
  -4   7   1        386.56        410.19         7.41 o                         
  -3   7   1        573.02        530.11         5.79 o                         
  -2   7   1        183.51        174.57         3.13 o                         
  -1   7   1         23.75         41.95         3.73 o                         
   0   7   1          7.64         21.98         2.58 o                         
   1   7   1         54.49         58.02         2.94 o                         
   2   7   1        556.04        545.70         6.77 o                         
   3   7   1         12.93          9.66         3.24 o                         
   4   7   1         32.55         37.67         3.76 o                         
   5   7   1          2.97         14.37         3.28 o                         
   6   7   1         37.68         42.16         4.35 o                         
   7   7   1          1.99          0.07         3.87 o                         
   8   7   1         32.06         45.84         4.64 o                         
  -8   8   1         22.00         10.25         9.12 o                         
  -7   8   1          6.95          8.22         5.53 o                         
  -6   8   1          9.83          3.44         4.22 o                         
  -5   8   1         76.42         79.37         4.55 o                         
  -4   8   1         16.60         23.04         3.66 o                         
  -3   8   1        119.04        102.68         3.20 o                         
  -2   8   1         99.44        148.26         3.42 o                         
  -1   8   1         62.89         81.25         4.36 o                         
   0   8   1         45.84         34.36         2.84 o                         
   1   8   1         20.73         24.43         3.73 o                         
   2   8   1         44.51         44.35         3.20 o                         
   3   8   1         68.70         74.10         4.19 o                         
   4   8   1          1.16         -2.22         3.61 o                         
   5   8   1          4.14          9.79         3.85 o                         
   6   8   1         34.36         44.28         4.44 o                         
   7   8   1          0.98         -2.78         5.01 o                         
  -6   9   1        179.95        174.45         5.54 o                         
  -5   9   1          0.54          1.07         4.43 o                         
  -4   9   1         66.31         64.50         4.05 o                         
  -3   9   1         34.53         20.65         3.96 o                         
  -2   9   1          8.06          7.97         3.61 o                         
  -1   9   1          9.39         32.30         2.39 o                         
   0   9   1         20.60         24.07         3.08 o                         
   1   9   1          7.55          2.03         3.20 o                         
   2   9   1        205.94        242.75         8.68 o                         
   3   9   1         46.54         35.08         3.98 o                         
   4   9   1         83.52        101.28         4.17 o                         
   5   9   1         46.58         19.70         4.66 o                         
   6   9   1         24.13         30.97         4.04 o                         
  -5  10   1         41.84         40.91         4.61 o                         
  -4  10   1         97.26         86.62         5.80 o                         
  -3  10   1         14.75         10.50         3.95 o                         
  -2  10   1          3.85         14.07         4.27 o                         
  -1  10   1         18.27         15.55         3.62 o                         
   0  10   1          5.55         -0.17         3.61 o                         
   1  10   1         76.73         87.07         3.61 o                         
   2  10   1          1.67          1.11         3.64 o                         
   3  10   1         15.10         20.00         5.56 o                         
   4  10   1         21.44         19.47         4.25 o                         
  -2  11   1          0.66          1.63         4.87 o                         
  -1  11   1          0.84          5.87         4.55 o                         
   0  11   1         24.80         13.00         4.53 o                         
   1  11   1          0.36         -0.92         3.94 o                         
   2  11   1         35.78         36.11         4.95 o                         
 -10   0   2        137.90        159.71         7.47 o                         
  -8   0   2        118.81        133.19         6.63 o                         
  -6   0   2        668.46        694.62         9.26 o                         
  -4   0   2       1903.01       1904.80        19.25 o                         
   0   0   2        169.26        178.93         7.75 o                         
   2   0   2        825.83        795.17         9.71 o                         
   4   0   2       5734.37       6069.69       133.25 o                         
   6   0   2       1362.32       1408.92        14.30 o                         
   8   0   2          1.66          3.67         4.53 o                         
  10   0   2        680.40        699.89        15.18 o                         
 -11   1   2        594.48        638.12         7.66 o                         
 -10   1   2         67.65         59.81         4.97 o                         
  -9   1   2         27.25         23.15         4.15 o                         
  -8   1   2        492.42        493.84         6.06 o                         
  -7   1   2       1784.96       1689.19        11.82 o                         
  -6   1   2          5.43         10.07         3.74 o                         
  -5   1   2       1449.58       1515.95         9.55 o                         
  -4   1   2         17.36         32.56         3.81 o                         
  -3   1   2       5742.68       6639.91        62.10 o                         
  -2   1   2          8.85         13.30         4.96 o                         
  -1   1   2       1138.52       1075.14         8.59 o                         
   0   1   2        858.19        794.05        11.81 o                         
   1   1   2       1793.17       1807.47        16.44 o                         
   2   1   2       1258.80       1290.77         7.98 o                         
   3   1   2          1.42          6.98         2.45 o                         
   4   1   2         41.76         61.78         3.07 o                         
   5   1   2       7864.27       8774.06        88.22 o                         
   6   1   2        100.06        105.21         3.32 o                         
   7   1   2        262.21        255.20         4.77 o                         
   8   1   2         15.32         11.50         3.23 o                         
   9   1   2          1.99          6.92         3.89 o                         
  10   1   2        103.77        107.39         4.91 o                         
 -11   2   2         12.69         13.07         5.74 o                         
 -10   2   2         77.97         85.79         4.61 o                         
  -9   2   2         67.47         67.96         4.37 o                         
  -8   2   2         77.79         89.86         4.47 o                         
  -7   2   2         99.06        116.97         4.11 o                         
  -6   2   2        457.05        464.81         5.52 o                         
  -5   2   2        359.46        383.64         4.89 o                         
  -4   2   2       3828.45       4285.94        15.74 o                         
  -3   2   2        385.69        356.02         5.54 o                         
  -2   2   2        107.41        106.51         4.82 o                         
  -1   2   2       5173.65       5261.51        42.11 o                         
   0   2   2        161.11        176.52         3.95 o                         
   1   2   2       3172.48       3576.70        85.15 o                         
   2   2   2         58.20        103.44         3.27 o                         
   3   2   2       1357.96       1360.76        20.03 o                         
   4   2   2       2166.22       2224.73        17.33 o                         
   5   2   2       1033.08        983.15        15.33 o                         
   6   2   2        347.49        316.71         3.98 o                         
   7   2   2        533.36        562.65         5.44 o                         
   8   2   2         13.65         11.07         3.01 o                         
   9   2   2          5.18          2.75         4.24 o                         
  10   2   2        122.97        128.90         5.36 o                         
 -11   3   2        216.06        214.32        10.04 o                         
 -10   3   2        243.25        246.63         5.74 o                         
  -9   3   2          3.37          2.69         4.33 o                         
  -8   3   2        939.38        852.29         6.09 o                         
  -7   3   2        165.41        152.31         3.81 o                         
  -6   3   2         91.00         92.59         3.40 o                         
  -5   3   2        656.62        652.72         6.48 o                         
  -4   3   2          8.35          3.82         2.79 o                         
  -3   3   2        481.35        435.94         4.72 o                         
  -2   3   2       1310.33       1324.81        14.28 o                         
  -1   3   2        286.23        230.76         5.45 o                         
   0   3   2        701.03        668.62         9.46 o                         
   1   3   2        663.60        709.76         7.91 o                         
   2   3   2       4050.28       4122.42        45.13 o                         
   3   3   2         91.49        110.96         3.53 o                         
   4   3   2         30.61         31.32         3.56 o                         
   5   3   2        385.22        397.27         4.73 o                         
   6   3   2        593.86        566.98        10.00 o                         
   7   3   2         84.87         86.12         3.59 o                         
   8   3   2         41.87         43.19         3.97 o                         
   9   3   2         43.65         42.95         4.37 o                         
  10   3   2        181.02        182.67         5.89 o                         
 -10   4   2          4.72          4.27         4.58 o                         
  -9   4   2        798.31        823.78         6.66 o                         
  -8   4   2         13.88         20.95         3.11 o                         
  -7   4   2        111.35        105.48         4.09 o                         
  -6   4   2        206.57        227.15         4.48 o                         
  -5   4   2        615.78        609.48         8.28 o                         
  -4   4   2        929.61        958.25        11.48 o                         
  -3   4   2        114.52        113.43         3.46 o                         
  -2   4   2        449.14        445.61         4.83 o                         
  -1   4   2       5176.55       4837.33        48.46 o                         
   0   4   2        739.02        844.16        13.93 o                         
   1   4   2       1186.83       1216.85         7.75 o                         
   2   4   2        129.18        107.48         2.60 o                         
   3   4   2        657.63        658.83        12.21 o                         
   4   4   2        121.33        136.11         3.13 o                         
   5   4   2         47.23         45.10         2.87 o                         
   6   4   2         26.69         22.82         3.50 o                         
   7   4   2        432.19        438.79         7.68 o                         
   8   4   2         35.89         34.64         4.81 o                         
   9   4   2         87.54         80.06         5.16 o                         
 -10   5   2         61.46         54.44         5.18 o                         
  -9   5   2          6.34          7.35         3.92 o                         
  -8   5   2         58.99         53.65         4.38 o                         
  -7   5   2         66.24         57.10         3.83 o                         
  -6   5   2        359.74        332.96         7.83 o                         
  -5   5   2         14.93         18.84         3.02 o                         
  -4   5   2         93.14         89.74         4.01 o                         
  -3   5   2         78.68         76.65         3.16 o                         
  -2   5   2       1275.57       1221.94        22.99 o                         
  -1   5   2        166.45        155.81         3.98 o                         
   0   5   2         28.66         35.22         2.84 o                         
   1   5   2        173.51        212.21         3.59 o                         
   2   5   2       1355.33       1274.93        34.22 o                         
   3   5   2          0.85          0.91         2.66 o                         
   4   5   2        749.29        728.89        13.14 o                         
   5   5   2        130.02        133.84         4.11 o                         
   6   5   2        474.88        427.10         9.91 o                         
   7   5   2         22.59         26.56         4.30 o                         
   8   5   2          2.59          1.34         3.86 o                         
   9   5   2          4.44          3.92         4.54 o                         
  -9   6   2        693.14        714.60        11.53 o                         
  -8   6   2          4.09          2.29         4.73 o                         
  -7   6   2         12.64         14.10         4.35 o                         
  -6   6   2         11.55          8.43         3.45 o                         
  -5   6   2        238.79        211.82         4.54 o                         
  -4   6   2        453.84        451.94         6.00 o                         
  -3   6   2         10.21         13.91         3.01 o                         
  -2   6   2         38.51         47.97         3.89 o                         
  -1   6   2       1638.70       1479.89        18.18 o                         
   0   6   2        227.48        265.48         4.07 o                         
   1   6   2        292.53        277.17         7.66 o                         
   2   6   2        212.59        220.78         4.36 o                         
   3   6   2        168.42        165.49         3.58 o                         
   4   6   2         57.07         51.76         3.52 o                         
   5   6   2         66.07         57.97         3.48 o                         
   6   6   2         19.48         17.65         3.28 o                         
   7   6   2         70.21         64.99         4.01 o                         
   8   6   2          0.07          2.54         3.89 o                         
  -9   7   2          5.43          8.47         8.98 o                         
  -8   7   2          0.85         -0.24         5.52 o                         
  -7   7   2        102.48        113.39         4.62 o                         
  -6   7   2         58.63         39.45         3.72 o                         
  -5   7   2         70.44         65.89         4.30 o                         
  -4   7   2         15.74         14.24         3.31 o                         
  -3   7   2        186.50        180.75         4.04 o                         
  -2   7   2        151.77        156.00         4.66 o                         
  -1   7   2          8.02         15.12         2.77 o                         
   0   7   2          0.08          4.03         2.40 o                         
   1   7   2         60.24         70.32         2.99 o                         
   2   7   2        104.08         96.67         4.16 o                         
   3   7   2          6.83          9.58         4.15 o                         
   4   7   2        281.02        257.81         6.31 o                         
   5   7   2         28.17         31.61         4.11 o                         
   6   7   2         27.21         17.87         3.59 o                         
   7   7   2          1.66         -0.18         4.19 o                         
   8   7   2         30.18         35.68         5.19 o                         
  -8   8   2         10.47          7.42         6.32 o                         
  -7   8   2         14.96         20.30         4.58 o                         
  -6   8   2         24.15         36.43         3.72 o                         
  -5   8   2         24.19         17.98         4.82 o                         
  -4   8   2        800.64        769.06         8.14 o                         
  -3   8   2         19.97         27.05         3.42 o                         
  -2   8   2          0.75          2.01         3.33 o                         
  -1   8   2        162.83        140.97         3.26 o                         
   0   8   2         63.30         58.29         3.11 o                         
   1   8   2        248.22        317.84         5.75 o                         
   2   8   2         80.33        103.58         4.30 o                         
   3   8   2         46.03         70.25         4.21 o                         
   4   8   2         56.47         60.61         4.94 o                         
   5   8   2          0.18          5.71         4.23 o                         
   6   8   2          1.63          1.65         4.49 o                         
   7   8   2         10.60          3.24         4.56 o                         
  -6   9   2          8.87         19.16         5.08 o                         
  -5   9   2         75.03         86.46         5.05 o                         
  -4   9   2          3.32         16.10         3.68 o                         
  -3   9   2        216.16        240.12         7.73 o                         
  -2   9   2          4.37          6.16         3.60 o                         
  -1   9   2          8.97         10.10         3.31 o                         
   0   9   2          1.62         -0.75         3.27 o                         
   1   9   2         29.43         39.10         3.97 o                         
   2   9   2          6.36          0.00         4.81 o                         
   3   9   2          0.70         -1.21         3.57 o                         
   4   9   2          8.21         16.05         4.27 o                         
   5   9   2         30.80         35.15         5.04 o                         
   6   9   2         22.04         23.62         5.72 o                         
  -5  10   2          0.02          5.19         5.05 o                         
  -4  10   2         38.93         28.85         4.62 o                         
  -3  10   2         25.98         32.42         4.24 o                         
  -2  10   2          6.35          7.77         3.17 o                         
  -1  10   2          1.02          3.80         3.89 o                         
   0  10   2         38.70         39.51         3.73 o                         
   1  10   2         29.18         46.10         4.01 o                         
   2  10   2         12.44          6.86         4.19 o                         
   3  10   2          1.78          0.95         4.91 o                         
   4  10   2         10.12         10.77         5.01 o                         
  -2  11   2          7.82          3.26         4.04 o                         
  -1  11   2          0.98          2.77         3.93 o                         
   0  11   2          5.82         14.09         4.70 o                         
   1  11   2          0.42         -1.80         5.02 o                         
 -11   0   3          4.12          5.31         7.89 o                         
  -9   0   3        682.49        722.43        10.27 o                         
  -7   0   3        365.01        394.23         8.42 o                         
  -5   0   3       1094.29        993.96        41.51 o                         
   1   0   3        188.65        193.76         8.32 o                         
   3   0   3        232.89        257.84         4.99 o                         
   5   0   3        958.23        978.86        37.51 o                         
   7   0   3       1906.15       2061.88        28.95 o                         
   9   0   3        287.72        312.43         8.95 o                         
 -11   1   3          1.62          2.14         6.11 o                         
 -10   1   3        113.79        124.59         5.45 o                         
  -9   1   3         42.21         44.08         4.37 o                         
  -8   1   3       1386.69       1491.33         9.58 o                         
  -7   1   3        331.66        334.71         5.49 o                         
  -6   1   3          0.14          2.37         4.10 o                         
  -5   1   3        150.67        181.83         4.94 o                         
  -4   1   3       1782.60       1894.47        23.74 o                         
  -3   1   3        110.50        143.98         6.65 o                         
  -2   1   3        138.25        161.52         6.00 o                         
  -1   1   3         32.96         35.81         4.76 o                         
   0   1   3       1843.46       1851.29        18.98 o                         
   1   1   3       1151.58       1315.21        27.30 o                         
   2   1   3         62.21         54.45         3.08 o                         
   3   1   3         50.42         54.25         3.07 o                         
   4   1   3        193.76        194.54         3.38 o                         
   5   1   3        466.90        495.37         6.57 o                         
   6   1   3        925.98        944.75         8.69 o                         
   7   1   3         28.03         30.53         3.44 o                         
   8   1   3         16.82         25.30         4.68 o                         
   9   1   3         43.25         39.90         4.00 o                         
  10   1   3         13.79         12.94         5.20 o                         
 -11   2   3          3.80          3.38         5.40 o                         
 -10   2   3         46.07         42.45         4.59 o                         
  -9   2   3        422.76        427.84         5.32 o                         
  -8   2   3        412.18        396.98         5.29 o                         
  -7   2   3        132.83        140.62         4.02 o                         
  -6   2   3        543.97        504.52         5.63 o                         
  -5   2   3        583.80        493.01         6.49 o                         
  -4   2   3         24.47         13.11         3.43 o                         
  -3   2   3        442.52        452.79         5.74 o                         
  -2   2   3        148.20        180.63         3.94 o                         
   0   2   3       3911.11       4400.58        67.25 o                         
   1   2   3        216.71        176.38         3.65 o                         
   2   2   3       2707.09       2639.54        35.87 o                         
   3   2   3        112.80         98.22         3.04 o                         
   4   2   3        189.70        186.42         4.01 o                         
   5   2   3          1.86          0.63         3.06 o                         
   6   2   3        322.63        293.57         4.26 o                         
   7   2   3       1008.78       1048.70         9.87 o                         
   8   2   3        102.72         97.11         4.44 o                         
   9   2   3        290.29        296.95         5.17 o                         
  10   2   3        154.01        144.35         7.89 o                         
 -11   3   3         30.06         24.72         6.03 o                         
 -10   3   3          6.57          4.36         4.83 o                         
  -9   3   3         53.65         48.88         4.57 o                         
  -8   3   3        247.80        267.23         4.76 o                         
  -7   3   3       1517.63       1473.83         8.80 o                         
  -6   3   3        331.19        326.80         5.05 o                         
  -5   3   3        424.46        416.40         5.50 o                         
  -4   3   3       2198.10       2474.39        28.18 o                         
  -3   3   3        669.35        664.93         6.06 o                         
  -2   3   3         51.04         58.68         3.04 o                         
  -1   3   3          1.44          7.26         2.82 o                         
   0   3   3         15.44         23.01         2.35 o                         
   1   3   3        324.85        244.27         4.52 o                         
   2   3   3        270.28        236.05         3.49 o                         
   3   3   3        609.64        590.00        10.91 o                         
   4   3   3        344.08        380.15         4.43 o                         
   5   3   3       2009.35       2078.82        18.14 o                         
   6   3   3        868.45        873.12        11.29 o                         
   7   3   3        168.34        173.11         4.51 o                         
   8   3   3         39.35         33.50         3.88 o                         
   9   3   3        290.40        279.75         6.10 o                         
 -10   4   3        125.77        134.04         6.26 o                         
  -9   4   3         53.87         55.50         4.95 o                         
  -8   4   3          9.90          8.27         4.20 o                         
  -7   4   3          0.08          2.47         3.47 o                         
  -6   4   3       1230.57       1136.17        12.87 o                         
  -5   4   3        106.01         78.98         4.08 o                         
  -4   4   3         44.75         39.07         3.31 o                         
  -3   4   3        331.88        339.82         5.00 o                         
  -2   4   3          0.11          2.83         2.54 o                         
  -1   4   3        626.61        590.07         6.32 o                         
   0   4   3       1132.92       1213.07        16.86 o                         
   1   4   3         84.39         87.33         2.68 o                         
   2   4   3       1102.63       1093.87        23.56 o                         
   3   4   3        172.06        156.33         5.07 o                         
   4   4   3         65.11         58.79         3.23 o                         
   5   4   3        544.91        468.78         7.31 o                         
   6   4   3        339.42        324.40         6.57 o                         
   7   4   3         44.06         45.74         4.17 o                         
   8   4   3        137.38        123.99         3.89 o                         
   9   4   3        128.09        115.15         5.86 o                         
 -10   5   3         72.92         68.64         6.05 o                         
  -9   5   3         12.10         16.64         4.81 o                         
  -8   5   3          0.27          1.17         4.71 o                         
  -7   5   3       1343.15       1312.92        18.50 o                         
  -6   5   3        210.29        198.41         4.91 o                         
  -5   5   3        139.26        127.13         4.10 o                         
  -4   5   3          2.40         17.32         2.98 o                         
  -3   5   3        662.67        605.61         8.35 o                         
  -2   5   3         15.28         19.22         2.99 o                         
  -1   5   3         19.11         17.37         2.92 o                         
   0   5   3         12.72          8.74         3.19 o                         
   1   5   3       4288.14       4126.91        63.26 o                         
   2   5   3          1.60         10.03         3.03 o                         
   3   5   3        661.26        626.61         9.19 o                         
   4   5   3         99.64         89.17         3.51 o                         
   5   5   3       1139.00       1165.36        35.52 o                         
   6   5   3         39.00         54.07         2.69 o                         
   7   5   3        136.44        161.40         7.17 o                         
   8   5   3         20.64         19.54         4.95 o                         
   9   5   3        282.74        234.76         7.33 o                         
  -9   6   3         29.60         36.81         5.69 o                         
  -8   6   3         69.27         64.70         4.43 o                         
  -7   6   3          0.77          2.99         4.34 o                         
  -6   6   3        521.82        488.64         7.57 o                         
  -5   6   3          0.21         -1.10         4.29 o                         
  -4   6   3          1.07          3.10         2.98 o                         
  -3   6   3        177.66        143.19         2.96 o                         
  -2   6   3          1.09          2.36         2.57 o                         
  -1   6   3        488.51        434.13         9.51 o                         
   0   6   3         17.47         12.95         2.85 o                         
   1   6   3         23.04         14.03         2.85 o                         
   2   6   3         79.18         67.81         3.49 o                         
   3   6   3        164.33        153.07         4.29 o                         
   4   6   3          0.22          1.81         3.11 o                         
   5   6   3         34.43         36.19         3.38 o                         
   6   6   3        138.64        133.63         5.11 o                         
   7   6   3         70.15         74.68         3.36 o                         
   8   6   3         12.95         10.46         4.56 o                         
  -9   7   3         11.47         16.12         6.46 o                         
  -8   7   3         22.82         18.43         4.54 o                         
  -7   7   3        253.88        254.20         5.10 o                         
  -6   7   3          2.88          1.48         4.21 o                         
  -5   7   3         42.69         52.96         4.24 o                         
  -4   7   3        763.66        830.90        19.72 o                         
  -3   7   3        301.58        271.20         4.53 o                         
  -2   7   3        302.85        294.91         4.35 o                         
  -1   7   3         16.40         13.31         2.71 o                         
   0   7   3        147.65        130.29         2.82 o                         
   1   7   3       1101.54       1045.32        15.92 o                         
   2   7   3        119.27        106.29         3.57 o                         
   3   7   3        154.78        177.25         5.58 o                         
   4   7   3         40.56         63.64         4.29 o                         
   5   7   3        130.82        150.09         6.45 o                         
   6   7   3         62.70         55.33         3.29 o                         
   7   7   3         32.69         42.86         4.28 o                         
  -8   8   3          1.40          0.28         5.65 o                         
  -7   8   3          0.16         -1.01         4.18 o                         
  -6   8   3         16.16          7.40         3.89 o                         
  -5   8   3          0.03          5.08         4.79 o                         
  -4   8   3          5.77         13.34         3.47 o                         
  -3   8   3        383.53        365.40        12.84 o                         
  -2   8   3          1.76         13.57         3.42 o                         
  -1   8   3        479.81        486.23         5.43 o                         
   0   8   3          0.02          5.31         3.35 o                         
   1   8   3         48.74         68.44         4.25 o                         
   2   8   3          0.38         -0.72         3.59 o                         
   3   8   3         74.60         66.45         3.81 o                         
   4   8   3          0.89          4.84         4.19 o                         
   5   8   3          7.20          0.94         3.86 o                         
   6   8   3          7.21         -0.65         4.92 o                         
  -6   9   3          0.50          2.00         4.93 o                         
  -5   9   3         49.02         74.98         4.64 o                         
  -4   9   3        225.10        246.76         4.63 o                         
  -3   9   3         44.57         42.66         3.44 o                         
  -2   9   3        200.53        217.63         4.40 o                         
  -1   9   3          0.02          4.50         3.57 o                         
   0   9   3         69.62         78.93         3.35 o                         
   1   9   3          7.39          9.77         4.32 o                         
   2   9   3         61.53         56.80         3.76 o                         
   3   9   3         17.17         30.71         3.65 o                         
   4   9   3         57.26         66.81         5.07 o                         
   5   9   3          0.00         -5.51         5.51 o                         
  -5  10   3          0.77          3.35         4.85 o                         
  -4  10   3          4.10          9.13         3.95 o                         
  -3  10   3         59.46         75.62         3.89 o                         
  -2  10   3          0.19          7.90         3.69 o                         
  -1  10   3        106.32        119.85         6.94 o                         
   0  10   3          3.31          3.17         3.70 o                         
   1  10   3         26.61         39.05         5.09 o                         
   2  10   3          0.45          8.97         4.48 o                         
   3  10   3          2.13          0.31         4.51 o                         
   4  10   3          9.43          7.39         7.34 o                         
  -2  11   3          5.44         -4.10         4.54 o                         
  -1  11   3         14.74         19.58         4.86 o                         
   0  11   3          4.63          9.20         4.77 o                         
 -10   0   4       1381.95       1372.79        22.49 o                         
  -8   0   4         64.11         79.88         8.02 o                         
  -6   0   4       2147.10       2450.43        25.33 o                         
   0   0   4        122.21        105.21         6.13 o                         
   2   0   4       3396.32       3656.92        15.52 o                         
   4   0   4        430.06        422.36         6.72 o                         
   6   0   4          1.44          3.25         4.69 o                         
   8   0   4        268.67        267.47         7.41 o                         
 -11   1   4        152.00        151.53         6.30 o                         
 -10   1   4         15.27         14.10         4.87 o                         
  -9   1   4         27.21         29.88         4.41 o                         
  -8   1   4        293.70        287.53         5.99 o                         
  -7   1   4        609.20        623.55         7.34 o                         
  -6   1   4         23.02         25.84         5.36 o                         
  -5   1   4         34.04         35.88         6.91 o                         
  -4   1   4        184.75        143.04         6.05 o                         
  -3   1   4        961.34        897.48        10.96 o                         
  -2   1   4        661.57        729.40         7.04 o                         
  -1   1   4        203.90        197.65         4.85 o                         
   0   1   4        227.44        227.21         4.40 o                         
   1   1   4       3460.60       3678.89        11.61 o                         
   2   1   4        267.08        294.71         5.85 o                         
   3   1   4       1909.53       1927.75        30.07 o                         
   4   1   4         83.97         73.97         3.25 o                         
   5   1   4          0.43          7.23         3.07 o                         
   6   1   4         58.40         65.86         3.86 o                         
   7   1   4        216.52        224.81         6.22 o                         
   8   1   4         23.80         27.45         3.78 o                         
   9   1   4        983.80       1025.80        11.42 o                         
 -11   2   4         35.84         33.53         5.93 o                         
 -10   2   4        701.94        712.60         7.50 o                         
  -9   2   4        170.00        164.64         4.75 o                         
  -8   2   4         63.32         59.78         5.32 o                         
  -7   2   4          3.46          8.39         3.93 o                         
  -6   2   4       1526.18       1648.82        11.12 o                         
  -5   2   4       1192.93       1188.02         9.83 o                         
  -4   2   4        670.75        708.43         7.79 o                         
  -3   2   4         80.72         93.06         3.62 o                         
  -2   2   4       4586.32       4989.31        61.02 o                         
  -1   2   4        301.11        264.30         4.23 o                         
   0   2   4        128.04        115.96         3.61 o                         
   1   2   4        441.08        548.77         9.72 o                         
   2   2   4        663.39        636.45        10.88 o                         
   3   2   4        973.02        956.27        18.51 o                         
   4   2   4         45.29         37.54         3.13 o                         
   5   2   4          1.16          0.08         2.71 o                         
   6   2   4        102.30        119.81         4.34 o                         
   7   2   4        389.28        407.08         7.71 o                         
   8   2   4        122.36        129.45         5.71 o                         
   9   2   4        112.65        123.01         5.81 o                         
 -11   3   4          4.48          6.09         6.97 o                         
 -10   3   4          1.96          0.78         5.69 o                         
  -9   3   4          0.01          2.63         5.52 o                         
  -8   3   4        427.22        398.85         6.26 o                         
  -7   3   4        599.13        606.64         6.75 o                         
  -6   3   4         33.92         35.94         4.22 o                         
  -5   3   4         29.04         34.77         4.33 o                         
  -4   3   4       2417.05       2343.96        34.13 o                         
  -3   3   4        593.95        676.41         8.31 o                         
  -2   3   4       1170.86       1137.10         6.39 o                         
  -1   3   4         27.36         50.14         2.86 o                         
   0   3   4        109.92        118.51         2.77 o                         
   1   3   4       2730.62       2839.61        32.97 o                         
   2   3   4        924.74        927.67        15.95 o                         
   3   3   4        957.82        910.56        19.32 o                         
   4   3   4        321.13        296.52         4.96 o                         
   5   3   4         91.62         82.49         3.49 o                         
   6   3   4        124.94        132.01         4.79 o                         
   7   3   4         31.81         39.47         3.31 o                         
   8   3   4          2.85          3.62         4.68 o                         
   9   3   4        139.69        133.23         4.89 o                         
 -10   4   4         22.68         20.70         6.15 o                         
  -9   4   4        164.69        166.33         5.80 o                         
  -8   4   4        436.44        378.60         5.79 o                         
  -7   4   4         24.23         24.51         4.42 o                         
  -6   4   4        104.83         92.79         4.05 o                         
  -5   4   4       1569.59       1453.97        11.30 o                         
  -4   4   4        196.49        184.93         3.84 o                         
  -3   4   4        486.29        469.15         7.83 o                         
  -2   4   4        472.43        557.14         4.95 o                         
  -1   4   4       1733.99       1612.46        18.20 o                         
   0   4   4        110.93        105.90         2.95 o                         
   1   4   4        233.86        199.05         3.71 o                         
   2   4   4          0.43          1.49         2.51 o                         
   3   4   4       1061.37        974.89        12.47 o                         
   4   4   4         39.88         40.73         2.93 o                         
   5   4   4         16.40         13.95         3.71 o                         
   6   4   4        101.34        109.47         3.39 o                         
   7   4   4        585.37        631.94         7.81 o                         
   8   4   4          7.53         13.38         5.50 o                         
   9   4   4        313.91        324.28        11.95 o                         
 -10   5   4         27.45         24.85         6.18 o                         
  -9   5   4         10.00         13.60         5.25 o                         
  -8   5   4          0.48          1.79         4.25 o                         
  -7   5   4         39.46         43.58         4.24 o                         
  -6   5   4         27.20         26.38         3.88 o                         
  -5   5   4        121.71        113.07         4.15 o                         
  -4   5   4       3122.44       3002.50        26.29 o                         
  -3   5   4        264.35        284.40         4.18 o                         
  -2   5   4          9.44          8.94         2.89 o                         
  -1   5   4          0.22          1.24         3.09 o                         
   0   5   4        112.25         98.81         3.21 o                         
   1   5   4          2.37          8.38         2.78 o                         
   2   5   4        357.11        341.40         4.85 o                         
   3   5   4         18.74         23.16         3.28 o                         
   4   5   4        426.45        392.86         6.29 o                         
   5   5   4         37.77         37.64         2.99 o                         
   6   5   4         74.83         90.13         3.54 o                         
   7   5   4          3.14          1.99         4.27 o                         
   8   5   4         46.34         42.02         4.99 o                         
  -9   6   4         64.84         54.58         5.71 o                         
  -8   6   4         98.72         95.26         4.57 o                         
  -7   6   4         37.60         26.89         4.87 o                         
  -6   6   4         97.73         88.82         4.44 o                         
  -5   6   4        446.06        440.11         4.83 o                         
  -4   6   4        116.84        103.55         3.32 o                         
  -3   6   4        755.48        744.18        16.17 o                         
  -2   6   4         60.71         66.33         2.88 o                         
  -1   6   4        533.63        514.04         7.63 o                         
   0   6   4          1.00          2.41         2.77 o                         
   1   6   4        345.60        355.57         7.86 o                         
   2   6   4         40.62         40.20         3.06 o                         
   3   6   4        485.23        428.25         7.02 o                         
   4   6   4        122.20        112.69         3.84 o                         
   5   6   4         28.63         26.99         3.05 o                         
   6   6   4         78.58         88.47         3.57 o                         
   7   6   4        238.64        252.47         5.15 o                         
   8   6   4          1.49          4.78         7.44 o                         
  -9   7   4          0.33         -0.30         7.38 o                         
  -8   7   4         12.64          5.09         5.79 o                         
  -7   7   4        117.81        122.61         5.22 o                         
  -6   7   4         68.18         82.71         4.98 o                         
  -5   7   4          1.60          3.87         2.90 o                         
  -4   7   4        709.60        662.37        12.14 o                         
  -3   7   4         24.99         25.82         3.28 o                         
  -2   7   4          9.92          6.46         3.50 o                         
  -1   7   4         40.84         62.44         3.95 o                         
   0   7   4        100.43        113.96         3.89 o                         
   1   7   4       1014.30        976.08        15.03 o                         
   2   7   4         36.55         37.14         3.50 o                         
   3   7   4         64.85         80.69         4.27 o                         
   4   7   4         99.32         72.56         3.30 o                         
   5   7   4          0.03          4.20         3.54 o                         
   6   7   4         31.10         31.24         4.64 o                         
   7   7   4          5.53         12.73         3.71 o                         
  -8   8   4          5.94          5.15         6.40 o                         
  -7   8   4          0.21          2.71         5.54 o                         
  -6   8   4         87.04         93.58         5.05 o                         
  -5   8   4          8.25         10.20         3.42 o                         
  -4   8   4        241.54        235.07         4.10 o                         
  -3   8   4         65.49         76.48         2.96 o                         
  -2   8   4        127.26        146.21         7.29 o                         
  -1   8   4         21.70         21.81         3.37 o                         
   0   8   4         19.02         21.97         3.66 o                         
   1   8   4          0.19         -3.34         3.34 o                         
   2   8   4         32.16         38.40         3.68 o                         
   3   8   4         82.00         67.69         3.55 o                         
   4   8   4        108.55        101.05         4.96 o                         
   5   8   4         18.20         26.77         4.60 o                         
   6   8   4        141.41        139.99         5.15 o                         
  -6   9   4          5.39          6.11         4.57 o                         
  -5   9   4         11.09         11.18         4.54 o                         
  -4   9   4          0.00          2.28         3.58 o                         
  -3   9   4         19.06         18.75         3.90 o                         
  -2   9   4         15.46         35.28         3.29 o                         
  -1   9   4          5.69          1.38         4.25 o                         
   0   9   4          7.85         30.71         4.80 o                         
   1   9   4        603.03        645.85        11.39 o                         
   2   9   4         13.07         11.34         3.91 o                         
   3   9   4         24.09         34.80         4.23 o                         
   4   9   4          0.43          0.43         4.49 o                         
   5   9   4          2.07          3.66         5.14 o                         
  -5  10   4          9.79          9.60         5.24 o                         
  -4  10   4          7.45          6.82         3.94 o                         
  -3  10   4          0.48          0.56         3.90 o                         
  -2  10   4         19.11         17.44         4.23 o                         
  -1  10   4          0.71          4.08         4.48 o                         
   0  10   4         16.41         22.22         5.00 o                         
   1  10   4          4.65         17.17         4.54 o                         
   2  10   4         36.06         37.70         5.08 o                         
   3  10   4          0.20          2.17         5.52 o                         
 -11   0   5          1.09          0.50         9.71 o                         
  -9   0   5          6.02          8.20         9.37 o                         
  -3   0   5        138.13        216.84         8.48 o                         
  -1   0   5       1420.91       1513.90        25.96 o                         
   1   0   5         86.31         82.33         4.88 o                         
   3   0   5       1088.61       1150.36         8.37 o                         
   5   0   5       1443.93       1383.73         9.23 o                         
   7   0   5          2.98          4.42         5.29 o                         
   9   0   5        233.44        250.52         7.32 o                         
 -11   1   5         83.67         84.35         9.15 o                         
 -10   1   5         20.16         26.34         7.48 o                         
  -9   1   5         97.18        103.42         8.37 o                         
  -8   1   5       4102.48       4091.19        29.69 o                         
  -7   1   5          0.95          2.10         7.98 o                         
  -6   1   5        370.19        362.24         9.64 o                         
  -5   1   5        126.63         97.83         8.87 o                         
  -4   1   5       2849.03       3003.37        81.14 o                         
  -3   1   5       1599.11       1785.77        23.52 o                         
  -2   1   5       3797.26       4004.43        24.36 o                         
  -1   1   5        288.89        341.41         7.99 o                         
   0   1   5       2419.52       2505.13        49.44 o                         
   1   1   5        440.15        473.52         5.96 o                         
   2   1   5         27.85         20.33         3.88 o                         
   3   1   5          0.02          0.06         3.05 o                         
   4   1   5       1577.56       1621.37        22.63 o                         
   5   1   5        145.61        130.93         4.48 o                         
   6   1   5        306.98        306.90         4.36 o                         
   7   1   5         30.20         35.28         3.90 o                         
   8   1   5         15.90         15.64         4.74 o                         
   9   1   5         28.08         22.12         4.64 o                         
 -11   2   5          4.78          4.75         8.22 o                         
 -10   2   5        665.63        686.69        10.64 o                         
  -9   2   5          1.05          3.05         6.97 o                         
  -8   2   5        111.34        116.76         8.11 o                         
  -7   2   5        228.78        252.62         8.15 o                         
  -6   2   5          2.92          5.17         5.80 o                         
  -5   2   5        521.54        542.86         7.59 o                         
  -4   2   5          0.45          1.37         4.11 o                         
  -3   2   5        366.74        403.09         5.64 o                         
  -2   2   5       2562.15       2499.64        15.92 o                         
  -1   2   5         64.17         51.85         3.42 o                         
   0   2   5       1693.52       1722.62        11.76 o                         
   1   2   5        479.24        555.21         5.51 o                         
   2   2   5        171.52        196.34         4.00 o                         
   3   2   5        576.26        582.51        11.84 o                         
   4   2   5        505.11        469.06         4.67 o                         
   5   2   5        445.41        411.03         4.30 o                         
   6   2   5         15.03         17.97         3.28 o                         
   7   2   5         19.32         16.74         4.72 o                         
   8   2   5         35.19         38.51         4.00 o                         
   9   2   5        137.36        140.74         5.94 o                         
 -11   3   5        165.39        171.35         9.64 o                         
 -10   3   5         10.12         10.36         7.66 o                         
  -9   3   5        326.22        331.98         7.51 o                         
  -8   3   5         59.86         60.64         5.41 o                         
  -7   3   5          0.58          1.04         4.96 o                         
  -6   3   5        463.34        417.75         6.22 o                         
  -5   3   5        583.44        538.43         5.77 o                         
  -4   3   5        891.77        850.32         7.46 o                         
  -3   3   5       1182.11       1196.89         7.71 o                         
  -2   3   5        340.87        344.56         5.15 o                         
  -1   3   5         40.53         57.43         2.79 o                         
   0   3   5        601.96        629.64         6.65 o                         
   1   3   5       1045.19       1119.11        37.19 o                         
   2   3   5        293.04        284.00         4.55 o                         
   3   3   5         62.03         45.11         3.24 o                         
   4   3   5        565.16        539.62         6.09 o                         
   5   3   5        695.07        637.68         4.79 o                         
   6   3   5        332.18        328.86         7.48 o                         
   7   3   5         37.30         41.17         3.91 o                         
   8   3   5         17.40         21.36         4.56 o                         
 -10   4   5        712.66        726.21         9.58 o                         
  -9   4   5          0.89          3.96         5.21 o                         
  -8   4   5         79.14         76.07         4.81 o                         
  -7   4   5        270.93        267.43         5.60 o                         
  -6   4   5         17.51         11.47         4.22 o                         
  -5   4   5          1.18          3.81         2.91 o                         
  -4   4   5         83.79         83.33         3.69 o                         
  -3   4   5        143.99        141.08         3.70 o                         
  -2   4   5       4533.84       4427.09       109.60 o                         
  -1   4   5        119.09        150.23         3.72 o                         
   0   4   5       1743.21       1712.77        50.71 o                         
   1   4   5         69.30        110.52         3.41 o                         
   2   4   5          3.90          3.72         3.08 o                         
   3   4   5         48.45         52.01         2.92 o                         
   4   4   5        413.74        396.31        10.25 o                         
   5   4   5          1.26         -0.16         4.01 o                         
   6   4   5        188.81        185.66         6.86 o                         
   7   4   5         45.38         38.18         3.69 o                         
   8   4   5        106.68         93.72         5.14 o                         
 -10   5   5          2.70          2.68         6.14 o                         
  -9   5   5        116.83        105.11         5.63 o                         
  -8   5   5        343.84        321.50         6.24 o                         
  -7   5   5         44.84         40.97         4.59 o                         
  -6   5   5        293.78        274.68         5.54 o                         
  -5   5   5        152.77        142.81         3.51 o                         
  -4   5   5         55.38         53.48         3.47 o                         
  -3   5   5          1.42          1.64         2.80 o                         
  -2   5   5        101.98         94.24         3.41 o                         
  -1   5   5         66.96         65.14         3.55 o                         
   0   5   5         21.59         28.42         2.89 o                         
   1   5   5        383.71        368.04         7.33 o                         
   2   5   5         29.11         32.60         3.04 o                         
   3   5   5        165.46        150.96         3.45 o                         
   4   5   5          1.72          0.48         2.73 o                         
   5   5   5        467.69        433.37        12.27 o                         
   6   5   5          5.61         10.80         3.87 o                         
   7   5   5          2.14         -0.01         4.53 o                         
   8   5   5          0.32          2.48         5.22 o                         
  -9   6   5          3.56          3.16         5.80 o                         
  -8   6   5         46.11         41.61         5.09 o                         
  -7   6   5         11.40         29.70         4.96 o                         
  -6   6   5         10.02          5.18         4.11 o                         
  -5   6   5         55.97         55.12         3.62 o                         
  -4   6   5         18.44         12.67         3.55 o                         
  -3   6   5          7.62         11.04         2.81 o                         
  -2   6   5       1747.23       1639.70        23.97 o                         
  -1   6   5        126.62        122.52         3.44 o                         
   0   6   5        551.46        516.52        11.26 o                         
   1   6   5        127.20        135.58         3.24 o                         
   2   6   5        191.91        196.98         3.54 o                         
   3   6   5         73.18         63.38         3.12 o                         
   4   6   5         77.82         94.66         3.82 o                         
   5   6   5          3.80          4.32         3.34 o                         
   6   6   5        320.33        291.68         6.99 o                         
   7   6   5          9.81          5.04         3.95 o                         
  -8   7   5        121.79        119.50         5.35 o                         
  -7   7   5         45.54         30.76         4.15 o                         
  -6   7   5         16.60         18.43         4.32 o                         
  -5   7   5          0.68          0.09         3.06 o                         
  -4   7   5         46.06         42.49         2.74 o                         
  -3   7   5          0.11          3.22         2.95 o                         
  -2   7   5        138.31        133.73         3.57 o                         
  -1   7   5          3.56          4.01         3.34 o                         
   0   7   5          8.48         24.02         4.20 o                         
   1   7   5        201.67        170.06         4.00 o                         
   2   7   5         24.25         21.00         3.37 o                         
   3   7   5         51.10         41.02         3.40 o                         
   4   7   5        173.82        177.10         4.28 o                         
   5   7   5         86.74         77.66         3.34 o                         
   6   7   5        351.83        370.57         7.97 o                         
  -7   8   5         61.11         68.19         5.23 o                         
  -6   8   5          8.90          8.39         3.98 o                         
  -5   8   5         51.99         52.24         3.34 o                         
  -4   8   5         31.06         47.98         3.31 o                         
  -3   8   5          8.20          9.69         3.39 o                         
  -2   8   5         63.99         57.82         3.40 o                         
  -1   8   5         11.88         12.97         3.02 o                         
   0   8   5         65.66         88.72         3.89 o                         
   1   8   5        119.84        143.51         4.27 o                         
   2   8   5         47.30         75.67         4.09 o                         
   3   8   5        206.90        210.72         7.74 o                         
   4   8   5          1.59          3.46         4.86 o                         
   5   8   5          5.88         10.26         4.94 o                         
  -6   9   5         12.74         13.62         4.61 o                         
  -5   9   5          2.73          1.93         4.21 o                         
  -4   9   5         75.39         88.24         4.24 o                         
  -3   9   5         42.15         42.56         4.00 o                         
  -2   9   5         33.68         36.00         3.95 o                         
  -1   9   5         22.91         46.49         3.49 o                         
   0   9   5          4.68          7.19         4.78 o                         
   1   9   5         43.20         35.63         4.41 o                         
   2   9   5          4.78          1.23         4.50 o                         
   3   9   5          0.19         -1.07         4.53 o                         
   4   9   5         62.83         58.56         5.84 o                         
  -4  10   5         31.36         37.84         3.57 o                         
  -3  10   5          2.35          5.53         3.68 o                         
  -2  10   5         32.83         43.27         4.05 o                         
  -1  10   5          0.47         -0.73         4.93 o                         
   0  10   5          5.27          7.56         4.99 o                         
   1  10   5          0.01         -0.34         4.95 o                         
   2  10   5          2.35          7.80         4.75 o                         
  -4   0   6        479.27        486.06        14.72 o                         
  -2   0   6       6460.67       6808.71        74.54 o                         
   0   0   6       2441.15       2352.04       116.36 o                         
   2   0   6       2453.06       2607.74       157.66 o                         
   4   0   6         66.98         70.61         3.92 o                         
   6   0   6        280.83        303.25        13.86 o                         
   8   0   6        780.57        811.09        54.89 o                         
  -5   1   6       1951.12       1962.66        39.63 o                         
  -4   1   6          0.03          0.88         5.29 o                         
  -3   1   6          2.69         10.15         4.08 o                         
  -2   1   6         11.81          7.73         2.99 o                         
  -1   1   6         34.37         23.78         2.87 o                         
   0   1   6        258.01        273.57         4.30 o                         
   1   1   6        556.86        515.49        10.92 o                         
   2   1   6        412.41        431.45         9.39 o                         
   3   1   6        331.89        337.58         4.18 o                         
   4   1   6         13.43         15.61         2.95 o                         
   5   1   6        208.26        233.41         4.20 o                         
   6   1   6         15.85         19.73         3.03 o                         
   7   1   6          0.17          2.89         3.78 o                         
   8   1   6         15.15         15.88         4.98 o                         
 -11   2   6        185.11        180.34        15.22 o                         
 -10   2   6        309.22        322.84        12.75 o                         
  -9   2   6          2.06          0.20         7.00 o                         
  -8   2   6        446.37        472.90         9.64 o                         
  -7   2   6        255.21        257.02         8.38 o                         
  -6   2   6       1340.39       1272.55        14.76 o                         
  -5   2   6         14.09          6.42         5.90 o                         
  -4   2   6        430.83        410.50         6.56 o                         
  -3   2   6       1205.22       1183.97        11.69 o                         
  -2   2   6       4023.03       4182.41        28.16 o                         
  -1   2   6        630.97        665.13         6.78 o                         
   0   2   6        964.03        959.39        23.68 o                         
   1   2   6        968.56        964.72        14.41 o                         
   2   2   6        151.13        167.38         5.93 o                         
   3   2   6         34.86         28.09         3.36 o                         
   4   2   6         49.69         43.48         3.01 o                         
   5   2   6        431.31        400.31         6.64 o                         
   6   2   6        181.96        169.92         3.49 o                         
   7   2   6        407.11        395.19         5.67 o                         
   8   2   6        398.82        401.07        14.40 o                         
 -10   3   6         50.56         47.96         9.80 o                         
  -9   3   6        125.54        138.30         9.01 o                         
  -8   3   6       1502.08       1482.17        23.62 o                         
  -7   3   6          8.85          9.64         5.19 o                         
  -6   3   6        144.19        133.44         4.53 o                         
  -5   3   6         92.00        128.05         4.13 o                         
  -4   3   6          9.04         10.28         4.14 o                         
  -3   3   6        111.10        105.46         3.94 o                         
  -2   3   6        308.89        281.41         4.13 o                         
  -1   3   6        170.47        165.71         3.68 o                         
   0   3   6       1283.47       1217.94        28.31 o                         
   1   3   6        758.67        716.35        19.74 o                         
   2   3   6       2088.34       2120.51        31.38 o                         
   3   3   6        498.64        518.98         4.83 o                         
   4   3   6        209.65        221.55         3.61 o                         
   5   3   6        138.98        154.37         4.72 o                         
   6   3   6         38.97         48.13         4.34 o                         
   7   3   6          1.06          3.89         3.82 o                         
   8   3   6         59.24         47.05         5.08 o                         
 -10   4   6         20.66         18.44         7.97 o                         
  -9   4   6          1.03          0.55         6.01 o                         
  -8   4   6          6.57         10.78         5.72 o                         
  -7   4   6        749.04        712.76         7.10 o                         
  -6   4   6         11.97         10.73         4.11 o                         
  -5   4   6         65.37         66.96         3.42 o                         
  -4   4   6        199.08        178.10         4.59 o                         
  -3   4   6          4.78          3.89         3.32 o                         
  -2   4   6        656.69        656.38         8.75 o                         
  -1   4   6        370.70        350.23         5.00 o                         
   0   4   6         22.02         22.31         2.89 o                         
   1   4   6        862.96        828.03        26.30 o                         
   2   4   6        512.81        453.04        12.20 o                         
   3   4   6          2.78          1.29         3.19 o                         
   4   4   6         68.60         57.74         4.20 o                         
   5   4   6        308.48        279.56         6.68 o                         
   6   4   6         34.31         31.03         4.77 o                         
   7   4   6        279.78        276.65         7.54 o                         
 -10   5   6          2.62          3.85         7.90 o                         
  -9   5   6          1.72          0.22         6.57 o                         
  -8   5   6        650.79        625.16        10.05 o                         
  -7   5   6          2.35          6.57         3.62 o                         
  -6   5   6        223.52        215.88         4.22 o                         
  -5   5   6        141.29        132.30         3.95 o                         
  -4   5   6         20.68         13.86         3.26 o                         
  -3   5   6        106.05        101.56         3.96 o                         
  -2   5   6        554.01        529.32         7.33 o                         
  -1   5   6          4.09         10.13         3.67 o                         
   0   5   6       1234.06       1148.18        16.57 o                         
   1   5   6         27.70         27.43         2.64 o                         
   2   5   6       1143.07       1063.01        14.21 o                         
   3   5   6        102.95        106.96         3.91 o                         
   4   5   6        304.70        314.68         9.89 o                         
   5   5   6          5.55          5.93         3.62 o                         
   6   5   6        412.11        457.16         7.33 o                         
   7   5   6          1.07          3.02         4.51 o                         
  -9   6   6          4.85          8.17         5.77 o                         
  -8   6   6          0.27          0.53         4.54 o                         
  -7   6   6        344.30        314.49         9.15 o                         
  -6   6   6         93.05         93.48         3.91 o                         
  -5   6   6         60.22         58.71         3.30 o                         
  -4   6   6          0.72         -0.90         3.13 o                         
  -3   6   6         84.34         96.71         4.49 o                         
  -2   6   6          0.32          5.81         3.09 o                         
  -1   6   6          1.52          1.25         3.18 o                         
   0   6   6        301.23        292.65         8.91 o                         
   1   6   6        118.28         95.53         3.37 o                         
   2   6   6         64.46         53.27         3.22 o                         
   3   6   6         76.39         69.20         3.20 o                         
   4   6   6         98.94         97.51         3.83 o                         
   5   6   6         11.02          9.89         3.87 o                         
   6   6   6          5.69          1.52         4.58 o                         
  -8   7   6         73.61         68.68         4.76 o                         
  -7   7   6         25.96         22.47         4.33 o                         
  -6   7   6         85.08        101.53         4.54 o                         
  -5   7   6        199.21        232.29         4.30 o                         
  -4   7   6         78.88         75.27         3.58 o                         
  -3   7   6        119.86        124.97         4.16 o                         
  -2   7   6         46.07         36.39         3.76 o                         
  -1   7   6         52.51         55.28         4.19 o                         
   0   7   6        438.57        428.00         5.26 o                         
   1   7   6        131.73        119.95         3.86 o                         
   2   7   6        210.98        201.87         8.48 o                         
   3   7   6         11.93         25.93         3.24 o                         
   4   7   6        103.19        122.99         3.66 o                         
   5   7   6         48.12         41.11         5.05 o                         
   6   7   6         76.09         85.47         6.68 o                         
  -7   8   6         17.75          7.69         4.60 o                         
  -6   8   6         64.26         76.04         5.15 o                         
  -5   8   6          1.13         -1.28         3.20 o                         
  -4   8   6        103.14        103.57         3.69 o                         
  -3   8   6         22.45         14.28         4.27 o                         
  -2   8   6         49.59         56.53         4.97 o                         
  -1   8   6         40.21         45.78         4.32 o                         
   0   8   6        151.99        183.56         5.29 o                         
   1   8   6          0.95         -3.21         4.18 o                         
   2   8   6         20.12         17.19         4.32 o                         
   3   8   6         24.76         19.89         3.80 o                         
   4   8   6         11.16         16.70         5.52 o                         
   5   8   6          0.26         -4.80         9.19 o                         
  -6   9   6          5.60          2.93         5.75 o                         
  -5   9   6        115.71        122.66         4.27 o                         
  -4   9   6         43.85         38.90         4.02 o                         
  -3   9   6         55.10         53.39         4.27 o                         
  -2   9   6         34.75         54.12         4.44 o                         
  -1   9   6         23.46         19.03         3.93 o                         
   0   9   6          7.25          6.95         3.58 o                         
   1   9   6         21.83         18.93         4.53 o                         
   2   9   6          4.03         11.34         4.94 o                         
   3   9   6         15.76         12.74         4.98 o                         
  -3  10   6         49.16         21.54         5.19 o                         
  -2  10   6         13.65         18.90         5.09 o                         
  -1  10   6          0.02          0.30         4.97 o                         
   0  10   6         26.64         33.01         4.78 o                         
   1  10   6          8.67         10.35        12.80 o                         
  -3   0   7       6488.80       7051.38        83.87 o                         
  -1   0   7         58.59         50.97         4.10 o                         
   1   0   7       2101.04       2199.16        77.07 o                         
   3   0   7        979.80        890.85        11.02 o                         
   5   0   7        292.49        304.97         6.62 o                         
   7   0   7         71.79         74.96         6.37 o                         
  -5   1   7        595.14        592.81        13.55 o                         
  -4   1   7        442.04        416.71         7.20 o                         
  -3   1   7        504.57        535.68         7.67 o                         
  -2   1   7        812.56        840.42        12.98 o                         
  -1   1   7         26.67         22.45         3.81 o                         
   0   1   7       1879.89       1855.81        36.53 o                         
   1   1   7        104.57        107.45         3.72 o                         
   2   1   7       2920.73       2872.65        69.50 o                         
   3   1   7         25.94         23.33         3.22 o                         
   4   1   7        225.62        249.84         4.39 o                         
   5   1   7         66.98         65.51         3.40 o                         
   6   1   7          6.16          7.98         3.58 o                         
   7   1   7         70.70         64.86         5.57 o                         
   8   1   7         86.02         90.66         5.80 o                         
  -8   2   7        155.98        134.14        21.58 o                         
  -7   2   7        630.74        682.89        15.56 o                         
  -6   2   7       1329.04       1265.93        20.75 o                         
  -5   2   7        415.56        400.92        11.90 o                         
  -4   2   7         10.07          9.32         4.13 o                         
  -3   2   7       1627.78       1732.93         9.11 o                         
  -2   2   7         96.24         92.29         3.50 o                         
  -1   2   7         95.97         87.25         3.68 o                         
   0   2   7        497.56        446.70         9.21 o                         
   1   2   7        893.36        882.14         6.92 o                         
   2   2   7        889.40        837.68        20.44 o                         
   3   2   7        455.35        425.79         4.35 o                         
   4   2   7        441.27        421.84        11.28 o                         
   5   2   7        152.63        167.22         3.48 o                         
   6   2   7        179.81        190.85         5.12 o                         
   7   2   7         12.40         10.35         5.06 o                         
 -10   3   7         21.41         24.96         9.15 o                         
  -9   3   7        243.26        233.54         8.53 o                         
  -8   3   7        211.43        206.53         8.98 o                         
  -7   3   7         82.20         71.69         7.55 o                         
  -6   3   7         79.54        106.58         8.09 o                         
  -5   3   7       1614.48       1524.49        13.39 o                         
  -4   3   7          5.30          2.44         3.70 o                         
  -3   3   7        817.33        821.32         7.77 o                         
  -2   3   7         29.33         26.77         3.17 o                         
  -1   3   7         14.20         11.45         3.38 o                         
   0   3   7        535.56        508.26        13.64 o                         
   1   3   7        458.93        445.09         7.35 o                         
   2   3   7         95.62         85.65         3.46 o                         
   3   3   7        426.20        406.03         6.13 o                         
   4   3   7         51.36         65.17         3.48 o                         
   5   3   7        303.97        311.18        15.69 o                         
   6   3   7          2.77         -0.96         4.24 o                         
   7   3   7        124.16        107.49         5.14 o                         
 -10   4   7          2.33         -0.05         7.28 o                         
  -9   4   7         18.07         14.36         6.29 o                         
  -8   4   7        166.49        157.51         7.45 o                         
  -7   4   7         25.01         20.45         5.03 o                         
  -6   4   7        891.98        819.77        11.99 o                         
  -5   4   7         92.94         81.52         5.09 o                         
  -4   4   7        190.22        170.04         4.36 o                         
  -3   4   7         13.11          9.92         3.73 o                         
  -2   4   7         19.98         29.21         2.93 o                         
  -1   4   7        221.49        201.06         3.62 o                         
   0   4   7        376.12        332.76         3.74 o                         
   1   4   7         47.16         35.23         3.04 o                         
   2   4   7        399.69        370.44         5.06 o                         
   3   4   7          0.05          2.64         3.66 o                         
   4   4   7        301.74        289.31         8.22 o                         
   5   4   7          0.55         -2.93         3.87 o                         
   6   4   7        132.10        127.39         6.11 o                         
   7   4   7          7.79         -1.46         4.98 o                         
  -9   5   7        112.59        132.00         7.39 o                         
  -8   5   7         50.60         47.61         4.92 o                         
  -7   5   7          1.66          1.31         4.56 o                         
  -6   5   7         41.59         36.07         3.76 o                         
  -5   5   7       1002.01        959.45         7.56 o                         
  -4   5   7        108.47        124.68         4.25 o                         
  -3   5   7         13.17         14.48         4.32 o                         
  -2   5   7          1.78          6.86         3.65 o                         
  -1   5   7         14.15         14.83         3.57 o                         
   0   5   7         43.82         47.35         3.01 o                         
   1   5   7        310.09        294.85         3.96 o                         
   2   5   7         61.89         73.72         4.87 o                         
   3   5   7        614.56        576.21         6.62 o                         
   4   5   7          1.63          2.49         3.87 o                         
   5   5   7        135.86        147.74         5.84 o                         
   6   5   7          1.05          1.00         4.18 o                         
  -9   6   7         26.90         21.78         5.97 o                         
  -8   6   7         67.02         55.32         4.82 o                         
  -7   6   7         31.59         20.95         3.86 o                         
  -6   6   7         62.61         58.66         4.06 o                         
  -5   6   7          1.46          3.34         2.85 o                         
  -4   6   7        365.85        369.69         5.28 o                         
  -3   6   7        137.75        143.36         6.04 o                         
  -2   6   7         27.55         31.33         3.82 o                         
  -1   6   7         16.08         21.12         3.73 o                         
   0   6   7         44.38         46.34         3.76 o                         
   1   6   7          2.80          7.74         3.24 o                         
   2   6   7         12.88         15.15         2.87 o                         
   3   6   7        135.41        130.45         4.87 o                         
   4   6   7         84.33         76.59         4.06 o                         
   5   6   7         19.04         24.13         4.98 o                         
   6   6   7         85.73         86.52         4.40 o                         
  -8   7   7          0.26          1.68         4.85 o                         
  -7   7   7         24.55         38.36         5.08 o                         
  -6   7   7         37.72         46.67         4.16 o                         
  -5   7   7        395.38        368.84         9.95 o                         
  -4   7   7         50.78         58.24         4.91 o                         
  -3   7   7          0.11          2.34         3.60 o                         
  -2   7   7         70.48         86.47         4.26 o                         
  -1   7   7         33.27         35.94         3.43 o                         
   0   7   7         49.78         42.21         3.21 o                         
   1   7   7         12.30         13.16         4.27 o                         
   2   7   7         15.16         23.06         3.20 o                         
   3   7   7        120.97        103.82         4.08 o                         
   4   7   7          6.03          6.88         4.15 o                         
   5   7   7          3.72          6.22         5.20 o                         
  -7   8   7          5.85          5.19         5.73 o                         
  -6   8   7          0.51         -1.50         4.72 o                         
  -5   8   7         19.11         12.79         3.96 o                         
  -4   8   7         67.11         73.47         4.48 o                         
  -3   8   7         56.88         82.46         4.57 o                         
  -2   8   7         38.89         48.84         4.38 o                         
  -1   8   7         53.02         60.52         4.04 o                         
   0   8   7          5.20          1.59         4.70 o                         
   1   8   7          0.40          1.81         4.68 o                         
   2   8   7         18.24         14.89         5.04 o                         
   3   8   7         50.24         46.23         4.64 o                         
   4   8   7         29.69         31.86         5.23 o                         
  -5   9   7         48.54         38.04         4.77 o                         
  -4   9   7          4.53          2.01         5.01 o                         
  -3   9   7         33.96         51.30         5.10 o                         
  -2   9   7          9.67         11.06         5.53 o                         
  -1   9   7          0.54          4.80         4.20 o                         
   0   9   7        125.72        139.63         4.98 o                         
   1   9   7         33.41         20.06         5.59 o                         
   2   9   7         30.60         45.98         5.96 o                         
  -4   0   8         54.05         50.65         5.13 o                         
  -2   0   8          0.79          1.26         5.22 o                         
   0   0   8        199.65        200.77         5.19 o                         
   2   0   8         52.61         56.28         4.22 o                         
   4   0   8       1177.33       1086.40        12.63 o                         
   6   0   8         33.99         38.60         6.73 o                         
  -5   1   8       1262.10       1269.63        34.23 o                         
  -4   1   8         16.41         20.92         3.61 o                         
  -3   1   8       3040.35       3143.01        30.70 o                         
  -2   1   8          3.54          9.10         3.34 o                         
  -1   1   8       1381.74       1422.59        10.13 o                         
   0   1   8          0.28          1.49         3.59 o                         
   1   1   8        206.57        195.93         5.72 o                         
   2   1   8        169.66        144.76         4.43 o                         
   3   1   8       1534.46       1581.98        43.22 o                         
   4   1   8         32.73         34.86         4.10 o                         
   5   1   8        918.39        936.52        29.68 o                         
   6   1   8          4.99          4.39         3.82 o                         
   7   1   8        262.82        244.72         5.20 o                         
  -7   2   8        269.15        253.41        14.55 o                         
  -6   2   8         30.38         27.70         7.93 o                         
  -5   2   8          0.83          1.47         4.30 o                         
  -4   2   8         48.68         46.63         4.22 o                         
  -3   2   8       1867.01       1843.28        14.69 o                         
  -2   2   8        179.96        161.65         4.26 o                         
  -1   2   8        334.36        319.61         4.47 o                         
   0   2   8          0.19          2.21         2.74 o                         
   1   2   8         23.24         15.28         3.18 o                         
   2   2   8        158.43        162.38         3.85 o                         
   3   2   8        234.08        223.18         7.65 o                         
   4   2   8        394.82        409.69         9.68 o                         
   5   2   8         71.55         75.77         4.88 o                         
   6   2   8         26.27         33.14         4.45 o                         
   7   2   8        353.11        358.84         8.32 o                         
  -9   3   8        210.43        210.69        13.60 o                         
  -8   3   8        102.16        103.10        10.36 o                         
  -7   3   8        160.20        138.77         8.10 o                         
  -6   3   8       1054.96        962.62        29.62 o                         
  -5   3   8        343.24        316.44         6.15 o                         
  -4   3   8        122.44        120.73         4.32 o                         
  -3   3   8        218.81        211.76         4.13 o                         
  -2   3   8         95.01        123.38         3.60 o                         
  -1   3   8        154.28        173.05         3.75 o                         
   0   3   8         10.64         16.20         2.93 o                         
   1   3   8        175.38        151.26         3.68 o                         
   2   3   8        164.66        151.14         4.14 o                         
   3   3   8        402.93        379.31         5.77 o                         
   4   3   8        181.54        172.55         4.94 o                         
   5   3   8        211.55        209.17         8.33 o                         
   6   3   8          0.55          1.78         4.90 o                         
 -10   4   8          9.95          7.37        11.79 o                         
  -9   4   8        116.27        112.66         8.62 o                         
  -8   4   8        101.46         97.12         8.74 o                         
  -7   4   8         11.37         18.42         8.29 o                         
  -6   4   8          0.03         -0.24         4.66 o                         
  -5   4   8         24.82         24.21         4.36 o                         
  -4   4   8         42.43         47.78         4.38 o                         
  -3   4   8       2818.85       2772.02        29.31 o                         
  -2   4   8         58.57         46.34         2.90 o                         
  -1   4   8        702.71        675.42        13.66 o                         
   0   4   8        156.92        141.23         3.94 o                         
   1   4   8          2.30          6.54         4.14 o                         
   2   4   8        137.04        143.82         4.06 o                         
   3   4   8        609.49        597.87         7.09 o                         
   4   4   8          2.01          1.33         3.84 o                         
   5   4   8        104.61         99.23         3.64 o                         
   6   4   8          2.39          2.57         4.53 o                         
  -9   5   8         60.32         61.56         8.94 o                         
  -8   5   8         22.75         22.28         7.43 o                         
  -7   5   8         37.10         36.76         5.77 o                         
  -6   5   8        157.36        163.64         5.10 o                         
  -5   5   8         26.64         31.10         4.15 o                         
  -4   5   8         72.02         63.14         4.45 o                         
  -3   5   8         21.11         21.12         3.81 o                         
  -2   5   8        118.83        132.35         4.58 o                         
  -1   5   8         19.91         23.80         3.45 o                         
   0   5   8          0.16         -1.68         3.35 o                         
   1   5   8         25.24         27.61         3.16 o                         
   2   5   8          1.25         -0.34         3.27 o                         
   3   5   8          5.34          5.45         3.61 o                         
   4   5   8        106.00         95.72         3.22 o                         
   5   5   8         15.77         10.57         3.95 o                         
   6   5   8         47.91         45.54         5.32 o                         
  -8   6   8          2.40          2.03         6.07 o                         
  -7   6   8        139.58        146.72         5.83 o                         
  -6   6   8         11.45         12.56         4.32 o                         
  -5   6   8         16.04         23.31         4.35 o                         
  -4   6   8          0.13          4.08         3.59 o                         
  -3   6   8        911.78        900.59        15.57 o                         
  -2   6   8        148.94        151.08         4.16 o                         
  -1   6   8        469.15        507.55         5.52 o                         
   0   6   8         43.09         53.59         3.43 o                         
   1   6   8          7.76         17.46         3.99 o                         
   2   6   8          0.00          1.29         3.59 o                         
   3   6   8        173.21        192.98         4.63 o                         
   4   6   8         43.73         49.56         4.01 o                         
   5   6   8         79.90         62.87         4.09 o                         
  -7   7   8          2.14          0.57         5.83 o                         
  -6   7   8         16.43          9.67         4.97 o                         
  -5   7   8         24.30         15.96         4.37 o                         
  -4   7   8          0.40         -2.06         3.86 o                         
  -3   7   8          9.59         11.09         4.29 o                         
  -2   7   8          0.44         -0.77         4.74 o                         
  -1   7   8         47.18         54.73         3.75 o                         
   0   7   8         12.56         10.37         3.88 o                         
   1   7   8          7.09          8.86         3.85 o                         
   2   7   8          0.11          2.57         3.81 o                         
   3   7   8         14.71         12.23         4.49 o                         
   4   7   8          1.14          0.81         3.92 o                         
  -6   8   8         37.82         42.06         5.15 o                         
  -5   8   8          4.39          7.98         5.00 o                         
  -4   8   8         24.12         27.46         5.08 o                         
  -3   8   8         43.58         43.12         4.10 o                         
  -2   8   8        124.87        106.90         4.19 o                         
  -1   8   8         80.36         94.91         4.51 o                         
   0   8   8          4.48          8.90         4.92 o                         
   1   8   8         11.85         25.44         4.55 o                         
   2   8   8          8.69         11.12         4.18 o                         
   3   8   8          1.40         -3.58         8.70 o                         
  -4   9   8          0.55          1.81         5.22 o                         
  -3   9   8         13.90         15.88         5.65 o                         
  -2   9   8         18.09         23.94         5.01 o                         
  -1   9   8         22.01         15.32         5.05 o                         
   0   9   8         22.48         15.57         4.32 o                         
  -5   0   9         76.02         72.67         9.18 o                         
  -3   0   9       1553.90       1510.65        11.99 o                         
  -1   0   9       2172.28       2162.61        12.53 o                         
   1   0   9        599.90        613.76         8.98 o                         
   3   0   9         90.91         86.75         5.98 o                         
   5   0   9        294.45        296.78         6.49 o                         
  -5   1   9          0.31          1.15         5.06 o                         
  -4   1   9        453.02        441.85         5.20 o                         
  -3   1   9         19.26         13.60         3.60 o                         
  -2   1   9         51.30         43.91         3.10 o                         
  -1   1   9        326.53        317.61         6.76 o                         
   0   1   9        709.11        656.30        11.62 o                         
   1   1   9        195.28        192.72         4.01 o                         
   2   1   9         27.60         29.63         3.69 o                         
   3   1   9         68.34         74.97         3.25 o                         
   4   1   9         17.79         20.62         4.24 o                         
   5   1   9         48.64         45.16         3.68 o                         
   6   1   9          2.63          4.13         4.51 o                         
  -6   2   9        559.73        560.48        18.76 o                         
  -5   2   9         62.35         50.20         5.52 o                         
  -4   2   9         28.48         23.50         4.69 o                         
  -3   2   9       1189.80       1170.92        10.59 o                         
  -2   2   9          0.65          4.28         3.48 o                         
  -1   2   9        796.08        806.54         5.84 o                         
   0   2   9        200.68        185.03         4.39 o                         
   1   2   9         89.48        113.02         4.09 o                         
   2   2   9        340.00        329.39         9.64 o                         
   3   2   9         76.89         74.18         3.19 o                         
   4   2   9        114.04        116.07         4.37 o                         
   5   2   9        168.73        156.66         4.68 o                         
   6   2   9        127.01        124.63         5.77 o                         
  -8   3   9         38.16         37.57         9.86 o                         
  -7   3   9         73.13         84.20         8.88 o                         
  -6   3   9         67.25         72.37         6.85 o                         
  -5   3   9          0.58         -0.25         4.43 o                         
  -4   3   9         24.78         27.86         4.25 o                         
  -3   3   9        122.15        104.09         4.12 o                         
  -2   3   9        249.50        288.66         4.56 o                         
  -1   3   9       1262.49       1246.22         9.43 o                         
   0   3   9        193.51        171.47         5.01 o                         
   1   3   9        898.23        862.33        19.09 o                         
   2   3   9         28.82         37.16         3.66 o                         
   3   3   9         64.84         75.20         4.95 o                         
   4   3   9         19.55         21.67         4.24 o                         
   5   3   9        176.10        182.03         4.96 o                         
   6   3   9          4.59          6.14         4.45 o                         
  -9   4   9         68.80         66.22        10.15 o                         
  -8   4   9        121.94        117.70         9.05 o                         
  -7   4   9         88.69         86.27         7.34 o                         
  -6   4   9        355.93        338.12         6.46 o                         
  -5   4   9          0.06          0.77         4.14 o                         
  -4   4   9        169.66        172.16         4.76 o                         
  -3   4   9        276.16        290.18         5.11 o                         
  -2   4   9          6.12         10.58         3.14 o                         
  -1   4   9          0.38          1.36         2.90 o                         
   0   4   9         65.11         60.75         3.45 o                         
   1   4   9        106.93         94.37         3.61 o                         
   2   4   9         31.82         42.27         3.77 o                         
   3   4   9         99.67         98.80         7.39 o                         
   4   4   9         41.09         37.03         3.68 o                         
   5   4   9         43.92         44.03         5.04 o                         
  -9   5   9        408.90        411.40        11.72 o                         
  -8   5   9         45.92         44.89         8.07 o                         
  -7   5   9        301.90        302.35         7.13 o                         
  -6   5   9         13.01         15.57         4.80 o                         
  -5   5   9          1.28          1.87         4.25 o                         
  -4   5   9          0.15          1.86         3.99 o                         
  -3   5   9        141.99        125.43         3.79 o                         
  -2   5   9         69.24         72.85         4.25 o                         
  -1   5   9        888.97        869.82        25.61 o                         
   0   5   9          6.74         10.07         2.85 o                         
   1   5   9        789.83        832.98         9.37 o                         
   2   5   9         16.07         13.34         3.19 o                         
   3   5   9         15.22         11.23         3.59 o                         
   4   5   9         18.38         18.96         3.97 o                         
   5   5   9         94.06         99.60         5.40 o                         
  -8   6   9        116.26         99.65         7.80 o                         
  -7   6   9         85.28         95.26         6.48 o                         
  -6   6   9         88.33         86.86         4.60 o                         
  -5   6   9         38.82         40.84         4.85 o                         
  -4   6   9         94.39         95.53         5.02 o                         
  -3   6   9          1.23          5.75         4.36 o                         
  -2   6   9         32.60         40.27         4.86 o                         
  -1   6   9         58.42         63.13         4.46 o                         
   0   6   9          2.87         -0.70         3.60 o                         
   1   6   9        162.75        162.20         5.57 o                         
   2   6   9         23.59         10.90         3.37 o                         
   3   6   9         45.76         39.03         4.00 o                         
   4   6   9          2.29         -2.93         4.53 o                         
  -7   7   9         61.45         55.29         7.27 o                         
  -6   7   9         25.80         34.10         5.14 o                         
  -5   7   9          6.72          5.04         5.57 o                         
  -4   7   9          0.11          1.58         3.89 o                         
  -3   7   9         22.31         12.25         3.92 o                         
  -2   7   9         17.98         27.03         4.30 o                         
  -1   7   9        230.25        220.09         7.26 o                         
   0   7   9         21.67         17.87         4.24 o                         
   1   7   9        228.58        244.11         6.08 o                         
   2   7   9          0.13          3.56         3.93 o                         
   3   7   9          0.16          4.43         4.94 o                         
  -5   8   9         39.31         32.27         5.92 o                         
  -4   8   9          2.59         -2.15         4.97 o                         
  -3   8   9          7.56          4.75         5.57 o                         
  -2   8   9          9.84          8.37         5.60 o                         
  -1   8   9         45.35         56.38         5.73 o                         
   0   8   9         13.48         12.15         5.53 o                         
   1   8   9         22.00         15.84         5.11 o                         
  -4   0  10       1017.81       1013.30        18.40 o                         
  -2   0  10        103.62         96.13         8.94 o                         
   0   0  10        360.37        355.65        12.01 o                         
   2   0  10        717.88        686.08        43.86 o                         
   4   0  10          5.41          0.95         4.70 o                         
  -6   1  10          6.56          4.87         9.31 o                         
  -5   1  10         46.23         45.27         5.21 o                         
  -4   1  10        217.84        221.62         5.01 o                         
  -3   1  10        179.26        193.18         4.80 o                         
  -2   1  10        104.21        112.04         4.06 o                         
  -1   1  10        242.75        249.33         5.88 o                         
   0   1  10          0.70         -0.99         3.63 o                         
   1   1  10       1167.84       1152.63        17.78 o                         
   2   1  10          4.28          4.46         3.01 o                         
   3   1  10         94.10        110.26         4.96 o                         
   4   1  10         48.02         43.35         3.95 o                         
   5   1  10          0.21         -3.54         4.90 o                         
  -6   2  10         35.89         32.99         7.15 o                         
  -5   2  10         12.18         14.29         5.13 o                         
  -4   2  10        899.97        944.22        11.56 o                         
  -3   2  10         25.87         29.89         3.78 o                         
  -2   2  10        322.74        335.74         5.10 o                         
  -1   2  10        532.04        475.76        10.79 o                         
   0   2  10        154.51        148.53         4.40 o                         
   1   2  10        209.29        235.17         6.32 o                         
   2   2  10        237.06        250.14         4.49 o                         
   3   2  10         72.01         69.66         3.51 o                         
   4   2  10          3.37          6.60         4.82 o                         
   5   2  10          0.00          0.16         3.88 o                         
  -8   3  10         69.26         65.88        16.80 o                         
  -7   3  10        126.82        150.02        10.01 o                         
  -6   3  10         60.72         72.24         7.79 o                         
  -5   3  10         35.66         34.93         4.57 o                         
  -4   3  10        802.09        825.16         9.33 o                         
  -3   3  10          0.45          1.86         3.28 o                         
  -2   3  10         93.18         94.16         3.63 o                         
  -1   3  10        255.00        265.14         5.46 o                         
   0   3  10         10.36         14.05         3.23 o                         
   1   3  10        412.13        421.79        16.79 o                         
   2   3  10        103.49        104.84         4.15 o                         
   3   3  10         97.63        105.37         4.44 o                         
   4   3  10        198.74        211.08         5.38 o                         
   5   3  10         19.23         13.71         5.95 o                         
  -9   4  10        129.81        118.15        15.17 o                         
  -8   4  10          2.37          3.37         9.62 o                         
  -7   4  10        273.41        261.20         9.18 o                         
  -6   4  10         18.74         20.08         5.44 o                         
  -5   4  10        114.61        123.52         5.47 o                         
  -4   4  10        152.61        157.84         5.86 o                         
  -3   4  10         78.41         83.91         4.30 o                         
  -2   4  10        188.08        190.57         4.13 o                         
  -1   4  10        283.13        279.84         3.86 o                         
   0   4  10         12.01         11.24         3.42 o                         
   1   4  10        275.49        256.50         4.63 o                         
   2   4  10          1.56          3.06         4.25 o                         
   3   4  10        472.99        461.93        11.27 o                         
   4   4  10         25.57         17.47         5.10 o                         
  -8   5  10         77.96         81.94         9.24 o                         
  -7   5  10         22.11         26.90         7.21 o                         
  -6   5  10        524.76        516.62         9.29 o                         
  -5   5  10         10.63         14.82         5.02 o                         
  -4   5  10        434.63        457.20         6.29 o                         
  -3   5  10         31.94         39.10         4.34 o                         
  -2   5  10          3.03          3.56         4.26 o                         
  -1   5  10         26.40         26.93         3.98 o                         
   0   5  10          0.83         -0.86         4.22 o                         
   1   5  10         15.32         14.58         3.40 o                         
   2   5  10        254.77        241.67         9.51 o                         
   3   5  10          0.29          2.29         3.93 o                         
   4   5  10        121.34        145.82         5.50 o                         
  -7   6  10         80.88         71.99         6.62 o                         
  -6   6  10          2.70         -0.46         5.60 o                         
  -5   6  10        123.45        117.62         5.23 o                         
  -4   6  10         42.52         47.19         4.44 o                         
  -3   6  10         36.64         43.75         4.36 o                         
  -2   6  10        105.08        119.38         4.61 o                         
  -1   6  10         25.52         22.05         3.90 o                         
   0   6  10          0.06          1.68         3.52 o                         
   1   6  10         58.67         54.86         4.27 o                         
   2   6  10         28.71         23.65         5.05 o                         
   3   6  10        336.55        330.66         6.11 o                         
  -6   7  10        271.60        265.57         7.71 o                         
  -5   7  10        140.80        136.81         5.08 o                         
  -4   7  10         50.47         63.36         5.78 o                         
  -3   7  10          0.02         -1.01         5.56 o                         
  -2   7  10          2.04          2.49         4.96 o                         
  -1   7  10         40.31         36.47         5.69 o                         
   0   7  10          2.28          2.47         5.57 o                         
   1   7  10         34.83         44.24         5.08 o                         
  -3   8  10          2.09          4.81         6.43 o                         
  -2   8  10        257.34        297.38         9.41 o                         
  -1   8  10          8.11          0.55        12.70 o                         
  -5   0  11          2.76          4.41         5.51 o                         
  -3   0  11         64.64         60.05         5.47 o                         
  -1   0  11         39.50         37.47         4.79 o                         
   1   0  11          0.00          1.24         6.58 o                         
   3   0  11        375.98        385.70         7.45 o                         
  -6   1  11          0.17          1.72         9.87 o                         
  -5   1  11          0.31          0.06         4.78 o                         
  -4   1  11        487.95        491.26         6.56 o                         
  -3   1  11         49.71         55.13         4.19 o                         
  -2   1  11        303.97        302.71         4.44 o                         
  -1   1  11        178.19        178.38         4.54 o                         
   0   1  11        590.72        616.32         5.54 o                         
   1   1  11          1.80          2.59         3.79 o                         
   2   1  11        455.88        459.96         7.12 o                         
   3   1  11         24.57         23.13         4.91 o                         
   4   1  11        333.96        353.95        11.63 o                         
  -6   2  11        169.16        167.86         9.31 o                         
  -5   2  11         58.52         65.87         6.06 o                         
  -4   2  11        219.12        217.68         4.67 o                         
  -3   2  11         22.61         22.75         3.66 o                         
  -2   2  11         92.94         95.96         3.93 o                         
  -1   2  11         24.22         32.35         3.66 o                         
   0   2  11         26.55         32.88         3.94 o                         
   1   2  11          4.93          4.42         4.17 o                         
   2   2  11         19.81         17.69         3.89 o                         
   3   2  11        412.92        418.59         5.87 o                         
   4   2  11         20.45         19.71         4.58 o                         
  -7   3  11        535.10        503.21        13.80 o                         
  -6   3  11        404.43        394.99         8.65 o                         
  -5   3  11          7.84          7.29         5.21 o                         
  -4   3  11        149.22        153.91         5.37 o                         
  -3   3  11        159.00        174.98         4.76 o                         
  -2   3  11        124.40        135.95         3.99 o                         
  -1   3  11        368.34        354.91         7.68 o                         
   0   3  11         79.57         75.41         4.07 o                         
   1   3  11          4.40          7.64         3.55 o                         
   2   3  11        123.86        109.46         4.61 o                         
   3   3  11         42.14         33.25         5.03 o                         
   4   3  11         48.75         54.06         5.81 o                         
  -8   4  11         14.93         12.40        10.84 o                         
  -7   4  11          8.87          8.42         8.76 o                         
  -6   4  11        114.56        115.66         6.11 o                         
  -5   4  11         63.90         63.36         5.23 o                         
  -4   4  11        509.20        546.23         6.58 o                         
  -3   4  11          4.77          7.87         3.89 o                         
  -2   4  11        653.74        692.54        14.40 o                         
  -1   4  11          4.18          5.04         4.26 o                         
   0   4  11         19.02         22.00         3.62 o                         
   1   4  11         11.42          7.84         3.58 o                         
   2   4  11         51.65         54.15         4.66 o                         
   3   4  11        124.53        109.91         4.81 o                         
  -7   5  11        267.79        260.24         9.55 o                         
  -6   5  11        118.69        106.65         6.52 o                         
  -5   5  11         74.93         59.26         5.76 o                         
  -4   5  11         13.42         11.21         4.82 o                         
  -3   5  11         25.30         25.64         4.83 o                         
  -2   5  11         22.22         19.42         3.97 o                         
  -1   5  11         34.64         34.89         4.31 o                         
   0   5  11         40.92         46.97         4.01 o                         
   1   5  11         61.20         57.39         4.07 o                         
   2   5  11          0.03          6.26         3.89 o                         
  -6   6  11         15.01         19.88         6.47 o                         
  -5   6  11         26.14         35.73         5.97 o                         
  -4   6  11        271.86        273.03         5.89 o                         
  -3   6  11         58.10         46.45         5.14 o                         
  -2   6  11        512.25        554.84         6.49 o                         
  -1   6  11          4.62          4.05         4.55 o                         
   0   6  11          3.07          4.84         4.97 o                         
   1   6  11          7.57          9.33         4.20 o                         
  -4   7  11         78.73         80.66         5.51 o                         
  -3   7  11          5.97          1.39         4.92 o                         
  -2   7  11          1.00          4.70         5.51 o                         
  -1   7  11          0.23          1.54         5.69 o                         
  -6   0  12        694.14        711.31        18.14 o                         
  -4   0  12        199.16        209.87         7.69 o                         
  -2   0  12        290.71        336.16        12.60 o                         
   0   0  12          1.69          4.63         5.47 o                         
   2   0  12        219.11        214.67         7.69 o                         
  -6   1  12         19.60         19.11         9.72 o                         
  -5   1  12        670.84        682.86         9.46 o                         
  -4   1  12          8.95         11.03         4.38 o                         
  -3   1  12         43.19         43.16         4.83 o                         
  -2   1  12         59.48         65.76         4.49 o                         
  -1   1  12        332.53        343.47         5.82 o                         
   0   1  12         51.90         58.34         4.83 o                         
   1   1  12         11.44         12.67         4.22 o                         
   2   1  12         20.40         22.99         4.54 o                         
   3   1  12          6.60         -0.86         4.20 o                         
  -7   2  12        222.02        220.65        27.99 o                         
  -6   2  12        119.51        111.36         9.67 o                         
  -5   2  12         77.63         67.68         5.30 o                         
  -4   2  12        168.30        176.38         4.93 o                         
  -3   2  12          5.78          3.82         4.28 o                         
  -2   2  12        128.03        138.94         4.68 o                         
  -1   2  12        106.66        106.64         4.56 o                         
   0   2  12          3.10          4.58         4.27 o                         
   1   2  12        168.79        159.66         4.86 o                         
   2   2  12        115.98        110.32         5.73 o                         
   3   2  12          1.53         -0.77         4.77 o                         
  -7   3  12        108.50        109.38        11.11 o                         
  -6   3  12          4.37          3.23         6.68 o                         
  -5   3  12        287.72        297.44         6.47 o                         
  -4   3  12          4.62          4.74         5.00 o                         
  -3   3  12          0.01         -1.17         4.29 o                         
  -2   3  12        279.71        283.56         6.03 o                         
  -1   3  12         85.48         86.50         4.56 o                         
   0   3  12        378.80        418.40         6.18 o                         
   1   3  12        113.33        108.35         5.56 o                         
   2   3  12         38.09         39.82         5.60 o                         
  -7   4  12        308.39        321.48        11.06 o                         
  -6   4  12         36.54         34.44         6.57 o                         
  -5   4  12        276.62        258.42         6.77 o                         
  -4   4  12         90.63         93.13         5.84 o                         
  -3   4  12         38.84         43.88         3.81 o                         
  -2   4  12          0.21          0.57         4.52 o                         
  -1   4  12          0.00         -0.21         4.53 o                         
   0   4  12          0.26          3.01         4.97 o                         
   1   4  12        256.88        261.20         6.36 o                         
   2   4  12          4.80          3.67         9.05 o                         
  -6   5  12         46.98         45.01         7.14 o                         
  -5   5  12          4.74          0.17         5.66 o                         
  -4   5  12          2.41          0.66         5.60 o                         
  -3   5  12          3.28          1.00         5.05 o                         
  -2   5  12        267.20        260.09         9.05 o                         
  -1   5  12          2.92          4.18         4.58 o                         
   0   5  12        430.33        429.70         5.96 o                         
  -4   6  12         17.52         16.54         7.46 o                         
  -3   6  12         12.84          8.57         5.78 o                         
  -2   6  12         48.30         63.07         6.63 o                         
  -5   0  13       1036.73       1029.24        26.90 o                         
  -3   0  13        786.86        827.91        38.57 o                         
  -1   0  13          4.10          1.00         6.38 o                         
   1   0  13        243.56        245.85         7.22 o                         
  -6   1  13          8.88          7.39         8.11 o                         
  -5   1  13         78.42         76.92         5.93 o                         
  -4   1  13        276.52        283.33         5.99 o                         
  -3   1  13          6.37          1.07         5.52 o                         
  -2   1  13          3.28          2.51         5.53 o                         
  -1   1  13        109.25        109.96         5.23 o                         
   0   1  13         62.52         70.16         5.70 o                         
   1   1  13          0.76         -1.81         4.98 o                         
  -6   2  13         61.58         67.34         7.51 o                         
  -5   2  13        376.54        370.18         7.66 o                         
  -4   2  13         34.99         34.06         5.11 o                         
  -3   2  13        465.54        493.67         9.67 o                         
  -2   2  13         88.96         84.20         5.18 o                         
  -1   2  13         30.85         31.68         4.62 o                         
   0   2  13         70.67         66.42         5.13 o                         
   1   2  13        118.13        125.37         5.53 o                         
  -6   3  13         22.75         17.55         7.70 o                         
  -5   3  13        526.08        556.12         8.40 o                         
  -4   3  13          9.46          8.11         5.01 o                         
  -3   3  13          4.53          3.17         5.00 o                         
  -2   3  13         22.66         22.43         5.06 o                         
  -1   3  13        170.79        170.81         4.95 o                         
   0   3  13        109.08         95.08         5.84 o                         
  -5   4  13          4.58          8.51         6.46 o                         
  -4   4  13          7.53          9.44         5.62 o                         
  -3   4  13         40.57         33.33         4.64 o                         
  -2   4  13         64.01         59.11         5.18 o                         
  -1   4  13        130.68        110.52         4.59 o                         
  -4   0  14         27.92         28.17         8.06 o                         
  -2   0  14          2.60         -0.69         8.06 o                         
  -5   1  14        406.94        423.09         9.80 o                         
  -4   1  14         31.31         27.29         5.17 o                         
  -3   1  14        158.99        149.78         5.55 o                         
  -2   1  14         31.51         35.35         6.01 o                         
  -1   1  14       1075.55       1034.05        14.80 o                         
  -4   2  14          5.05          2.76         9.19 o                         
  -3   2  14        290.22        315.38         8.88 o                         
  -2   2  14          0.01         10.96        12.95 o                         
                                                                                
