# Supplementary material for: The crystal structures, Hirshfeld surface analyses and energy frameworks of two hexa­thia­pyrazino­phane regioisomers; 2,5,8,11,14,17-hexa­thia-[9.9](2,6,3,5)-pyrazino­phane and 2,5,8,11,14,17-hexa­thia-[9.9](2,5,3,6)-pyrazino­phane
Source: Acta Crystallogr E Crystallogr Commun. 2020 Jun 2;76(Pt 7):977–83. doi: 10.1107/S2056989020007057 (PMC7336784; doi:10.1107/S2056989020007057)
Supplement: Supplementary file 3 [file e-76-00977-IIsup3.hkl]

data_II                                                                         
_shelx_title ' TA6-ZN   IPDS -50DEGC'                                           
_shelx_refln_list_code          4                                               
_shelx_F_calc_maximum      198.54                                               
_exptl_crystal_F_000       920.00                                               
_reflns_d_resolution_high  0.8131                                               
                                                                                
loop_                                                                           
 _space_group_symop_operation_xyz                                               
 'x, y, z'                                                                      
 '-x+1/2, -y+1/2, z+1/2'                                                        
 'x+1/2, -y+1/2, -z'                                                            
 '-x, y, -z+1/2'                                                                
 '-x, -y, -z'                                                                   
 'x-1/2, y-1/2, -z-1/2'                                                         
 '-x-1/2, y-1/2, z'                                                             
 'x, -y, z-1/2'                                                                 
                                                                                
_cell_length_a    12.2613                                                       
_cell_length_b     9.9564                                                       
_cell_length_c    16.2828                                                       
_cell_angle_alpha  90.000                                                       
_cell_angle_beta   90.000                                                       
_cell_angle_gamma  90.000                                                       
                                                                                
_shelx_F_squared_multiplier     1.000                                           
                                                                                
loop_                                                                           
 _refln_index_h                                                                 
 _refln_index_k                                                                 
 _refln_index_l                                                                 
 _refln_F_squared_calc                                                          
 _refln_F_squared_meas                                                          
 _refln_F_squared_sigma                                                         
 _refln_observed_status                                                         
   2   0   0        292.24        210.70        25.51 o                         
   4   0   0      17353.62      18681.67       231.93 o                         
   6   0   0       2786.25       2714.75        47.44 o                         
   8   0   0        813.96        873.93        21.73 o                         
  10   0   0        133.54        133.46        20.92 o                         
  12   0   0        524.57        516.71        23.31 o                         
  14   0   0       1574.56       1785.56        63.26 o                         
   1   1   0         36.81         46.99        16.45 o                         
   3   1   0       2458.43       2433.59        31.43 o                         
   5   1   0       4015.85       3880.54        44.87 o                         
   7   1   0       2672.88       2757.42        28.16 o                         
   9   1   0        653.49        640.73        16.23 o                         
  11   1   0         87.40        108.18        14.38 o                         
  13   1   0        253.06        253.84        15.54 o                         
  15   1   0        154.82        156.23        31.93 o                         
   0   2   0      12933.19      12786.97       151.12 o                         
   2   2   0      11681.60      11998.73        82.16 o                         
   4   2   0       8763.86       8377.42        47.54 o                         
   6   2   0        350.80        427.06        15.09 o                         
   8   2   0         15.81         20.67        13.22 o                         
  10   2   0         74.13         64.45        12.68 o                         
  12   2   0         40.30         36.82        17.48 o                         
  14   2   0         30.91         42.01        18.92 o                         
   3   3   0       5510.67       5577.08        98.84 o                         
   5   3   0         25.65         44.06        10.38 o                         
   7   3   0       1070.47       1085.98        27.43 o                         
   9   3   0       1007.55        964.80        17.83 o                         
  11   3   0        172.16        197.16        16.57 o                         
  13   3   0         43.83         55.35        14.41 o                         
   0   4   0       4164.43       3959.33        66.00 o                         
   2   4   0         12.75         21.99        12.83 o                         
   4   4   0        453.06        415.53        14.32 o                         
   6   4   0        833.51        853.14        17.61 o                         
   8   4   0        523.77        479.89        14.66 o                         
  10   4   0        270.58        268.07        13.50 o                         
  12   4   0        128.19         99.50        17.67 o                         
  14   4   0        566.41        551.69        21.05 o                         
   1   5   0      15575.38      15692.36       366.95 o                         
   3   5   0        630.01        570.94        25.01 o                         
   5   5   0        380.50        331.59        19.36 o                         
   7   5   0          0.22          7.24        14.10 o                         
   9   5   0          0.35         -5.56        12.24 o                         
  11   5   0         42.39         22.47        14.76 o                         
  13   5   0         18.27          9.36        22.44 o                         
   0   6   0       9044.34       9035.16       424.31 o                         
   2   6   0        536.85        579.29        18.56 o                         
   4   6   0       1499.44       1592.07        27.87 o                         
   6   6   0         16.62         13.78        17.35 o                         
   8   6   0        139.39        147.69        15.52 o                         
  10   6   0          0.02        -13.62        22.61 o                         
  12   6   0        104.03        106.45        26.38 o                         
   1   7   0       1183.25       1178.12        26.71 o                         
   3   7   0          1.44         -0.16        14.02 o                         
   5   7   0        586.11        555.69        18.08 o                         
   7   7   0        646.92        667.20        27.61 o                         
   9   7   0        224.09        236.75        20.52 o                         
  11   7   0        176.39        152.90        25.97 o                         
   0   8   0       9229.31       9777.77       413.15 o                         
   2   8   0        804.85        777.94        20.73 o                         
   4   8   0        129.41        119.89        16.47 o                         
   6   8   0        376.25        430.00        31.72 o                         
   8   8   0         86.87         73.31        19.88 o                         
  10   8   0         10.40          3.00        28.23 o                         
   1   9   0        432.89        398.18        14.50 o                         
   3   9   0         14.50         34.68        16.37 o                         
   5   9   0         10.07         -4.61        18.12 o                         
   7   9   0        817.19        788.02        34.03 o                         
   9   9   0          1.94          8.87        22.46 o                         
   0  10   0         54.36         50.20        25.27 o                         
   2  10   0        486.08        554.70        19.55 o                         
   4  10   0        861.71        853.68        33.46 o                         
   6  10   0         14.15         24.98        15.73 o                         
   8  10   0        383.08        421.03        23.07 o                         
   1  11   0        674.92        670.42        18.88 o                         
   3  11   0        219.18        253.35        17.65 o                         
   5  11   0         86.09         69.88        21.96 o                         
   0  12   0         48.85          3.70        31.36 o                         
   2  12   0         27.19         19.04        22.08 o                         
   1   1   1       5000.58       4430.16        44.77 o                         
   2   1   1        643.53        541.39        15.71 o                         
   3   1   1      24788.65      26592.19       224.96 o                         
   4   1   1       1207.17       1203.96        15.35 o                         
   5   1   1       6769.37       6935.73        32.41 o                         
   6   1   1       1087.19       1055.65        12.56 o                         
   7   1   1        777.33        725.51        12.40 o                         
   8   1   1       1932.49       2069.42        15.73 o                         
   9   1   1          7.13          0.76         9.10 o                         
  10   1   1       6116.16       5961.58        31.92 o                         
  11   1   1        745.58        738.62        11.36 o                         
  12   1   1        130.69        123.85        11.34 o                         
  13   1   1        266.21        261.13        12.43 o                         
  14   1   1          4.65          3.23        12.35 o                         
   0   2   1      25994.95      26489.67       201.67 o                         
   1   2   1       1683.64       1701.38        23.90 o                         
   2   2   1       5696.49       5726.15        39.11 o                         
   3   2   1          4.72          1.46         9.05 o                         
   4   2   1         50.61         46.59         8.39 o                         
   5   2   1       2798.32       2804.22        18.64 o                         
   6   2   1         73.36         84.18         7.81 o                         
   7   2   1        168.10        166.00        10.63 o                         
   8   2   1       1692.72       1668.87        15.50 o                         
   9   2   1       2864.44       2813.96        17.07 o                         
  10   2   1        108.09        122.78         9.84 o                         
  11   2   1        134.29        128.55         9.18 o                         
  12   2   1        702.29        697.08        13.05 o                         
  13   2   1         13.67         12.15        10.56 o                         
  14   2   1         10.51          6.90        13.57 o                         
   1   3   1        661.57        676.59        16.19 o                         
   2   3   1       3891.43       3890.75        45.21 o                         
   3   3   1        716.86        751.86        14.07 o                         
   4   3   1        341.69        349.26        11.34 o                         
   5   3   1         70.87         57.05         7.79 o                         
   6   3   1       3045.50       3172.43        27.03 o                         
   7   3   1          0.88          5.59         8.81 o                         
   8   3   1       1805.48       1788.02        15.39 o                         
   9   3   1        130.66        128.26         9.45 o                         
  10   3   1        117.15        124.49        10.07 o                         
  11   3   1        230.98        251.06        12.23 o                         
  12   3   1        428.80        420.15        12.30 o                         
  13   3   1          9.30          7.62        11.71 o                         
  14   3   1         48.03         52.15        14.87 o                         
   0   4   1       1686.03       1759.90        36.40 o                         
   1   4   1       3160.24       3113.65        42.25 o                         
   2   4   1        619.79        685.53        11.80 o                         
   3   4   1       4442.44       4204.98        40.65 o                         
   4   4   1      12511.08      12554.16        53.11 o                         
   5   4   1          1.93          8.21        10.09 o                         
   6   4   1        230.65        231.37        11.14 o                         
   7   4   1        799.10        798.07        12.00 o                         
   8   4   1        619.05        579.39        11.14 o                         
   9   4   1       4148.25       4174.04        32.35 o                         
  10   4   1        450.82        438.98        10.90 o                         
  11   4   1        872.45        864.19        14.16 o                         
  12   4   1        378.18        371.23        13.52 o                         
  13   4   1         93.70         97.04        15.37 o                         
  14   4   1        139.65        115.70        15.89 o                         
   1   5   1       2162.49       2252.95        33.31 o                         
   2   5   1          2.66          4.88         8.78 o                         
   3   5   1        626.15        593.71        13.40 o                         
   4   5   1        832.47        785.03        14.42 o                         
   5   5   1         83.69        102.89        11.24 o                         
   6   5   1       1711.76       1614.88        16.09 o                         
   7   5   1         46.59         42.78        10.69 o                         
   8   5   1        988.55       1002.63        14.92 o                         
   9   5   1        510.43        514.98        12.29 o                         
  10   5   1         23.67         22.46        11.97 o                         
  11   5   1         96.01         86.74        12.75 o                         
  12   5   1         37.47         33.01        13.32 o                         
  13   5   1          1.49        -11.44        17.44 o                         
   0   6   1       3363.20       3262.36        69.85 o                         
   1   6   1       4121.72       4120.85        66.50 o                         
   2   6   1       2282.92       2375.38        23.47 o                         
   3   6   1         24.12         22.69        11.05 o                         
   4   6   1         52.17         33.65        10.53 o                         
   5   6   1       2921.36       2874.63        30.07 o                         
   6   6   1        185.69        195.49        13.25 o                         
   7   6   1         10.90          9.05         9.50 o                         
   8   6   1        480.67        491.02        13.31 o                         
   9   6   1       1910.67       2032.62        30.10 o                         
  10   6   1          1.14         -2.26        12.25 o                         
  11   6   1        169.54        156.49        12.91 o                         
  12   6   1         96.42         91.19        16.20 o                         
  13   6   1        149.69        135.24        18.34 o                         
   1   7   1        191.06        207.19        10.76 o                         
   2   7   1        266.35        274.83        11.29 o                         
   3   7   1        632.52        630.64        14.32 o                         
   4   7   1        328.20        354.22        13.30 o                         
   5   7   1        364.93        350.20        12.18 o                         
   6   7   1         56.25         54.29        11.86 o                         
   7   7   1       1003.42       1039.54        15.82 o                         
   8   7   1         32.78         44.94        14.05 o                         
   9   7   1          1.61         12.65        13.06 o                         
  10   7   1        749.96        801.34        18.41 o                         
  11   7   1        348.91        326.91        18.95 o                         
  12   7   1        138.32        132.28        16.67 o                         
   0   8   1       1652.41       1755.55        54.01 o                         
   1   8   1          0.07         -1.97         8.28 o                         
   2   8   1        751.52        727.84        15.65 o                         
   3   8   1       1024.71       1008.35        24.80 o                         
   4   8   1         12.93          9.04         9.16 o                         
   5   8   1         43.39         44.81        10.14 o                         
   6   8   1        268.86        267.81        13.22 o                         
   7   8   1          2.02         -2.95        13.51 o                         
   8   8   1         44.19         42.48        12.79 o                         
   9   8   1         58.28         62.56        15.61 o                         
  10   8   1         14.71         32.48        17.22 o                         
  11   8   1         61.86         57.08        23.17 o                         
   1   9   1        338.07        319.10        10.91 o                         
   2   9   1        480.16        467.58        10.27 o                         
   3   9   1        124.19        141.74        13.21 o                         
   4   9   1        114.28        115.27        13.61 o                         
   5   9   1          0.37          0.35        11.50 o                         
   6   9   1        775.26        802.45        22.24 o                         
   7   9   1         96.36         92.91        14.31 o                         
   8   9   1        361.21        362.08        16.17 o                         
   9   9   1         57.90         65.15        17.37 o                         
  10   9   1        222.18        210.79        17.23 o                         
   0  10   1          0.08          4.08        14.23 o                         
   1  10   1        362.11        395.51        13.46 o                         
   2  10   1        287.93        258.80        11.81 o                         
   3  10   1        109.92        101.51        12.62 o                         
   4  10   1        679.07        681.07        12.77 o                         
   5  10   1         98.40         93.33        12.57 o                         
   6  10   1          3.36          1.50        13.31 o                         
   7  10   1         18.28         23.08        15.27 o                         
   8  10   1         66.45         67.08        14.73 o                         
   1  11   1         51.16         48.97        10.84 o                         
   2  11   1        127.54        129.03        12.92 o                         
   3  11   1         16.86         15.74        11.58 o                         
   4  11   1         82.75         82.83        14.83 o                         
   5  11   1          1.44         -4.49        13.71 o                         
   6  11   1         19.80         11.32        14.84 o                         
   0  12   1        133.39        156.09        22.48 o                         
   1  12   1          0.74         -1.55        14.75 o                         
   2  12   1          0.65          3.68        14.64 o                         
   0   0   2       3304.82       2829.90        64.10 o                         
   1   0   2         10.75         10.10        16.71 o                         
   2   0   2          0.28          4.59        20.35 o                         
   3   0   2       1452.44       1535.29        28.40 o                         
   4   0   2       1248.30       1322.06        21.58 o                         
   5   0   2      18310.62      19475.48       256.20 o                         
   6   0   2      14989.92      15749.16       127.48 o                         
   7   0   2       3706.97       3777.12        61.81 o                         
   8   0   2       7416.27       7718.98        97.84 o                         
   9   0   2         29.38         14.73        11.73 o                         
  10   0   2        142.51        144.04        13.49 o                         
  11   0   2        661.70        622.73        15.70 o                         
  12   0   2        559.60        621.28        18.01 o                         
  13   0   2        302.44        287.72        16.73 o                         
  14   0   2        222.71        232.84        20.08 o                         
  15   0   2       1099.82        912.73        40.75 o                         
   1   1   2        768.52        720.07        18.35 o                         
   2   1   2      13148.79      12872.98        71.29 o                         
   3   1   2       6643.83       6818.70        73.99 o                         
   4   1   2        217.71        195.77         9.76 o                         
   5   1   2        322.24        291.02        10.24 o                         
   6   1   2       1564.88       1615.76        14.33 o                         
   7   1   2         93.66        102.28         9.60 o                         
   8   1   2       1835.58       1749.21        14.97 o                         
   9   1   2        511.82        492.04        10.95 o                         
  10   1   2       1026.69       1037.38        12.27 o                         
  11   1   2        495.75        499.50        10.26 o                         
  12   1   2        560.54        614.96        13.27 o                         
  13   1   2          0.02          0.60        10.49 o                         
  14   1   2          4.84          4.44        12.97 o                         
   0   2   2       1137.93       1215.17        25.30 o                         
   1   2   2      39416.41      40275.93       593.37 o                         
   2   2   2        959.62        991.01        19.73 o                         
   3   2   2        717.74        726.00        15.45 o                         
   4   2   2         57.43         69.83        10.23 o                         
   5   2   2       1274.03       1184.77        14.22 o                         
   6   2   2       3625.38       3640.29        25.67 o                         
   7   2   2       2150.19       2288.39        16.97 o                         
   8   2   2       1592.01       1606.80        15.04 o                         
   9   2   2        125.70        112.21         8.76 o                         
  10   2   2         65.39         62.41         8.33 o                         
  11   2   2          6.73          7.40         9.68 o                         
  12   2   2        819.70        873.81        14.22 o                         
  13   2   2       1390.84       1425.20        16.84 o                         
  14   2   2         71.21         52.73        15.40 o                         
   1   3   2        368.63        327.85        11.68 o                         
   2   3   2       2668.90       2642.23        22.67 o                         
   3   3   2        493.14        490.88        13.32 o                         
   4   3   2         62.53         92.10        10.18 o                         
   5   3   2        552.23        576.51        11.62 o                         
   6   3   2       6026.14       6188.03        62.43 o                         
   7   3   2       7053.09       7341.11        60.41 o                         
   8   3   2        493.07        518.43        12.59 o                         
   9   3   2        525.37        523.57        12.83 o                         
  10   3   2         55.48         54.97         9.04 o                         
  11   3   2          0.09         -5.69        12.20 o                         
  12   3   2          0.02         -6.08        12.19 o                         
  13   3   2        378.97        377.34        13.79 o                         
  14   3   2        523.25        540.95        16.94 o                         
   0   4   2         91.71         75.01        15.99 o                         
   1   4   2       4330.09       4171.13        41.16 o                         
   2   4   2        355.73        348.47        11.31 o                         
   3   4   2        811.61        744.05        12.29 o                         
   4   4   2        899.11        887.59        13.49 o                         
   5   4   2        101.30         91.63        10.13 o                         
   6   4   2        242.98        244.29        11.33 o                         
   7   4   2        344.98        320.15        12.21 o                         
   8   4   2        681.76        706.27        13.31 o                         
   9   4   2          0.49          4.15        10.28 o                         
  10   4   2          0.47          3.32         8.31 o                         
  11   4   2          9.99         11.90        12.11 o                         
  12   4   2         27.72         23.38        13.16 o                         
  13   4   2         85.61         94.22        15.18 o                         
  14   4   2         34.74         31.77        17.00 o                         
   1   5   2        159.15        136.62         9.64 o                         
   2   5   2       4491.65       4345.43        58.99 o                         
   3   5   2        498.33        482.91        11.17 o                         
   4   5   2        127.47        151.89        10.60 o                         
   5   5   2       1196.47       1199.86        15.62 o                         
   6   5   2        369.77        381.67        12.00 o                         
   7   5   2       2747.55       2864.90        33.40 o                         
   8   5   2        597.76        609.43        12.29 o                         
   9   5   2        575.83        585.67        12.64 o                         
  10   5   2          0.19         -1.14        11.96 o                         
  11   5   2        247.23        253.42        12.92 o                         
  12   5   2        199.52        200.02        13.61 o                         
  13   5   2        381.20        346.49        15.54 o                         
   0   6   2         30.23         22.16        17.74 o                         
   1   6   2       2596.20       2645.41        22.39 o                         
   2   6   2        346.74        364.83        11.62 o                         
   3   6   2          0.10          1.48         9.69 o                         
   4   6   2        539.63        610.44        12.28 o                         
   5   6   2         96.31         81.74        11.43 o                         
   6   6   2        209.46        213.00        10.51 o                         
   7   6   2        568.16        562.51        13.64 o                         
   8   6   2        169.32        176.22        10.52 o                         
   9   6   2       1103.05       1170.21        19.20 o                         
  10   6   2          8.45          6.03        11.41 o                         
  11   6   2         64.06         53.71        14.16 o                         
  12   6   2         46.59         42.35        17.59 o                         
  13   6   2         20.13         20.56        22.52 o                         
   1   7   2        692.91        696.45        12.51 o                         
   2   7   2        148.75        153.05         9.60 o                         
   3   7   2         63.70         76.38         9.95 o                         
   4   7   2          0.21         -2.62         9.01 o                         
   5   7   2        466.30        468.27        12.27 o                         
   6   7   2        194.04        178.50         9.98 o                         
   7   7   2        432.17        426.85        13.63 o                         
   8   7   2         61.76         52.87        12.90 o                         
   9   7   2        251.15        266.65        17.73 o                         
  10   7   2         36.32         42.71        17.01 o                         
  11   7   2         94.25         75.56        20.89 o                         
  12   7   2          9.97         -4.31        22.78 o                         
   0   8   2        100.15        122.99        12.34 o                         
   1   8   2        280.68        290.76        11.10 o                         
   2   8   2        248.58        246.63        11.47 o                         
   3   8   2       1100.64       1074.11        14.91 o                         
   4   8   2        131.61        135.22        10.32 o                         
   5   8   2        273.78        285.61        11.04 o                         
   6   8   2        510.53        549.21        14.00 o                         
   7   8   2          6.05          6.39        12.30 o                         
   8   8   2        387.90        421.56        16.04 o                         
   9   8   2        115.55        104.62        16.71 o                         
  10   8   2         17.68         20.14        16.27 o                         
  11   8   2         30.60         25.25        18.05 o                         
   1   9   2        557.21        544.63        10.63 o                         
   2   9   2        174.90        210.60        10.59 o                         
   3   9   2         80.84        102.15        12.43 o                         
   4   9   2        502.73        523.59        13.90 o                         
   5   9   2          8.51          3.79        11.55 o                         
   6   9   2        284.40        280.02        12.59 o                         
   7   9   2        108.95        116.57        12.93 o                         
   8   9   2        208.05        211.39        14.67 o                         
   9   9   2         26.33         15.68        19.60 o                         
  10   9   2        110.34        102.87        18.49 o                         
   0  10   2        241.94        234.24        17.05 o                         
   1  10   2        694.92        700.80        14.79 o                         
   2  10   2        106.23        118.41        10.98 o                         
   3  10   2         46.75         45.40        13.28 o                         
   4  10   2          0.23         -4.20        12.65 o                         
   5  10   2         91.95         82.25        13.86 o                         
   6  10   2        162.15        150.74        13.71 o                         
   7  10   2         10.53          0.93        16.24 o                         
   8  10   2         89.69         77.10        19.15 o                         
   1  11   2         61.01         55.85        11.38 o                         
   2  11   2        114.68        118.63        12.23 o                         
   3  11   2          0.38         -6.77        14.97 o                         
   4  11   2          0.02         -1.71        13.01 o                         
   5  11   2          0.07         -0.07        15.72 o                         
   6  11   2        272.98        248.07        16.35 o                         
   0  12   2        147.51        145.89        20.70 o                         
   1  12   2        200.30        222.51        14.18 o                         
   2  12   2         27.86         23.45        14.20 o                         
   1   1   3       5369.28       5348.36        36.16 o                         
   2   1   3      26363.86      27523.39       288.79 o                         
   3   1   3       5015.82       5184.60        54.06 o                         
   4   1   3      10545.90      10905.69        95.71 o                         
   5   1   3        227.87        230.45        11.05 o                         
   6   1   3        231.82        189.45         9.30 o                         
   7   1   3       5493.47       5851.89        33.19 o                         
   8   1   3        141.70        196.35        11.23 o                         
   9   1   3         83.38         68.89         8.94 o                         
  10   1   3        760.73        771.60        13.27 o                         
  11   1   3          3.18          6.06         9.85 o                         
  12   1   3        160.49        183.52        12.16 o                         
  13   1   3          5.32         -2.81        14.40 o                         
  14   1   3         19.93         13.48        15.27 o                         
   0   2   3       1528.28       1429.00        25.87 o                         
   1   2   3       1505.38       1433.78        18.38 o                         
   2   2   3       4068.43       4101.66        35.21 o                         
   3   2   3       8190.70       7857.26        45.63 o                         
   4   2   3        571.52        573.52        13.27 o                         
   5   2   3       1161.26       1188.76        15.18 o                         
   6   2   3        706.58        817.05        13.93 o                         
   7   2   3       1298.90       1312.37        15.14 o                         
   8   2   3       1292.07       1279.86        14.12 o                         
   9   2   3        107.79        100.84        11.13 o                         
  10   2   3         91.65         98.47        10.83 o                         
  11   2   3        105.59        110.72        12.71 o                         
  12   2   3          8.46         11.22        13.20 o                         
  13   2   3        434.23        423.51        14.93 o                         
  14   2   3         72.04         54.46        16.63 o                         
   1   3   3        210.20        219.74        10.84 o                         
   2   3   3       1970.88       1960.79        19.33 o                         
   3   3   3        409.02        444.54        13.15 o                         
   4   3   3       1172.96       1130.48        15.81 o                         
   5   3   3       1210.23       1154.58        14.84 o                         
   6   3   3         62.71         67.90        11.50 o                         
   7   3   3        531.43        566.91        13.28 o                         
   8   3   3         26.60         28.27        11.50 o                         
   9   3   3       1133.51       1103.89        13.48 o                         
  10   3   3        101.13         96.77        10.31 o                         
  11   3   3        698.99        701.91        14.28 o                         
  12   3   3         43.86         38.56        12.05 o                         
  13   3   3        164.88        153.49        13.92 o                         
  14   3   3          0.15         11.14        15.26 o                         
   0   4   3      10838.31      10953.43        80.42 o                         
   1   4   3      11323.25      11197.13       106.83 o                         
   2   4   3       1711.80       1592.75        16.64 o                         
   3   4   3       5029.50       4616.11        57.93 o                         
   4   4   3         82.63        123.41         8.77 o                         
   5   4   3        590.36        651.98        17.18 o                         
   6   4   3        810.30        787.66        14.38 o                         
   7   4   3       1672.32       1597.07        21.57 o                         
   8   4   3       3392.06       3482.61        34.76 o                         
   9   4   3        422.60        453.42        11.15 o                         
  10   4   3        249.47        233.67        10.09 o                         
  11   4   3         20.28         22.86        12.82 o                         
  12   4   3        397.47        395.06        15.54 o                         
  13   4   3        584.77        581.76        17.42 o                         
  14   4   3         96.85         96.05        15.97 o                         
   1   5   3          9.42          8.68         8.52 o                         
   2   5   3        294.33        258.57        12.09 o                         
   3   5   3        961.90       1059.56        14.23 o                         
   4   5   3          8.23          7.61        11.19 o                         
   5   5   3         88.07         78.21        11.25 o                         
   6   5   3       1671.62       1653.68        18.46 o                         
   7   5   3       2041.49       2089.38        30.27 o                         
   8   5   3         83.79         70.89        11.29 o                         
   9   5   3        737.63        716.57        13.37 o                         
  10   5   3        247.46        236.41        14.02 o                         
  11   5   3        706.35        737.85        14.63 o                         
  12   5   3         39.23         21.29        13.86 o                         
  13   5   3        424.45        410.24        19.29 o                         
   0   6   3          5.49         11.07        21.29 o                         
   1   6   3         41.82         35.10        11.48 o                         
   2   6   3        660.99        653.10        14.38 o                         
   3   6   3       5297.93       5300.30        44.07 o                         
   4   6   3        460.07        446.39        11.71 o                         
   5   6   3          0.22         -3.30         8.68 o                         
   6   6   3         44.11         49.00        10.79 o                         
   7   6   3          1.12         -9.85         9.85 o                         
   8   6   3        210.81        200.74        10.12 o                         
   9   6   3          0.22          8.51        12.97 o                         
  10   6   3          4.96         -1.26        13.05 o                         
  11   6   3         60.81         55.42        14.54 o                         
  12   6   3        102.16        109.68        17.72 o                         
   1   7   3        964.05        995.01        17.30 o                         
   2   7   3       2400.69       2402.40        26.06 o                         
   3   7   3       1021.81        992.87        13.60 o                         
   4   7   3         14.21          5.86         9.61 o                         
   5   7   3        688.28        691.59        11.42 o                         
   6   7   3       1358.67       1319.64        14.06 o                         
   7   7   3       2893.28       2734.40        55.53 o                         
   8   7   3        265.58        294.48        14.00 o                         
   9   7   3         64.43         46.81        14.31 o                         
  10   7   3          6.44          8.30        11.75 o                         
  11   7   3        194.31        180.02        15.17 o                         
  12   7   3        433.50        393.35        17.03 o                         
   0   8   3       1028.26       1039.43        31.53 o                         
   1   8   3        137.58        133.28         9.50 o                         
   2   8   3        242.73        256.60        11.23 o                         
   3   8   3          0.64          5.01         9.16 o                         
   4   8   3          2.89          0.05         9.30 o                         
   5   8   3        473.96        490.37        13.00 o                         
   6   8   3        571.46        592.87        15.42 o                         
   7   8   3         30.16         31.65        15.62 o                         
   8   8   3        108.05        122.06        16.10 o                         
   9   8   3        734.34        727.40        18.95 o                         
  10   8   3          0.01         -9.57        15.91 o                         
  11   8   3        247.08        226.36        17.56 o                         
   1   9   3         80.81         79.10        10.81 o                         
   2   9   3        603.29        643.81        14.14 o                         
   3   9   3          0.41         -4.45        11.49 o                         
   4   9   3        164.98        197.60        13.46 o                         
   5   9   3          3.96          2.70        12.13 o                         
   6   9   3        259.38        235.72        14.02 o                         
   7   9   3          4.24          5.20        15.78 o                         
   8   9   3         29.02         23.14        15.06 o                         
   9   9   3         79.30         75.24        19.94 o                         
   0  10   3         49.64         49.75        14.60 o                         
   1  10   3        364.81        403.10        12.43 o                         
   2  10   3          4.91          2.02        13.17 o                         
   3  10   3        107.20         90.53        12.74 o                         
   4  10   3         68.49         54.07        13.08 o                         
   5  10   3         17.95         24.62        11.23 o                         
   6  10   3         14.96         16.58        14.02 o                         
   7  10   3         68.15         95.23        17.90 o                         
   8  10   3        454.74        447.86        19.69 o                         
   1  11   3         42.43         39.79        11.31 o                         
   2  11   3        103.82         88.17        11.29 o                         
   3  11   3         52.41         53.87        14.55 o                         
   4  11   3        153.42        154.30        15.05 o                         
   5  11   3         37.23         19.13        16.04 o                         
   6  11   3         41.06         31.50        16.83 o                         
   0  12   3         44.82         64.91        19.78 o                         
   1  12   3         46.34         26.95        12.98 o                         
   0   0   4      10719.42      10553.29        83.21 o                         
   1   0   4        442.10        446.21        19.21 o                         
   2   0   4      10599.39      11397.65        61.81 o                         
   3   0   4        264.82        302.69        17.53 o                         
   4   0   4        304.53        302.65        15.35 o                         
   5   0   4       9415.05       9506.79       137.93 o                         
   6   0   4        135.00        142.06        12.31 o                         
   7   0   4       1827.26       2002.23        36.52 o                         
   8   0   4       1930.90       1978.33        46.68 o                         
   9   0   4       1015.51        992.78        21.37 o                         
  10   0   4        395.51        456.20        16.61 o                         
  11   0   4        615.39        547.11        20.91 o                         
  12   0   4       2716.59       2901.48        30.87 o                         
  13   0   4       1770.14       1867.45        61.94 o                         
  14   0   4         36.21         15.47        25.11 o                         
   1   1   4        891.82        894.29        15.91 o                         
   2   1   4        268.72        280.50        12.30 o                         
   3   1   4       1771.28       1850.23        19.53 o                         
   4   1   4       2121.06       2163.25        22.02 o                         
   5   1   4        602.62        569.64        10.37 o                         
   6   1   4       3642.35       3678.81        63.53 o                         
   7   1   4       8336.20       8528.07        36.93 o                         
   8   1   4       3476.21       3552.22        20.65 o                         
   9   1   4        247.98        257.29        11.20 o                         
  10   1   4         90.34         84.96        10.89 o                         
  11   1   4        159.38        183.13        12.36 o                         
  12   1   4        429.01        436.65        14.00 o                         
  13   1   4        625.66        664.19        15.59 o                         
  14   1   4        130.02        128.45        15.81 o                         
   0   2   4       6359.00       6319.93        43.58 o                         
   1   2   4       1857.27       1890.54        18.32 o                         
   2   2   4         11.37         13.38         9.48 o                         
   3   2   4         91.87         90.08         9.73 o                         
   4   2   4        172.90        138.41         9.39 o                         
   5   2   4       5000.07       5010.53        52.08 o                         
   6   2   4       4145.89       4306.35        50.79 o                         
   7   2   4        605.35        633.75        14.11 o                         
   8   2   4       3444.98       3422.14        21.82 o                         
   9   2   4       2072.03       2009.88        17.60 o                         
  10   2   4        150.09        147.88        10.50 o                         
  11   2   4         49.19         46.38        14.85 o                         
  12   2   4        213.85        215.78        14.03 o                         
  13   2   4         64.84         49.74        12.08 o                         
  14   2   4        608.68        615.57        16.08 o                         
   1   3   4         17.21          8.98         9.00 o                         
   2   3   4       2157.53       2151.68        17.52 o                         
   3   3   4       3645.17       3436.89        23.30 o                         
   4   3   4        362.82        300.42        11.45 o                         
   5   3   4         71.60         59.14        11.67 o                         
   6   3   4        705.06        686.62        12.94 o                         
   7   3   4          0.25          4.48        10.62 o                         
   8   3   4        178.52        192.37        11.17 o                         
   9   3   4        807.90        753.50        13.89 o                         
  10   3   4       4692.68       4642.37        45.13 o                         
  11   3   4       2438.84       2653.15        27.15 o                         
  12   3   4        103.55        137.97        12.97 o                         
  13   3   4        168.33        161.84        14.30 o                         
  14   3   4         46.28         51.58        18.35 o                         
   0   4   4        474.27        463.68        13.98 o                         
   1   4   4          2.71          5.76         7.96 o                         
   2   4   4        437.35        398.86        12.10 o                         
   3   4   4        675.11        586.01        12.68 o                         
   4   4   4          5.49          0.82         9.87 o                         
   5   4   4         50.00         49.71         9.11 o                         
   6   4   4          0.40          3.56        11.03 o                         
   7   4   4          6.52         14.84        10.86 o                         
   8   4   4        129.47        141.07         9.73 o                         
   9   4   4         30.35         27.82        10.22 o                         
  10   4   4        128.94        121.91        13.11 o                         
  11   4   4         11.59          3.61        12.55 o                         
  12   4   4         64.74         67.75        13.85 o                         
  13   4   4          8.96          4.58        18.07 o                         
   1   5   4       1092.35       1077.57        13.89 o                         
   2   5   4        121.72        125.58        10.81 o                         
   3   5   4        321.17        309.34        11.96 o                         
   4   5   4        349.07        377.02        13.22 o                         
   5   5   4        101.81        107.34        10.60 o                         
   6   5   4       3532.43       3564.37        51.62 o                         
   7   5   4       2468.23       2416.70        24.14 o                         
   8   5   4        298.63        267.34        11.58 o                         
   9   5   4        227.36        211.87        11.34 o                         
  10   5   4       1047.08       1023.58        21.58 o                         
  11   5   4        517.17        501.35        14.73 o                         
  12   5   4         21.63         17.02        11.99 o                         
  13   5   4        495.33        476.31        19.12 o                         
   0   6   4        566.38        548.18        18.27 o                         
   1   6   4         31.25         26.85        10.63 o                         
   2   6   4         58.80         51.97         9.85 o                         
   3   6   4       1953.12       1887.38        16.89 o                         
   4   6   4        279.70        274.23         9.56 o                         
   5   6   4        287.81        252.45        10.49 o                         
   6   6   4         59.56         54.70        10.24 o                         
   7   6   4         43.62         40.53         9.04 o                         
   8   6   4        204.52        191.64        10.03 o                         
   9   6   4       1242.86       1331.13        26.14 o                         
  10   6   4        194.02        175.15        12.24 o                         
  11   6   4        611.10        578.30        15.61 o                         
  12   6   4        209.71        210.73        17.13 o                         
   1   7   4        603.91        617.03        13.87 o                         
   2   7   4        384.89        385.34        13.69 o                         
   3   7   4         14.75         16.51         8.73 o                         
   4   7   4         47.49         50.75         8.98 o                         
   5   7   4         39.23         31.95        10.09 o                         
   6   7   4        306.36        299.83        11.40 o                         
   7   7   4        363.90        362.79        12.50 o                         
   8   7   4        222.54        209.96        12.23 o                         
   9   7   4          0.40         -6.96        11.61 o                         
  10   7   4         24.25         16.10        14.40 o                         
  11   7   4         10.59          1.95        15.22 o                         
  12   7   4         58.83         26.94        30.98 o                         
   0   8   4         37.62         47.84        16.50 o                         
   1   8   4         56.85         53.34        10.84 o                         
   2   8   4       1124.52       1107.96        24.65 o                         
   3   8   4        165.96        152.31        10.69 o                         
   4   8   4          0.58          0.08         8.97 o                         
   5   8   4        122.23        129.63        12.96 o                         
   6   8   4          8.36         11.07        13.26 o                         
   7   8   4          4.95          8.45        11.54 o                         
   8   8   4        502.04        532.34        14.19 o                         
   9   8   4       1401.80       1350.04        28.87 o                         
  10   8   4        147.97        146.27        15.69 o                         
  11   8   4        382.00        291.28        34.52 o                         
   1   9   4        407.90        448.04        13.11 o                         
   2   9   4        129.09        124.42        12.74 o                         
   3   9   4        103.03        100.41        12.20 o                         
   4   9   4        121.22        143.99        12.45 o                         
   5   9   4        389.34        397.50        14.54 o                         
   6   9   4        684.82        703.46        17.24 o                         
   7   9   4        168.12        159.27        14.11 o                         
   8   9   4         36.92         23.87        16.42 o                         
   9   9   4        123.34         97.68        16.93 o                         
   0  10   4        492.09        574.90        19.94 o                         
   1  10   4         84.34         92.07        12.70 o                         
   2  10   4          2.24          3.05        13.25 o                         
   3  10   4         23.21         23.35        12.42 o                         
   4  10   4         28.67         23.96        12.98 o                         
   5  10   4        133.13        118.48        13.76 o                         
   6  10   4        207.99        218.46        19.74 o                         
   7  10   4         39.32         57.78        16.42 o                         
   8  10   4         33.31         28.54        18.20 o                         
   1  11   4          5.95          7.61        12.05 o                         
   2  11   4        167.13        175.74        17.16 o                         
   3  11   4        183.40        181.86        14.98 o                         
   4  11   4          1.08         -3.52        17.21 o                         
   5  11   4          2.02         10.24        17.26 o                         
   1   1   5       8777.33       9240.73        37.27 o                         
   2   1   5        378.62        390.75        11.13 o                         
   3   1   5        763.79        726.70        11.98 o                         
   4   1   5       1907.40       1900.88        18.21 o                         
   5   1   5       5881.16       5999.91        65.34 o                         
   6   1   5       1580.41       1609.87        20.15 o                         
   7   1   5         47.69         47.60         9.63 o                         
   8   1   5       1317.82       1370.39        13.89 o                         
   9   1   5        121.99        118.67        10.07 o                         
  10   1   5       1174.03       1273.54        15.02 o                         
  11   1   5        148.46        156.73        13.01 o                         
  12   1   5        591.31        557.54        15.24 o                         
  13   1   5        241.05        224.89        13.36 o                         
  14   1   5        149.14        163.94        13.64 o                         
   0   2   5       9088.54       9351.30        48.13 o                         
   1   2   5        129.85        120.41         9.01 o                         
   2   2   5       1340.72       1369.38        15.35 o                         
   3   2   5       1474.47       1453.42        15.13 o                         
   4   2   5       2258.75       1993.96        17.66 o                         
   5   2   5       3033.04       3307.66        30.22 o                         
   6   2   5        347.38        365.07        10.97 o                         
   7   2   5        615.96        603.31        11.93 o                         
   8   2   5        645.50        682.65        12.22 o                         
   9   2   5         64.15         61.33         9.28 o                         
  10   2   5        111.71        115.84         7.97 o                         
  11   2   5        210.93        222.90        12.29 o                         
  12   2   5         91.37         71.96        10.43 o                         
  13   2   5        658.56        687.49        13.97 o                         
  14   2   5        173.57        164.38        14.39 o                         
   1   3   5       1259.90       1310.24        14.10 o                         
   2   3   5        103.98        119.99         8.67 o                         
   3   3   5        248.36        268.87        10.14 o                         
   4   3   5       3832.29       3778.57        37.97 o                         
   5   3   5        928.09        922.02        14.72 o                         
   6   3   5        864.13        848.69        13.66 o                         
   7   3   5        546.82        524.54        11.46 o                         
   8   3   5        983.01        962.71        13.03 o                         
   9   3   5         37.07         30.58         9.28 o                         
  10   3   5       1915.16       1919.65        20.21 o                         
  11   3   5         52.52         48.79        10.87 o                         
  12   3   5        117.24        116.35        12.56 o                         
  13   3   5         47.09         40.46        14.20 o                         
  14   3   5         69.87         44.69        14.54 o                         
   0   4   5      12424.88      12374.78        68.04 o                         
   1   4   5       2874.96       2675.97        17.92 o                         
   2   4   5       2386.10       2369.20        18.46 o                         
   3   4   5         46.28         31.60        13.54 o                         
   4   4   5       1494.88       1441.31        17.06 o                         
   5   4   5       6138.32       6466.99        88.22 o                         
   6   4   5        154.67        155.05        10.83 o                         
   7   4   5         34.16         29.33         8.76 o                         
   8   4   5        874.33        855.67        13.10 o                         
   9   4   5        505.67        519.49        13.10 o                         
  10   4   5          0.02          4.96        10.54 o                         
  11   4   5        470.35        496.28        13.90 o                         
  12   4   5          8.67         15.10        12.37 o                         
  13   4   5          7.39         13.32        13.00 o                         
   1   5   5        256.23        258.10        11.75 o                         
   2   5   5       1399.64       1404.41        17.05 o                         
   3   5   5        206.85        177.02        10.74 o                         
   4   5   5       1272.80       1248.98        15.11 o                         
   5   5   5        385.64        382.09        11.24 o                         
   6   5   5        546.40        523.09        11.64 o                         
   7   5   5        301.38        283.52        11.18 o                         
   8   5   5       2761.96       2714.39        40.83 o                         
   9   5   5        184.82        196.03        14.42 o                         
  10   5   5        444.01        484.87        13.80 o                         
  11   5   5        278.22        280.33        12.60 o                         
  12   5   5       1082.69       1126.98        19.14 o                         
  13   5   5          0.00          7.70        15.38 o                         
   0   6   5       1762.57       1819.64        24.07 o                         
   1   6   5        981.58        959.39        13.76 o                         
   2   6   5        181.84        169.16        11.27 o                         
   3   6   5       1131.17       1074.42        15.07 o                         
   4   6   5       1036.85       1006.31        13.86 o                         
   5   6   5         50.44         68.13        11.73 o                         
   6   6   5        827.03        816.85        17.83 o                         
   7   6   5         21.09         19.27         8.85 o                         
   8   6   5         46.77         52.90        12.95 o                         
   9   6   5         57.89         50.69        12.44 o                         
  10   6   5         25.34         23.58        13.12 o                         
  11   6   5        802.08        785.32        27.04 o                         
  12   6   5         12.80         18.98        14.38 o                         
   1   7   5       3069.68       2956.26        20.68 o                         
   2   7   5        426.71        424.23        11.55 o                         
   3   7   5         35.35         40.67        11.02 o                         
   4   7   5        155.33        147.57        10.11 o                         
   5   7   5        100.87        102.68         9.83 o                         
   6   7   5       3684.95       3685.78        31.32 o                         
   7   7   5        886.53        897.80        15.41 o                         
   8   7   5        228.31        239.49        13.82 o                         
   9   7   5        280.80        302.38        14.04 o                         
  10   7   5        240.72        218.58        14.10 o                         
  11   7   5         43.79         35.85        15.36 o                         
   0   8   5        216.70        191.47        17.22 o                         
   1   8   5        288.40        290.07        11.79 o                         
   2   8   5        200.60        217.72        12.05 o                         
   3   8   5        474.93        492.56        12.22 o                         
   4   8   5        209.65        208.16        10.88 o                         
   5   8   5        104.68        111.95        10.85 o                         
   6   8   5          5.66          3.92        12.19 o                         
   7   8   5         13.46         19.45        10.48 o                         
   8   8   5        191.62        175.29        13.99 o                         
   9   8   5        238.47        236.61        12.78 o                         
  10   8   5         23.37         33.88        15.33 o                         
   1   9   5        879.42        888.08        16.34 o                         
   2   9   5         81.94         73.74        13.41 o                         
   3   9   5          7.51          8.07        12.09 o                         
   4   9   5        595.07        667.95        16.49 o                         
   5   9   5        222.87        222.30        13.17 o                         
   6   9   5         14.79         21.07        12.34 o                         
   7   9   5         13.12         29.22        15.77 o                         
   8   9   5        165.32        160.48        16.81 o                         
   9   9   5         12.04         17.97        16.60 o                         
   0  10   5        123.42        132.73        21.06 o                         
   1  10   5         18.79         15.34        11.97 o                         
   2  10   5          2.98         13.76        11.26 o                         
   3  10   5         54.58         63.05        12.85 o                         
   4  10   5        105.05        111.46        12.61 o                         
   5  10   5        135.19        128.73        14.13 o                         
   6  10   5         43.56         22.82        16.51 o                         
   7  10   5         12.77         21.52        17.78 o                         
   1  11   5         83.26         76.73        16.64 o                         
   2  11   5         57.35         64.60        13.22 o                         
   3  11   5         24.43         32.32        15.73 o                         
   4  11   5        117.11        112.10        15.50 o                         
   5  11   5          0.17          9.42        14.75 o                         
   0   0   6       1795.38       1937.65        47.94 o                         
   1   0   6        364.38        298.39        14.36 o                         
   2   0   6      15009.84      15442.69        88.73 o                         
   3   0   6       7221.40       7237.56        74.81 o                         
   4   0   6      22332.45      22101.00       257.53 o                         
   5   0   6       3985.58       3694.55        92.21 o                         
   6   0   6          7.61         15.58        13.38 o                         
   7   0   6        250.33        249.50        14.53 o                         
   8   0   6        813.15        789.85        15.96 o                         
   9   0   6       2124.94       1896.73        29.76 o                         
  10   0   6       1375.36       1370.95        25.86 o                         
  11   0   6        653.79        666.97        18.49 o                         
  12   0   6        205.07        193.88        16.54 o                         
  13   0   6        359.06        327.40        19.21 o                         
  14   0   6          0.09         22.83        19.29 o                         
   1   1   6       1300.07       1230.93        13.95 o                         
   2   1   6        806.82        843.12        12.41 o                         
   3   1   6       2481.83       2546.20        17.81 o                         
   4   1   6       3075.44       3033.82        22.35 o                         
   5   1   6          0.29          3.86        10.76 o                         
   6   1   6        817.26        819.03        12.47 o                         
   7   1   6        704.61        712.87        11.71 o                         
   8   1   6       1871.17       1876.48        19.27 o                         
   9   1   6       1429.66       1386.81        13.27 o                         
  10   1   6        406.44        393.76         9.62 o                         
  11   1   6        659.50        680.43        13.15 o                         
  12   1   6        560.75        561.02        12.84 o                         
  13   1   6        404.78        372.03        12.59 o                         
  14   1   6         28.31         16.11        15.63 o                         
   0   2   6      13299.51      12741.84       155.94 o                         
   1   2   6        735.75        722.22        12.13 o                         
   2   2   6        525.91        622.87        11.01 o                         
   3   2   6       3378.04       3146.18        20.15 o                         
   4   2   6        495.55        454.40        12.17 o                         
   5   2   6         74.07         71.17        10.99 o                         
   6   2   6        651.65        650.23        12.41 o                         
   7   2   6          1.02          6.66         9.13 o                         
   8   2   6        376.57        374.61        11.40 o                         
   9   2   6        155.44        144.57         9.58 o                         
  10   2   6          0.84         -1.85         9.28 o                         
  11   2   6        427.73        436.12        12.48 o                         
  12   2   6        218.75        221.83        12.65 o                         
  13   2   6         12.40         14.00        13.30 o                         
  14   2   6        892.00        877.04        17.57 o                         
   1   3   6         39.76        103.08         8.69 o                         
   2   3   6       3040.36       3077.34        29.69 o                         
   3   3   6       1270.29       1282.66        13.76 o                         
   4   3   6       2530.94       2578.31        24.00 o                         
   5   3   6      13426.57      13901.81        84.98 o                         
   6   3   6       2122.56       2210.15        30.16 o                         
   7   3   6       1623.48       1536.35        17.32 o                         
   8   3   6       1062.93        979.73        13.17 o                         
   9   3   6        171.78        178.28         9.53 o                         
  10   3   6          1.75         -2.18        10.83 o                         
  11   3   6        527.94        516.27        14.24 o                         
  12   3   6        446.16        460.51        13.19 o                         
  13   3   6          0.09         -4.85        16.02 o                         
   0   4   6        318.05        303.91        13.27 o                         
   1   4   6        610.74        573.13        10.72 o                         
   2   4   6        408.08        396.91        11.17 o                         
   3   4   6        420.09        460.45        14.75 o                         
   4   4   6          7.70         -0.07        11.22 o                         
   5   4   6        249.40        235.29        14.24 o                         
   6   4   6         37.63         31.67        10.40 o                         
   7   4   6          3.09          8.15         8.87 o                         
   8   4   6         12.81         18.78         9.42 o                         
   9   4   6        378.95        360.05        10.73 o                         
  10   4   6         40.97         34.11        11.07 o                         
  11   4   6         61.65         53.50        13.34 o                         
  12   4   6        248.67        231.89        12.75 o                         
  13   4   6        105.39         80.52        16.22 o                         
   1   5   6       2286.69       2249.13        16.50 o                         
   2   5   6        145.91        127.47        10.62 o                         
   3   5   6        117.56        101.07        10.90 o                         
   4   5   6       2024.37       1919.20        25.24 o                         
   5   5   6       2348.70       2332.18        42.53 o                         
   6   5   6         34.37         36.45         9.14 o                         
   7   5   6         20.78         15.30         9.51 o                         
   8   5   6         70.58         60.13        10.00 o                         
   9   5   6         18.14         17.07        11.00 o                         
  10   5   6        459.15        462.51        15.50 o                         
  11   5   6        504.18        471.99        13.52 o                         
  12   5   6         76.50         77.80        17.73 o                         
  13   5   6         27.27         18.75        31.72 o                         
   0   6   6        306.82        319.46        14.97 o                         
   1   6   6         94.48         94.16         9.65 o                         
   2   6   6        257.78        283.30        12.31 o                         
   3   6   6        966.17        916.98        14.55 o                         
   4   6   6       3922.72       3950.79        35.66 o                         
   5   6   6        223.98        226.57        10.96 o                         
   6   6   6        252.62        256.25        10.44 o                         
   7   6   6        193.81        210.98        11.98 o                         
   8   6   6        479.92        468.10        13.67 o                         
   9   6   6          6.02          6.83        10.93 o                         
  10   6   6        177.60        170.48        12.92 o                         
  11   6   6         54.86         48.60        13.68 o                         
  12   6   6        187.92        151.82        16.13 o                         
   1   7   6        230.75        221.23        10.52 o                         
   2   7   6        483.17        479.05        12.24 o                         
   3   7   6         18.77         28.64         9.97 o                         
   4   7   6        911.99        883.99        13.09 o                         
   5   7   6        105.80         93.18        10.90 o                         
   6   7   6          1.07          0.17        10.81 o                         
   7   7   6        168.29        186.23        12.93 o                         
   8   7   6         12.47          9.26        11.00 o                         
   9   7   6          1.01          1.60        14.40 o                         
  10   7   6        449.10        445.18        14.42 o                         
  11   7   6         32.81         28.07        16.32 o                         
   0   8   6        357.71        355.10        22.23 o                         
   1   8   6         11.22         14.12        11.74 o                         
   2   8   6         46.98         38.79        12.34 o                         
   3   8   6        462.78        431.09        12.10 o                         
   4   8   6       3504.57       3601.84        58.52 o                         
   5   8   6        293.55        307.19        14.21 o                         
   6   8   6        235.86        262.15        13.11 o                         
   7   8   6          3.17         -4.16        11.58 o                         
   8   8   6         55.84         58.51        11.34 o                         
   9   8   6          0.26         -0.22        15.21 o                         
  10   8   6        185.27        175.50        15.88 o                         
   1   9   6         72.87         64.32        16.54 o                         
   2   9   6        204.04        207.19        12.84 o                         
   3   9   6        166.87        184.78        14.55 o                         
   4   9   6         34.46         25.71        11.77 o                         
   5   9   6          1.30          8.95        12.35 o                         
   6   9   6        157.58        137.56        13.03 o                         
   7   9   6         78.55         69.33        12.30 o                         
   8   9   6        140.20         94.05        16.67 o                         
   9   9   6        279.04        283.24        16.65 o                         
   0  10   6        395.08        370.10        19.55 o                         
   1  10   6          9.07          8.34        13.42 o                         
   2  10   6          1.46          4.30        12.78 o                         
   3  10   6        280.78        272.15        14.00 o                         
   4  10   6          0.06         13.85        12.50 o                         
   5  10   6         37.09         26.04        16.48 o                         
   6  10   6        208.32        211.12        17.16 o                         
   7  10   6         19.68         37.80        16.47 o                         
   1  11   6         28.73         27.65        15.44 o                         
   2  11   6         12.51          8.14        14.77 o                         
   3  11   6         58.65         42.16        15.32 o                         
   4  11   6          0.53          1.04        16.49 o                         
   1   1   7        237.03        275.73         9.20 o                         
   2   1   7        495.85        531.96        10.34 o                         
   3   1   7       3516.44       3493.12        32.18 o                         
   4   1   7       2651.12       2661.64        19.48 o                         
   5   1   7        534.76        518.33        12.42 o                         
   6   1   7        611.54        579.96        12.08 o                         
   7   1   7       2973.93       2884.10        26.66 o                         
   8   1   7         50.89         47.47        10.16 o                         
   9   1   7       2280.65       2260.91        20.70 o                         
  10   1   7        501.56        538.80        10.62 o                         
  11   1   7       1426.38       1521.93        19.94 o                         
  12   1   7         13.04         12.07        12.70 o                         
  13   1   7        282.72        288.03        15.61 o                         
  14   1   7        254.47        219.12        18.92 o                         
   0   2   7         26.03          7.86        11.23 o                         
   1   2   7       2559.12       2545.38        17.38 o                         
   2   2   7       3893.19       4181.59        21.84 o                         
   3   2   7        343.47        305.99         9.37 o                         
   4   2   7        937.73        838.65        12.66 o                         
   5   2   7        431.94        427.40        12.90 o                         
   6   2   7       4354.12       4519.04        50.73 o                         
   7   2   7          0.45         -2.32         9.93 o                         
   8   2   7       1589.34       1557.32        18.70 o                         
   9   2   7        161.52        164.28        10.80 o                         
  10   2   7         19.73         20.76        11.77 o                         
  11   2   7        414.69        434.50        12.05 o                         
  12   2   7       1158.33       1198.32        14.90 o                         
  13   2   7        167.53        168.30        14.53 o                         
   1   3   7       1970.22       2050.75        15.48 o                         
   2   3   7         12.56         21.52         7.05 o                         
   3   3   7          3.28          5.34         9.91 o                         
   4   3   7        720.70        738.17        14.22 o                         
   5   3   7        399.33        407.99        14.14 o                         
   6   3   7          0.18         -6.61        10.43 o                         
   7   3   7       3364.78       3227.66        19.37 o                         
   8   3   7         23.96         19.41         8.61 o                         
   9   3   7        271.70        274.29        10.40 o                         
  10   3   7        113.83        106.27        12.01 o                         
  11   3   7          0.26         -2.04        11.55 o                         
  12   3   7         57.12         49.25        10.92 o                         
  13   3   7        977.29        948.94        18.09 o                         
   0   4   7       3471.01       3521.22        31.96 o                         
   1   4   7          2.95          5.90         9.54 o                         
   2   4   7        817.70        667.43        12.28 o                         
   3   4   7         69.66         84.01        10.76 o                         
   4   4   7         85.04         85.86        11.52 o                         
   5   4   7       2941.78       2836.01        29.38 o                         
   6   4   7       1765.46       1852.45        31.93 o                         
   7   4   7         13.78         11.09         9.94 o                         
   8   4   7       3062.26       2994.87        33.69 o                         
   9   4   7        103.23        122.57        12.72 o                         
  10   4   7        219.17        223.28        13.78 o                         
  11   4   7        173.27        203.13        13.89 o                         
  12   4   7       1636.78       1808.68        20.65 o                         
  13   4   7         43.92         49.09        16.57 o                         
   1   5   7        314.43        336.14        10.70 o                         
   2   5   7        542.18        508.60        11.07 o                         
   3   5   7        567.21        616.54        14.02 o                         
   4   5   7         73.08         72.41        12.00 o                         
   5   5   7        928.69        940.13        16.14 o                         
   6   5   7         29.70         25.25         9.66 o                         
   7   5   7       2704.81       2712.36        37.84 o                         
   8   5   7          2.15         -4.01         9.19 o                         
   9   5   7        287.04        300.57        13.93 o                         
  10   5   7         33.79         32.25        12.28 o                         
  11   5   7         23.25         40.01        12.46 o                         
  12   5   7          1.07         13.51        17.59 o                         
   0   6   7       5048.42       5103.70        30.57 o                         
   1   6   7        651.31        678.96        11.24 o                         
   2   6   7         29.97         35.79        10.54 o                         
   3   6   7       1022.09       1013.70        14.79 o                         
   4   6   7       1071.24       1008.23        15.59 o                         
   5   6   7         92.13        105.82         9.82 o                         
   6   6   7       1749.43       1671.00        21.69 o                         
   7   6   7          1.82          3.70         8.96 o                         
   8   6   7        895.82        933.19        21.40 o                         
   9   6   7         34.03         33.05        14.23 o                         
  10   6   7         29.41         28.61        13.37 o                         
  11   6   7        223.32        226.99        13.74 o                         
  12   6   7        180.70         86.31        46.02 o                         
   1   7   7       3247.32       3184.98        24.61 o                         
   2   7   7        429.47        434.18        12.28 o                         
   3   7   7          1.19          4.20        11.44 o                         
   4   7   7        229.28        227.49        11.60 o                         
   5   7   7       1462.42       1434.78        30.99 o                         
   6   7   7         54.38         61.97        14.29 o                         
   7   7   7        285.11        303.33        13.12 o                         
   8   7   7          2.44         -0.19        13.11 o                         
   9   7   7       1553.44       1561.13        33.83 o                         
  10   7   7        143.50        131.54        14.11 o                         
  11   7   7        636.02        665.35        18.41 o                         
   0   8   7        198.68        178.54        13.46 o                         
   1   8   7        266.15        292.42        12.60 o                         
   2   8   7        500.24        486.12        12.19 o                         
   3   8   7          7.84         16.77        12.30 o                         
   4   8   7        822.44        854.01        20.90 o                         
   5   8   7          6.21         -7.35        13.34 o                         
   6   8   7         17.17         10.58        11.68 o                         
   7   8   7         34.06         33.70        13.37 o                         
   8   8   7         13.43          9.10        12.56 o                         
   9   8   7          0.87         -1.33        15.25 o                         
  10   8   7         55.64         51.03        16.63 o                         
   1   9   7         68.01         80.59        12.65 o                         
   2   9   7         23.40         18.61        14.83 o                         
   3   9   7          0.13          0.23        12.95 o                         
   4   9   7        292.75        306.01        14.37 o                         
   5   9   7         21.20          4.78        12.49 o                         
   6   9   7          7.99         10.43        12.39 o                         
   7   9   7       1371.48       1413.67        25.70 o                         
   8   9   7         10.79         -0.60        17.83 o                         
   0  10   7        614.26        641.98        23.82 o                         
   1  10   7         77.41         75.51        15.15 o                         
   2  10   7        181.33        179.41        13.74 o                         
   3  10   7         97.40         93.02        11.55 o                         
   4  10   7        114.59        116.07        15.04 o                         
   5  10   7         81.65         73.01        16.71 o                         
   6  10   7         25.41          3.84        16.68 o                         
   1  11   7         44.31         43.49        14.05 o                         
   2  11   7         20.00         17.24        15.59 o                         
   3  11   7         17.36         18.64        17.39 o                         
   0   0   8       1328.38       1278.30        29.89 o                         
   1   0   8      22421.95      22174.07       156.28 o                         
   2   0   8         77.79         95.27        10.11 o                         
   3   0   8       4387.98       4419.29        40.03 o                         
   4   0   8       1420.23       1470.91        20.37 o                         
   5   0   8       1347.70       1287.40        23.07 o                         
   6   0   8        566.09        576.89        16.08 o                         
   7   0   8        821.36        858.19        17.11 o                         
   8   0   8        819.05        836.55        16.84 o                         
   9   0   8        136.97        161.31        13.47 o                         
  10   0   8         90.52         99.65        17.88 o                         
  11   0   8          0.05         -2.80        14.12 o                         
  12   0   8        663.36        656.90        20.48 o                         
  13   0   8       1676.21       1723.06        65.22 o                         
   1   1   8         99.41         97.24         8.64 o                         
   2   1   8        442.96        436.58         9.85 o                         
   3   1   8       1060.18       1167.97        14.25 o                         
   4   1   8       1720.92       1786.93        15.04 o                         
   5   1   8          3.42          2.02         9.85 o                         
   6   1   8       1804.56       1731.48        23.10 o                         
   7   1   8        488.37        480.36        11.52 o                         
   8   1   8       1299.63       1240.03        13.45 o                         
   9   1   8        571.73        602.04        12.54 o                         
  10   1   8         80.28         85.87        11.39 o                         
  11   1   8        148.01        175.47        10.65 o                         
  12   1   8         50.23         46.01        11.62 o                         
  13   1   8        277.64        262.83        14.67 o                         
   0   2   8       1584.34       1726.89        20.09 o                         
   1   2   8        948.09        931.30        11.71 o                         
   2   2   8         57.90         92.10         8.64 o                         
   3   2   8      15365.82      15994.13        92.40 o                         
   4   2   8          4.38          5.67         9.29 o                         
   5   2   8        876.51        844.19        15.42 o                         
   6   2   8         26.48         36.93        11.76 o                         
   7   2   8          1.37          4.72         9.84 o                         
   8   2   8        358.74        377.61        10.69 o                         
   9   2   8          0.77         -2.17         8.43 o                         
  10   2   8         51.97         36.76        10.80 o                         
  11   2   8        403.09        409.57        13.39 o                         
  12   2   8         87.50         87.30        12.58 o                         
  13   2   8          9.46         -0.73        14.04 o                         
   1   3   8       1890.28       2187.81        16.74 o                         
   2   3   8      11582.35      11831.96        62.37 o                         
   3   3   8       1050.38       1090.47        13.22 o                         
   4   3   8       1032.52       1060.26        14.39 o                         
   5   3   8       1747.13       1854.92        17.09 o                         
   6   3   8         42.86         49.06        10.27 o                         
   7   3   8        751.35        775.03        13.94 o                         
   8   3   8        281.65        304.30        10.77 o                         
   9   3   8         14.04         11.43         8.88 o                         
  10   3   8        323.41        323.48        12.76 o                         
  11   3   8         77.18         71.69        12.07 o                         
  12   3   8        362.85        385.82        15.77 o                         
  13   3   8        288.73        249.43        15.46 o                         
   0   4   8        412.16        390.83        14.25 o                         
   1   4   8        988.32        973.12        13.14 o                         
   2   4   8         18.85         31.91         9.69 o                         
   3   4   8         65.44         54.26         9.46 o                         
   4   4   8          0.45         -0.57        11.19 o                         
   5   4   8       1164.18       1101.15        14.96 o                         
   6   4   8        238.14        250.58        10.49 o                         
   7   4   8         76.46         89.59        10.77 o                         
   8   4   8         75.59         77.85         9.10 o                         
   9   4   8        358.25        350.80        12.73 o                         
  10   4   8          0.53        -10.59        13.19 o                         
  11   4   8        145.21        130.95        12.88 o                         
  12   4   8          3.73          8.12        17.68 o                         
   1   5   8        190.67        197.56        10.53 o                         
   2   5   8       3416.40       3325.33        18.54 o                         
   3   5   8         89.19         94.05        10.01 o                         
   4   5   8       1871.21       1867.07        18.15 o                         
   5   5   8         32.47         32.95        11.65 o                         
   6   5   8        407.61        418.78        10.93 o                         
   7   5   8         70.04         69.19         9.50 o                         
   8   5   8          1.70          1.23        12.18 o                         
   9   5   8         85.39         81.20        12.62 o                         
  10   5   8         17.52         18.44        11.04 o                         
  11   5   8        197.91        199.99        14.95 o                         
  12   5   8        234.97        210.59        15.33 o                         
   0   6   8        824.27        818.52        18.44 o                         
   1   6   8        267.96        268.91        10.23 o                         
   2   6   8        529.00        517.16        11.75 o                         
   3   6   8       2390.81       2378.70        19.04 o                         
   4   6   8       1155.47       1112.77        18.09 o                         
   5   6   8        357.85        340.54        11.98 o                         
   6   6   8        151.14        155.59        11.77 o                         
   7   6   8         62.85         51.38        10.58 o                         
   8   6   8         26.41         34.74        14.11 o                         
   9   6   8        109.03         94.27        12.72 o                         
  10   6   8         40.66         38.41        11.80 o                         
  11   6   8        201.81        183.52        15.08 o                         
   1   7   8         48.78         54.27         9.24 o                         
   2   7   8        296.29        292.01        11.35 o                         
   3   7   8         48.11         38.53        10.76 o                         
   4   7   8       1064.53       1060.47        15.89 o                         
   5   7   8         33.65         25.09        13.26 o                         
   6   7   8          3.64          9.40        10.38 o                         
   7   7   8         54.63         73.74        12.49 o                         
   8   7   8         23.46         22.51        13.31 o                         
   9   7   8         55.76         49.49        13.61 o                         
  10   7   8        443.24        420.80        16.53 o                         
   0   8   8        329.16        339.50        21.79 o                         
   1   8   8       1054.85       1086.27        15.15 o                         
   2   8   8        223.51        228.65        12.82 o                         
   3   8   8        740.72        767.00        15.41 o                         
   4   8   8        973.14        964.03        19.40 o                         
   5   8   8         62.52         62.24        13.42 o                         
   6   8   8         81.62         70.80        12.53 o                         
   7   8   8         51.74         53.96        12.03 o                         
   8   8   8          5.40         19.34        14.15 o                         
   9   8   8         59.32         43.62        15.40 o                         
   1   9   8         90.34         82.56        12.99 o                         
   2   9   8         38.04         47.80        13.78 o                         
   3   9   8          0.92          3.31        13.31 o                         
   4   9   8         21.91         21.99        13.30 o                         
   5   9   8          0.00         -2.22        12.35 o                         
   6   9   8        287.70        333.20        16.11 o                         
   7   9   8          1.26         -0.79        13.66 o                         
   8   9   8        173.27        150.83        16.04 o                         
   0  10   8         12.72          2.06        21.67 o                         
   1  10   8         86.20         93.16        14.07 o                         
   2  10   8         11.29         10.87        13.48 o                         
   3  10   8        917.89        984.95        24.06 o                         
   4  10   8          0.30         -0.40        16.20 o                         
   5  10   8          1.42         -4.73        17.68 o                         
   6  10   8          1.82         -4.13        16.70 o                         
   1  11   8         25.36         23.86        17.17 o                         
   2  11   8        238.98        248.00        15.87 o                         
   1   1   9        867.84        806.23        11.75 o                         
   2   1   9       3381.42       3478.56        18.89 o                         
   3   1   9        521.05        530.13        11.43 o                         
   4   1   9         91.30         79.21        10.65 o                         
   5   1   9       3492.78       3622.15        21.87 o                         
   6   1   9       1034.41        962.77        13.61 o                         
   7   1   9        918.17        868.81        13.22 o                         
   8   1   9        187.34        160.45         9.54 o                         
   9   1   9        254.83        257.65         9.88 o                         
  10   1   9        424.85        432.78        12.87 o                         
  11   1   9        249.13        257.54        13.11 o                         
  12   1   9         13.94         18.30        12.98 o                         
  13   1   9        869.81        858.56        17.39 o                         
   0   2   9       2848.56       2994.21        28.09 o                         
   1   2   9       3346.99       3408.93        18.89 o                         
   2   2   9        349.05        381.57        11.89 o                         
   3   2   9         14.23         16.69        10.45 o                         
   4   2   9        433.85        452.34        11.24 o                         
   5   2   9       1102.50       1127.96        15.31 o                         
   6   2   9       1412.93       1357.17        14.61 o                         
   7   2   9        788.08        813.46        12.42 o                         
   8   2   9         11.60         11.97         9.41 o                         
   9   2   9         18.15         19.33        10.53 o                         
  10   2   9         15.26         10.69        10.67 o                         
  11   2   9         84.21         77.85        11.02 o                         
  12   2   9        108.59        127.04        13.53 o                         
  13   2   9        838.33        834.34        18.55 o                         
   1   3   9        850.35        828.18        12.44 o                         
   2   3   9        892.32        895.62        12.95 o                         
   3   3   9          0.09          6.49         9.27 o                         
   4   3   9        180.16        171.62        10.31 o                         
   5   3   9        492.76        516.48        13.31 o                         
   6   3   9        179.99        184.78        10.37 o                         
   7   3   9       1184.48       1154.51        13.09 o                         
   8   3   9        326.54        325.36         9.86 o                         
   9   3   9         43.21         53.24        11.38 o                         
  10   3   9        263.97        278.96        13.62 o                         
  11   3   9         31.62         20.95        12.80 o                         
  12   3   9         81.05         76.17        14.21 o                         
   0   4   9         23.27         17.41        12.01 o                         
   1   4   9        140.69        139.37        10.44 o                         
   2   4   9       4752.54       4995.84        23.16 o                         
   3   4   9       3375.62       3395.79        18.53 o                         
   4   4   9        411.40        376.64        11.27 o                         
   5   4   9       4885.46       4650.16        24.24 o                         
   6   4   9        727.99        742.69        12.96 o                         
   7   4   9         20.90          6.42        11.34 o                         
   8   4   9         21.95         11.36        13.22 o                         
   9   4   9         53.19         35.89        11.15 o                         
  10   4   9         20.69         23.06        11.68 o                         
  11   4   9        136.98        127.28        13.35 o                         
  12   4   9       1215.60       1207.72        19.93 o                         
   1   5   9         30.68         36.51         8.93 o                         
   2   5   9       1322.09       1289.70        13.55 o                         
   3   5   9          1.53          7.08         9.34 o                         
   4   5   9        840.86        862.72        14.23 o                         
   5   5   9        115.42        116.50        11.11 o                         
   6   5   9          6.35          9.04        11.32 o                         
   7   5   9         47.18         39.87        11.75 o                         
   8   5   9        731.21        760.25        18.31 o                         
   9   5   9         82.39         88.24        11.88 o                         
  10   5   9        203.82        205.87        12.36 o                         
  11   5   9          1.62          3.10        14.28 o                         
   0   6   9       1972.02       1943.53        21.44 o                         
   1   6   9       3088.74       3024.19        17.84 o                         
   2   6   9          6.96          3.95         9.11 o                         
   3   6   9        107.42         99.63        11.37 o                         
   4   6   9          1.67          5.32        11.30 o                         
   5   6   9        241.33        235.10        12.26 o                         
   6   6   9       1975.97       2103.31        46.62 o                         
   7   6   9         89.32         74.12        11.29 o                         
   8   6   9        147.13        148.46        13.42 o                         
   9   6   9          3.97          3.47        10.99 o                         
  10   6   9          9.55         12.47        14.30 o                         
  11   6   9         93.55         89.80        15.78 o                         
   1   7   9        684.39        661.87        11.67 o                         
   2   7   9        159.93        156.42        10.11 o                         
   3   7   9       1511.39       1512.69        16.97 o                         
   4   7   9        251.13        228.85        13.01 o                         
   5   7   9         81.60         96.06        12.61 o                         
   6   7   9       2062.46       2205.02        35.88 o                         
   7   7   9        115.01        114.09        12.90 o                         
   8   7   9         16.31         14.17        11.66 o                         
   9   7   9          5.23         -7.41        17.54 o                         
  10   7   9          3.21          2.59        16.44 o                         
   0   8   9        282.52        289.78        19.08 o                         
   1   8   9        569.03        593.91        14.33 o                         
   2   8   9       1289.43       1388.20        16.70 o                         
   3   8   9          7.62          2.55        13.26 o                         
   4   8   9        104.67         86.10        13.64 o                         
   5   8   9          2.83         -0.91        11.52 o                         
   6   8   9          0.75         -7.93        11.64 o                         
   7   8   9         12.14         15.58        12.67 o                         
   8   8   9         39.25         41.26        13.63 o                         
   9   8   9          7.80         -4.28        15.49 o                         
   1   9   9        265.04        255.50        15.29 o                         
   2   9   9        490.17        478.68        16.01 o                         
   3   9   9         96.35         97.49        12.95 o                         
   4   9   9         68.59         62.80        13.52 o                         
   5   9   9        178.96        166.78        13.86 o                         
   6   9   9          3.04        -12.25        16.15 o                         
   7   9   9         51.85         50.16        14.42 o                         
   0  10   9         76.28        101.08        23.10 o                         
   1  10   9          1.08        -13.40        17.34 o                         
   2  10   9         11.47          8.06        16.15 o                         
   3  10   9         60.20         40.77        15.93 o                         
   4  10   9         13.87        -13.62        19.66 o                         
   5  10   9        502.12        526.49        24.29 o                         
   0   0  10       5188.32       5133.62        43.72 o                         
   1   0  10       1308.13       1308.08        20.24 o                         
   2   0  10       4818.01       5150.29        54.56 o                         
   3   0  10       2621.84       2670.27        22.83 o                         
   4   0  10       7394.81       7531.62        55.15 o                         
   5   0  10       3943.90       3873.89        52.52 o                         
   6   0  10       2058.49       1954.74        23.47 o                         
   7   0  10        502.24        526.66        13.62 o                         
   8   0  10        278.80        300.51        15.11 o                         
   9   0  10        643.38        742.21        19.43 o                         
  10   0  10          3.44          8.68        17.42 o                         
  11   0  10        497.22        513.50        18.67 o                         
  12   0  10        144.26        153.60        20.04 o                         
  13   0  10        384.25        419.68        27.73 o                         
   1   1  10        363.73        360.68        10.29 o                         
   2   1  10         27.04         27.25         8.57 o                         
   3   1  10       1315.91       1354.17        14.37 o                         
   4   1  10        744.07        715.16        12.32 o                         
   5   1  10        129.72        143.17        10.14 o                         
   6   1  10         30.93         23.25        10.19 o                         
   7   1  10        991.74        959.63        12.36 o                         
   8   1  10        368.58        357.81         9.78 o                         
   9   1  10        474.92        497.33        12.15 o                         
  10   1  10        658.28        708.36        12.69 o                         
  11   1  10        388.56        385.36        13.11 o                         
  12   1  10        187.55        173.65        13.99 o                         
   0   2  10       3916.54       3899.32        27.04 o                         
   1   2  10         55.51         65.01         9.51 o                         
   2   2  10       2304.19       2266.68        16.16 o                         
   3   2  10       1541.85       1559.41        14.22 o                         
   4   2  10          3.12         -2.27         9.27 o                         
   5   2  10       4244.07       4238.79        29.23 o                         
   6   2  10        649.07        595.57        12.24 o                         
   7   2  10          0.77         -0.34         8.48 o                         
   8   2  10          8.16         15.72         8.88 o                         
   9   2  10        542.73        616.95        13.28 o                         
  10   2  10         15.51         17.64        10.90 o                         
  11   2  10        851.96        848.19        14.25 o                         
  12   2  10        174.69        175.45        15.60 o                         
   1   3  10        211.86        250.86         9.80 o                         
   2   3  10        442.54        472.20        11.60 o                         
   3   3  10          1.71          3.52        10.25 o                         
   4   3  10       1538.14       1493.89        14.58 o                         
   5   3  10        597.39        559.45        13.57 o                         
   6   3  10        285.84        259.35        11.70 o                         
   7   3  10       2256.89       2239.02        27.57 o                         
   8   3  10        355.26        358.65        13.79 o                         
   9   3  10          1.24          3.14        12.97 o                         
  10   3  10       1393.24       1512.96        36.28 o                         
  11   3  10         33.53         21.90        11.92 o                         
  12   3  10        145.50        125.91        16.76 o                         
   0   4  10        759.76        710.91        15.92 o                         
   1   4  10          0.35          5.26         8.35 o                         
   2   4  10        687.72        715.66        12.16 o                         
   3   4  10        374.67        374.67        11.37 o                         
   4   4  10          6.95          8.79         9.36 o                         
   5   4  10          0.36         -3.23         9.81 o                         
   6   4  10         87.99         85.51        10.78 o                         
   7   4  10          2.13          3.50         9.19 o                         
   8   4  10         16.83         21.35        12.33 o                         
   9   4  10          8.08          6.33        12.34 o                         
  10   4  10         28.49         31.68        14.38 o                         
  11   4  10          0.04         -4.94        15.30 o                         
  12   4  10         69.52         56.17        14.12 o                         
   1   5  10        120.57        136.45         9.59 o                         
   2   5  10         95.42        103.23         9.95 o                         
   3   5  10        251.30        242.94         9.87 o                         
   4   5  10       3297.73       3108.87        47.53 o                         
   5   5  10        172.26        171.37        10.08 o                         
   6   5  10        949.41        932.76        13.99 o                         
   7   5  10          9.45         11.03        11.03 o                         
   8   5  10        185.99        192.90        11.15 o                         
   9   5  10         28.78         28.88        13.31 o                         
  10   5  10        803.66        873.56        16.56 o                         
  11   5  10          0.13         -6.27        15.40 o                         
   0   6  10        197.69        200.32        12.71 o                         
   1   6  10        625.61        612.89        11.59 o                         
   2   6  10         57.16         56.56         9.29 o                         
   3   6  10        163.25        169.92         9.49 o                         
   4   6  10        259.37        236.22        10.50 o                         
   5   6  10         68.84         75.18        12.55 o                         
   6   6  10        136.36        149.87        16.08 o                         
   7   6  10        102.81         91.93        12.57 o                         
   8   6  10        219.98        228.85        13.21 o                         
   9   6  10        280.39        239.57        15.19 o                         
  10   6  10         12.46          9.33        17.47 o                         
   1   7  10          2.77         13.35        10.73 o                         
   2   7  10        162.16        157.81        11.66 o                         
   3   7  10         16.52         16.63        13.21 o                         
   4   7  10        624.06        676.28        16.46 o                         
   5   7  10         15.43         14.57        13.23 o                         
   6   7  10         18.10          8.99        13.26 o                         
   7   7  10          5.55         14.73        11.60 o                         
   8   7  10         34.08         33.72        13.58 o                         
   9   7  10         19.24          5.86        14.51 o                         
   0   8  10         17.32          5.56        17.54 o                         
   1   8  10        201.73        203.00        12.31 o                         
   2   8  10        934.49        921.74        15.93 o                         
   3   8  10         64.90         54.79        11.96 o                         
   4   8  10        513.96        484.38        14.33 o                         
   5   8  10        269.08        280.82        15.28 o                         
   6   8  10        315.66        295.64        12.33 o                         
   7   8  10         61.74         43.84        14.48 o                         
   8   8  10         27.64         24.99        15.44 o                         
   1   9  10          0.05         -0.38        14.40 o                         
   2   9  10        329.05        356.16        15.27 o                         
   3   9  10        354.28        335.47        13.51 o                         
   4   9  10          0.74          6.64        17.52 o                         
   5   9  10          7.77          1.28        15.45 o                         
   6   9  10         18.80          6.10        14.55 o                         
   0  10  10        259.67        261.97        23.19 o                         
   1  10  10          5.25         -3.71        17.11 o                         
   2  10  10        138.07        136.52        18.89 o                         
   3  10  10        119.64        122.39        20.70 o                         
   4  10  10         94.98        103.97        14.87 o                         
   1   1  11       5089.19       4974.55        22.64 o                         
   2   1  11       1689.38       1709.65        14.40 o                         
   3   1  11        611.07        576.14        11.61 o                         
   4   1  11        466.42        494.04        10.82 o                         
   5   1  11       2115.98       2130.82        14.88 o                         
   6   1  11        172.17        152.95        10.93 o                         
   7   1  11        559.96        603.80        12.22 o                         
   8   1  11         61.16         68.38        12.42 o                         
   9   1  11         53.33         50.17        10.29 o                         
  10   1  11        421.71        426.96        12.24 o                         
  11   1  11        235.90        223.50        12.28 o                         
  12   1  11         38.68         17.06        13.78 o                         
   0   2  11        998.26        997.24        17.60 o                         
   1   2  11          0.69         -1.81         9.63 o                         
   2   2  11       2310.22       2295.32        16.24 o                         
   3   2  11        508.21        487.79        10.19 o                         
   4   2  11       2891.62       2853.03        31.25 o                         
   5   2  11        161.76        152.28         9.27 o                         
   6   2  11         27.83         25.67        10.29 o                         
   7   2  11        190.16        207.01         9.66 o                         
   8   2  11         29.89         32.05        10.80 o                         
   9   2  11          5.87          6.29        11.26 o                         
  10   2  11         22.55         12.44        10.98 o                         
  11   2  11        125.77        124.72        13.21 o                         
  12   2  11         89.74         70.44        15.30 o                         
   1   3  11        676.97        660.76        10.81 o                         
   2   3  11          3.84         -0.92         9.51 o                         
   3   3  11         47.43         57.62         8.86 o                         
   4   3  11        601.37        630.62        11.47 o                         
   5   3  11        711.50        726.24        12.08 o                         
   6   3  11        652.46        664.04        11.56 o                         
   7   3  11         10.07         15.73         9.21 o                         
   8   3  11        293.01        327.00        12.72 o                         
   9   3  11        191.14        183.59        11.99 o                         
  10   3  11        138.02        134.62        12.97 o                         
  11   3  11         48.94         25.92        13.93 o                         
  12   3  11         64.83         43.79        18.17 o                         
   0   4  11       9745.70       9688.37        41.57 o                         
   1   4  11       2577.53       2522.39        22.84 o                         
   2   4  11         67.37         78.06         8.44 o                         
   3   4  11          1.11         -4.63         8.25 o                         
   4   4  11        793.33        780.68        11.65 o                         
   5   4  11        483.96        454.53        12.13 o                         
   6   4  11       2002.56       1962.38        27.80 o                         
   7   4  11        120.91        138.44        14.73 o                         
   8   4  11         79.91         86.77        11.87 o                         
   9   4  11         63.17         56.58        11.91 o                         
  10   4  11        114.34        101.83        12.80 o                         
  11   4  11         33.71         31.60        13.10 o                         
   1   5  11        112.49        123.91         8.98 o                         
   2   5  11          4.84          2.25         8.44 o                         
   3   5  11          0.85          5.99         9.15 o                         
   4   5  11        240.08        261.60         9.96 o                         
   5   5  11         44.19         53.41        10.04 o                         
   6   5  11        602.38        595.69        16.24 o                         
   7   5  11       1063.86       1065.19        24.71 o                         
   8   5  11        305.36        299.30        13.32 o                         
   9   5  11          3.39         -2.46        12.38 o                         
  10   5  11        198.18        187.54        16.90 o                         
   0   6  11        125.85        119.31        13.00 o                         
   1   6  11        143.55        165.10        10.08 o                         
   2   6  11       1872.28       1938.11        24.52 o                         
   3   6  11       1084.68       1069.80        17.82 o                         
   4   6  11       1178.79       1183.42        16.99 o                         
   5   6  11          9.03         12.75        13.17 o                         
   6   6  11          0.65         12.73        13.11 o                         
   7   6  11          0.04         -3.80        11.01 o                         
   8   6  11        144.52        146.54        13.12 o                         
   9   6  11        129.94        128.85        15.69 o                         
  10   6  11          4.08         -5.59        13.82 o                         
   1   7  11        863.03        872.65        13.59 o                         
   2   7  11        318.16        333.14        12.46 o                         
   3   7  11        593.44        637.06        20.30 o                         
   4   7  11        151.63        148.25        13.69 o                         
   5   7  11        383.12        386.14        15.64 o                         
   6   7  11          4.11         -8.41        14.44 o                         
   7   7  11        176.17        151.35        12.12 o                         
   8   7  11        442.49        412.86        17.55 o                         
   9   7  11          0.25          2.63        15.46 o                         
   0   8  11        631.18        623.35        18.42 o                         
   1   8  11          5.97          0.74        11.71 o                         
   2   8  11        121.30        107.57        11.61 o                         
   3   8  11         22.25         16.58        11.82 o                         
   4   8  11        116.49        104.59        13.00 o                         
   5   8  11         10.10         11.31        13.40 o                         
   6   8  11       1019.87       1065.78        20.72 o                         
   7   8  11         38.93         47.90        16.39 o                         
   1   9  11        237.71        225.68        15.92 o                         
   2   9  11         24.29         22.95        15.91 o                         
   3   9  11          2.35         -2.49        15.44 o                         
   4   9  11        112.47         99.12        17.85 o                         
   5   9  11        169.71        175.21        17.05 o                         
   0  10  11        202.35        164.07        27.09 o                         
   1  10  11        117.35        102.70        16.53 o                         
   2  10  11         18.98         21.02        19.25 o                         
   0   0  12       2208.24       2102.14        29.25 o                         
   1   0  12        296.42        283.19        15.43 o                         
   2   0  12         12.20          9.42        12.61 o                         
   3   0  12       1719.09       1677.57        20.59 o                         
   4   0  12         60.04         37.06        11.84 o                         
   5   0  12        110.19         80.60        13.10 o                         
   6   0  12       2783.88       2667.70        30.25 o                         
   7   0  12        201.31        238.38        15.33 o                         
   8   0  12       1590.27       1735.41        28.76 o                         
   9   0  12       1833.76       1972.65        37.19 o                         
  10   0  12        188.86        183.61        16.73 o                         
  11   0  12       1578.90       1593.49        49.38 o                         
   1   1  12          3.86          3.91         8.55 o                         
   2   1  12       1221.73       1174.54        12.82 o                         
   3   1  12        113.24        112.18         8.99 o                         
   4   1  12        128.56        140.88         9.42 o                         
   5   1  12        633.28        660.39        10.78 o                         
   6   1  12       2003.90       1945.96        20.76 o                         
   7   1  12        325.07        297.86        12.44 o                         
   8   1  12       1360.36       1417.96        17.74 o                         
   9   1  12         72.48         65.11        11.25 o                         
  10   1  12        101.55         94.70        10.97 o                         
  11   1  12          0.06          1.28        14.08 o                         
  12   1  12        179.08        139.58        32.67 o                         
   0   2  12       1160.10       1117.91        17.88 o                         
   1   2  12       5104.40       5074.21        30.15 o                         
   2   2  12        150.45        150.38         8.88 o                         
   3   2  12         50.06         52.67         9.52 o                         
   4   2  12         73.68         71.13         9.66 o                         
   5   2  12       2186.96       2107.33        19.29 o                         
   6   2  12        110.75        103.76        10.32 o                         
   7   2  12        367.15        365.02        11.42 o                         
   8   2  12        538.79        556.04        13.48 o                         
   9   2  12       1322.10       1340.48        16.83 o                         
  10   2  12         39.41         29.98        11.57 o                         
  11   2  12        261.45        239.83        14.95 o                         
   1   3  12        390.16        371.18         9.99 o                         
   2   3  12         99.36         91.50         8.45 o                         
   3   3  12       1222.65       1170.68        12.78 o                         
   4   3  12        753.25        786.32        11.75 o                         
   5   3  12        442.90        420.19        10.72 o                         
   6   3  12         28.49         28.36        10.42 o                         
   7   3  12       1059.90       1032.66        17.50 o                         
   8   3  12          0.88          1.93        11.08 o                         
   9   3  12        828.45        874.45        17.42 o                         
  10   3  12       1021.07       1165.46        27.88 o                         
  11   3  12        182.32        207.93        15.96 o                         
   0   4  12        138.48        156.20        12.25 o                         
   1   4  12        141.38        140.27         9.85 o                         
   2   4  12          0.27          2.33         8.39 o                         
   3   4  12        857.15        888.02        12.82 o                         
   4   4  12        115.82        131.38         9.13 o                         
   5   4  12          0.62          3.87        10.72 o                         
   6   4  12        241.27        215.26        13.01 o                         
   7   4  12         28.26         35.91        12.46 o                         
   8   4  12          0.60          8.33        12.22 o                         
   9   4  12          8.67          7.22        11.93 o                         
  10   4  12         83.80         62.64        16.57 o                         
  11   4  12         41.49         20.93        31.52 o                         
   1   5  12        233.50        219.20         9.67 o                         
   2   5  12       1069.62       1083.48        12.61 o                         
   3   5  12        338.02        344.22        10.41 o                         
   4   5  12        138.79        156.71        13.63 o                         
   5   5  12         32.71         17.36        13.28 o                         
   6   5  12        191.11        212.70        13.91 o                         
   7   5  12        460.25        440.17        15.73 o                         
   8   5  12        897.72        856.13        16.34 o                         
   9   5  12        112.73        112.54        17.95 o                         
  10   5  12        692.29        646.79        17.10 o                         
   0   6  12        324.62        363.05        17.18 o                         
   1   6  12        240.53        227.69        11.39 o                         
   2   6  12         97.82         83.65        11.90 o                         
   3   6  12        151.59        167.53        11.94 o                         
   4   6  12        301.99        271.14        14.02 o                         
   5   6  12        203.74        201.08        14.92 o                         
   6   6  12        158.50        151.03        12.21 o                         
   7   6  12          3.07          9.85        12.49 o                         
   8   6  12        281.52        293.37        15.35 o                         
   9   6  12          4.58         16.31        16.32 o                         
   1   7  12         60.87         74.16        11.46 o                         
   2   7  12        485.99        505.65        12.87 o                         
   3   7  12          9.58          7.56        10.83 o                         
   4   7  12        186.08        193.90        12.46 o                         
   5   7  12         49.66         49.32        14.72 o                         
   6   7  12        137.81        127.18        13.38 o                         
   7   7  12        126.72        119.65        17.88 o                         
   8   7  12        101.08         69.67        16.73 o                         
   0   8  12        357.58        374.28        18.89 o                         
   1   8  12         42.22         27.02        11.90 o                         
   2   8  12         96.03         94.01        13.78 o                         
   3   8  12        300.16        295.04        13.79 o                         
   4   8  12        103.15        105.81        16.40 o                         
   5   8  12         64.29         54.41        17.81 o                         
   6   8  12        138.61        105.11        16.78 o                         
   1   9  12         83.59         86.12        14.76 o                         
   2   9  12         50.05         42.31        16.32 o                         
   3   9  12          7.60          2.81        15.78 o                         
   4   9  12        497.88        466.79        17.69 o                         
   1   1  13       2562.34       2581.79        15.71 o                         
   2   1  13        578.87        592.74         9.96 o                         
   3   1  13       1519.81       1454.25        13.25 o                         
   4   1  13        595.43        604.44        10.60 o                         
   5   1  13        669.70        734.82        11.29 o                         
   6   1  13       1020.13       1058.35        15.55 o                         
   7   1  13       2019.03       2085.48        17.89 o                         
   8   1  13        123.54        148.41        12.29 o                         
   9   1  13         19.31         21.09        12.02 o                         
  10   1  13        105.27        106.44        13.98 o                         
  11   1  13        157.44        161.14        14.83 o                         
   0   2  13        369.20        362.99        12.55 o                         
   1   2  13        273.72        267.14         9.99 o                         
   2   2  13       1005.96        934.58        11.58 o                         
   3   2  13        750.86        751.10        11.08 o                         
   4   2  13          1.87          3.12         8.02 o                         
   5   2  13         33.29         28.92         8.60 o                         
   6   2  13         13.97          6.45        11.62 o                         
   7   2  13        254.93        268.89        12.22 o                         
   8   2  13        958.26       1035.31        16.98 o                         
   9   2  13         70.97         54.16        13.31 o                         
  10   2  13         41.33         36.40        15.11 o                         
  11   2  13         17.39         23.03        13.66 o                         
   1   3  13        119.22        115.42         8.49 o                         
   2   3  13        333.84        315.70         9.61 o                         
   3   3  13        566.79        554.94        10.88 o                         
   4   3  13        265.87        274.81        10.03 o                         
   5   3  13        659.13        711.24        13.38 o                         
   6   3  13         31.57         25.22        12.65 o                         
   7   3  13          7.08          1.84        12.89 o                         
   8   3  13         97.07         83.79        12.82 o                         
   9   3  13        720.40        694.93        20.08 o                         
  10   3  13          0.82          5.14        14.63 o                         
   0   4  13       2358.58       2300.53        21.51 o                         
   1   4  13        150.62        135.84         9.80 o                         
   2   4  13        362.67        319.78         9.09 o                         
   3   4  13       2122.92       2124.00        21.80 o                         
   4   4  13       1354.93       1367.39        15.41 o                         
   5   4  13        330.28        319.63        13.67 o                         
   6   4  13        181.08        181.12        11.86 o                         
   7   4  13        124.28        104.49        12.78 o                         
   8   4  13       1219.56       1277.23        29.67 o                         
   9   4  13          0.16         -1.81        13.81 o                         
  10   4  13        328.87        300.13        16.61 o                         
   1   5  13        427.16        436.30        13.15 o                         
   2   5  13        180.86        189.28        11.83 o                         
   3   5  13        381.94        440.46        13.31 o                         
   4   5  13          4.45         -0.44        12.10 o                         
   5   5  13        279.48        259.05        14.77 o                         
   6   5  13         38.16         40.34        13.42 o                         
   7   5  13        268.43        257.59        15.43 o                         
   8   5  13         38.20         32.65        15.40 o                         
   9   5  13        658.83        649.78        18.30 o                         
   0   6  13          3.68          1.66        17.37 o                         
   1   6  13        414.92        391.15        11.87 o                         
   2   6  13        922.13        959.21        13.87 o                         
   3   6  13        145.98        138.20        11.90 o                         
   4   6  13         17.26         20.87        13.45 o                         
   5   6  13        288.58        273.92        13.51 o                         
   6   6  13        163.21        162.44        13.94 o                         
   7   6  13        264.46        238.57        16.10 o                         
   8   6  13        445.72        443.22        21.14 o                         
   1   7  13         35.65         40.13        10.85 o                         
   2   7  13         58.19         56.05        11.17 o                         
   3   7  13          0.90         -1.85        12.30 o                         
   4   7  13        250.55        242.93        14.29 o                         
   5   7  13        586.88        616.25        18.35 o                         
   6   7  13        250.63        240.05        15.97 o                         
   7   7  13       1106.34       1098.33        20.80 o                         
   0   8  13        632.19        686.39        22.03 o                         
   1   8  13         55.84         58.69        13.81 o                         
   2   8  13         46.71         39.90        14.05 o                         
   3   8  13         46.13         31.07        17.72 o                         
   4   8  13          3.17         -5.10        16.50 o                         
   5   8  13         33.00         45.85        19.63 o                         
   1   9  13          0.35          2.55        14.77 o                         
   2   9  13        154.42        125.99        15.78 o                         
   0   0  14      17143.26      16652.82       471.90 o                         
   1   0  14        747.01        698.22        16.15 o                         
   2   0  14        681.06        695.77        14.22 o                         
   3   0  14       3514.94       3556.43        43.88 o                         
   4   0  14       1454.44       1412.50        19.30 o                         
   5   0  14         19.96         30.22        17.49 o                         
   6   0  14        595.85        611.48        16.95 o                         
   7   0  14        323.40        328.65        19.55 o                         
   8   0  14         58.49         42.33        18.00 o                         
   9   0  14         62.65         58.20        19.35 o                         
  10   0  14         30.95         28.35        18.04 o                         
   1   1  14         87.62         92.17         8.70 o                         
   2   1  14        522.57        531.55        10.98 o                         
   3   1  14        156.42        173.40         9.45 o                         
   4   1  14        292.41        264.60         9.85 o                         
   5   1  14       1283.55       1378.50        13.75 o                         
   6   1  14         36.34         34.15        10.69 o                         
   7   1  14        717.36        737.07        14.33 o                         
   8   1  14        320.81        312.64        11.86 o                         
   9   1  14        585.07        624.00        13.93 o                         
  10   1  14        200.94        187.94        15.13 o                         
   0   2  14        284.91        271.88        13.81 o                         
   1   2  14       1220.56       1240.77        12.87 o                         
   2   2  14       1400.30       1401.33        12.65 o                         
   3   2  14        313.84        289.84         9.50 o                         
   4   2  14        234.56        227.96        12.72 o                         
   5   2  14         13.16         10.56        11.13 o                         
   6   2  14          4.74          7.73        13.20 o                         
   7   2  14         61.18         49.85        11.50 o                         
   8   2  14          9.82          3.78        11.12 o                         
   9   2  14         52.60         49.25        14.07 o                         
  10   2  14         38.47         33.64        13.75 o                         
   1   3  14       2507.76       2399.48        18.21 o                         
   2   3  14       1342.69       1290.62        12.82 o                         
   3   3  14         18.42         10.94        11.63 o                         
   4   3  14        722.26        774.84        12.43 o                         
   5   3  14         21.94          8.09        11.31 o                         
   6   3  14        691.50        726.78        16.37 o                         
   7   3  14        715.80        739.94        16.95 o                         
   8   3  14          1.01         -9.87        11.83 o                         
   9   3  14        319.37        329.34        15.67 o                         
  10   3  14         53.14         51.93        13.33 o                         
   0   4  14        501.15        465.45        16.13 o                         
   1   4  14          0.67         -0.98        12.34 o                         
   2   4  14          1.42         -2.84        10.56 o                         
   3   4  14        136.37        143.11        11.74 o                         
   4   4  14          2.91         11.28        10.98 o                         
   5   4  14        142.97        140.08        12.53 o                         
   6   4  14         36.90         39.49        14.98 o                         
   7   4  14          0.30          0.14        14.61 o                         
   8   4  14         50.43         56.45        15.45 o                         
   9   4  14         89.02         85.33        16.87 o                         
   1   5  14       1089.42       1050.89        13.92 o                         
   2   5  14       1085.20       1122.58        14.21 o                         
   3   5  14        138.50        136.84        11.65 o                         
   4   5  14        133.71        124.41        11.42 o                         
   5   5  14        197.42        193.29        13.07 o                         
   6   5  14         14.52         23.21        13.56 o                         
   7   5  14          0.25          1.32        17.72 o                         
   8   5  14         29.61         20.61        15.63 o                         
   0   6  14        285.45        305.37        17.02 o                         
   1   6  14        319.62        309.73        12.75 o                         
   2   6  14          0.91         -8.70        11.31 o                         
   3   6  14         47.23         54.03        11.70 o                         
   4   6  14         27.58         21.03        12.63 o                         
   5   6  14         42.46         29.60        12.78 o                         
   6   6  14         88.42         72.09        15.67 o                         
   7   6  14        273.71        230.66        16.47 o                         
   1   7  14        166.40        143.36        12.12 o                         
   2   7  14        285.85        281.32        11.96 o                         
   3   7  14          0.28         -4.07        14.31 o                         
   4   7  14         75.30         87.13        16.51 o                         
   5   7  14        221.80        212.81        17.15 o                         
   6   7  14        143.52        136.57        16.21 o                         
   0   8  14        530.64        496.90        22.11 o                         
   1   8  14        111.77        117.00        13.71 o                         
   2   8  14         32.97         23.14        15.29 o                         
   3   8  14        142.29        150.06        16.48 o                         
   4   8  14          3.20         19.26        16.61 o                         
   1   1  15          6.20          6.34         8.70 o                         
   2   1  15          0.09          0.78        10.51 o                         
   3   1  15        383.83        383.11        12.15 o                         
   4   1  15        406.28        406.50        12.27 o                         
   5   1  15        527.08        553.44        12.13 o                         
   6   1  15        339.87        364.91        11.24 o                         
   7   1  15       1066.58       1042.03        20.91 o                         
   8   1  15        312.94        320.62        14.74 o                         
   9   1  15        220.60        190.47        14.74 o                         
   0   2  15        493.66        493.96        16.12 o                         
   1   2  15        104.02        104.89        11.28 o                         
   2   2  15         70.37         77.22        12.42 o                         
   3   2  15         43.76         46.93        10.19 o                         
   4   2  15         25.24         31.00        11.68 o                         
   5   2  15        480.22        491.87        12.81 o                         
   6   2  15        123.00        127.85        11.62 o                         
   7   2  15         79.41         88.30        13.79 o                         
   8   2  15        127.92        114.79        14.64 o                         
   9   2  15       1261.75       1275.29        36.03 o                         
   1   3  15        408.44        408.30        11.73 o                         
   2   3  15        438.44        477.54        12.24 o                         
   3   3  15          0.26         -1.01        12.28 o                         
   4   3  15         14.78         11.58        11.08 o                         
   5   3  15         32.11         25.91        11.41 o                         
   6   3  15        980.09        977.13        28.43 o                         
   7   3  15        351.31        317.89        13.69 o                         
   8   3  15        919.88        907.37        21.57 o                         
   9   3  15         11.29          4.35        14.07 o                         
   0   4  15         43.24         59.96        15.96 o                         
   1   4  15        636.42        648.16        13.37 o                         
   2   4  15         79.17         62.22        11.27 o                         
   3   4  15        589.01        594.50        12.43 o                         
   4   4  15        114.74         93.34        12.39 o                         
   5   4  15         42.86         40.06        11.09 o                         
   6   4  15        278.84        249.43        15.10 o                         
   7   4  15        231.96        230.45        19.29 o                         
   8   4  15        457.40        462.38        19.50 o                         
   1   5  15         22.78          7.54        11.13 o                         
   2   5  15          3.72         11.35        11.88 o                         
   3   5  15         25.62         18.09        11.85 o                         
   4   5  15        520.39        535.68        13.97 o                         
   5   5  15         95.72         77.70        12.22 o                         
   6   5  15        963.26        962.68        31.17 o                         
   7   5  15         16.94         44.12        15.41 o                         
   0   6  15        538.61        548.02        18.36 o                         
   1   6  15        587.75        625.45        13.60 o                         
   2   6  15         30.06         32.15        12.16 o                         
   3   6  15          0.06          8.65        11.38 o                         
   4   6  15         36.27         33.57        15.32 o                         
   5   6  15        576.36        544.40        17.45 o                         
   6   6  15        223.72        192.82        18.75 o                         
   1   7  15         12.60         13.58        13.74 o                         
   2   7  15        138.63        158.55        15.07 o                         
   3   7  15          9.26         -1.31        13.63 o                         
   4   7  15        146.48        133.00        18.32 o                         
   0   8  15        144.70        156.53        20.41 o                         
   1   8  15          2.75          0.50        17.96 o                         
   0   0  16       4340.61       4643.17       167.17 o                         
   1   0  16        490.71        497.10        15.44 o                         
   2   0  16       1453.88       1491.10        24.13 o                         
   3   0  16         24.70          7.88        15.92 o                         
   4   0  16        244.86        243.07        16.80 o                         
   5   0  16       1771.49       1903.53        25.48 o                         
   6   0  16       1870.55       1956.15        58.02 o                         
   7   0  16        775.72        791.21        26.45 o                         
   8   0  16        378.06        361.94        23.73 o                         
   1   1  16        565.89        595.33        11.79 o                         
   2   1  16        276.84        289.28        10.66 o                         
   3   1  16        246.91        241.22        12.94 o                         
   4   1  16        121.36        122.58        12.07 o                         
   5   1  16        320.74        326.50        12.19 o                         
   6   1  16        153.66        145.73        11.73 o                         
   7   1  16        157.64        138.85        15.83 o                         
   8   1  16        389.65        407.37        15.37 o                         
   0   2  16        575.22        563.15        19.84 o                         
   1   2  16        216.58        228.92        11.71 o                         
   2   2  16        793.16        826.90        12.20 o                         
   3   2  16        188.92        185.36        11.60 o                         
   4   2  16        649.92        676.22        12.63 o                         
   5   2  16         36.41         27.58        11.87 o                         
   6   2  16        330.80        311.23        12.02 o                         
   7   2  16        419.27        426.78        17.86 o                         
   8   2  16        167.17        161.91        15.58 o                         
   1   3  16       1023.87       1078.59        14.02 o                         
   2   3  16        129.45        132.71        10.46 o                         
   3   3  16        424.10        396.27        12.18 o                         
   4   3  16          0.99         -1.71        11.17 o                         
   5   3  16         42.07         36.55        11.34 o                         
   6   3  16       1630.58       1725.23        21.49 o                         
   7   3  16        537.67        528.74        18.71 o                         
   8   3  16        282.10        292.67        17.42 o                         
   0   4  16         61.49         55.91        14.49 o                         
   1   4  16        193.71        194.43        11.75 o                         
   2   4  16         24.81         20.87        10.85 o                         
   3   4  16         13.69         16.47        11.77 o                         
   4   4  16          5.63         16.04        11.54 o                         
   5   4  16        101.27         93.96        12.91 o                         
   6   4  16         78.81         87.71        18.64 o                         
   7   4  16         19.41         26.51        15.64 o                         
   1   5  16        631.70        676.78        13.28 o                         
   2   5  16          0.66          1.83        11.17 o                         
   3   5  16         74.05         56.55        12.85 o                         
   4   5  16         80.90         92.77        14.96 o                         
   5   5  16        423.76        430.20        14.84 o                         
   6   5  16        294.29        260.35        15.72 o                         
   0   6  16        685.16        701.31        24.18 o                         
   1   6  16         24.38         19.39        13.91 o                         
   2   6  16         22.36         16.45        14.64 o                         
   3   6  16          0.95        -14.85        14.85 o                         
   4   6  16          5.36          9.19        13.60 o                         
   5   6  16          2.39         -7.52        18.04 o                         
   1   7  16        116.55         88.19        13.57 o                         
   2   7  16         33.07         29.47        16.01 o                         
   1   1  17        548.64        562.83        12.78 o                         
   2   1  17       1280.34       1368.36        15.85 o                         
   3   1  17          4.77          5.07        11.18 o                         
   4   1  17       1131.50       1132.47        29.62 o                         
   5   1  17        153.29        143.83        11.76 o                         
   6   1  17        155.84        149.44        14.13 o                         
   7   1  17        235.16        213.06        15.57 o                         
   0   2  17       1113.94       1102.80        27.44 o                         
   1   2  17        240.47        235.44        10.96 o                         
   2   2  17        704.60        712.44        15.05 o                         
   3   2  17        119.52        123.76        11.52 o                         
   4   2  17         15.09         14.41        11.85 o                         
   5   2  17         34.87         19.93        13.01 o                         
   6   2  17        253.55        228.56        13.84 o                         
   7   2  17         78.02         78.34        15.80 o                         
   1   3  17        118.45        121.36        11.50 o                         
   2   3  17        289.61        276.89        11.70 o                         
   3   3  17        149.86        123.13        10.71 o                         
   4   3  17        103.06         98.18        13.43 o                         
   5   3  17         24.94         30.56        13.04 o                         
   6   3  17         14.62         22.13        14.63 o                         
   7   3  17        329.82        290.87        46.64 o                         
   0   4  17         42.41         36.83        17.71 o                         
   1   4  17         87.92         85.07        12.67 o                         
   2   4  17        404.14        392.14        13.47 o                         
   3   4  17       1450.06       1495.94        30.45 o                         
   4   4  17        450.93        473.74        15.98 o                         
   5   4  17        139.82        139.83        13.86 o                         
   6   4  17         74.48         59.83        16.38 o                         
   1   5  17          3.27         -6.44        13.72 o                         
   2   5  17          8.48          8.11        13.99 o                         
   3   5  17        610.54        605.66        15.36 o                         
   4   5  17         37.81         37.38        14.39 o                         
   0   6  17       1162.27       1246.16        35.07 o                         
   1   6  17        397.36        417.63        15.25 o                         
   2   6  17        145.45        136.17        15.05 o                         
   0   0  18          1.27         -5.49        20.32 o                         
   1   0  18        202.60        201.34        16.77 o                         
   2   0  18       1074.72       1068.13        19.46 o                         
   3   0  18        372.87        404.93        20.60 o                         
   4   0  18          1.32          0.06        17.86 o                         
   5   0  18        125.26         97.97        22.45 o                         
   6   0  18         20.81         -0.63        22.27 o                         
   1   1  18         33.34         24.04        10.78 o                         
   2   1  18         48.75         40.09        10.91 o                         
   3   1  18         11.81         10.39        13.00 o                         
   4   1  18        582.34        565.69        14.83 o                         
   5   1  18          0.66         -1.56        13.87 o                         
   6   1  18         68.53         47.77        14.18 o                         
   0   2  18        848.99        836.65        37.72 o                         
   1   2  18       1020.32        961.84        13.54 o                         
   2   2  18         33.91         27.29        13.46 o                         
   3   2  18        921.72        939.15        17.28 o                         
   4   2  18         30.32         36.88        13.23 o                         
   5   2  18         79.49         80.09        13.43 o                         
   6   2  18        800.71        816.32        31.07 o                         
   1   3  18         37.96         47.22        14.34 o                         
   2   3  18          0.24          4.13        12.96 o                         
   3   3  18        277.84        305.85        15.42 o                         
   4   3  18         18.32         15.98        12.72 o                         
   5   3  18         12.37          1.50        12.92 o                         
   0   4  18         50.61         62.83        21.81 o                         
   1   4  18        215.30        214.98        13.34 o                         
   2   4  18         61.08         59.25        12.30 o                         
   3   4  18         57.43         50.58        13.45 o                         
   4   4  18         15.69         17.60        14.18 o                         
   1   5  18        399.91        397.91        16.82 o                         
   2   5  18         12.00          1.20        22.24 o                         
   1   1  19        125.20        150.27        14.81 o                         
   2   1  19       1230.40       1241.55        21.88 o                         
   3   1  19        190.77        177.26        13.86 o                         
   4   1  19        167.70        159.94        14.72 o                         
   0   2  19         85.00         98.92        17.05 o                         
   1   2  19         68.92         52.79        14.01 o                         
   2   2  19         67.38         66.48        12.82 o                         
   3   2  19        841.98        832.89        17.10 o                         
   4   2  19        134.92         94.88        33.12 o                         
   1   3  19          0.06          8.09        13.95 o                         
   2   3  19        115.06         92.65        13.76 o                         
   3   3  19          5.56        -11.87        31.72 o                         
                                                                                
